# Supplementary material for: Comparative analyses of angiosperm secretomes identify apoplastic pollen tube functions and novel secreted peptides
Source: Plant Reprod. 2020 Nov 30;34(1):47–60. doi: 10.1007/s00497-020-00399-5 (PMC7902602; doi:10.1007/s00497-020-00399-5)
Supplement: Supplementary file 2 — Supplementary file2 (XLSX 23557 kb) [file 497_2020_399_MOESM2_ESM.xlsx]

## Sheet: S1_Amborella proteome
Supplemetary Table S1. A. trichopoda proteome: Identification of proteins expressed in Amborella pollen grain (PG), pollen tube (PT) and secreted proteins (SEC) by Mass Spectrometry. Protein accession numbers (UniProtKB) are indicated. Additional information can be found by hovering on the small red trinagles on the upper-right corner of many cells. N, no; Y, yes.
Header					Protein Info																		Protein Group Info									Identification details in Original Reports
	SGs	proteins			Protein Info				Peptides - PG report	All pep.				Unique pep.				Peptides in ind. repl.	PG Accessions				PG Info	PG IDs	Original Protein Group ID			same PG ID?	The same PG id?			Qual. Data	Unique(all) p.	Unique (all) peptides			Pep. per repl.
total	3514	3658									total number of peptides				unique peptides														464	2987	2893							total number of peptides reported in individual replicates
shown	3514	3658																											0	13	11
SG ID	Accession	Description	Is Master Protein	members		MW (kDa)	pI				SEC	PG	PT		SEC	PG	PT			SEC	PG	PT			SEC	PG	PT		SEC	PG	PT			SEC	PG	PT				SEC1	SEC2	SEC3	SEC4	SEC6				PG1	PG2
0	W1PB84	Uncharacterized protein OS=Amborella trichopoda GN=AMTR_s00080p00163630 PE=4 SV=1 - [W1PB84_AMBTC]	True	1		50.5	6.54				21	25	20		21	25	20			W1PB84	W1PB84	W1PB84			108	1	1		Y	Y	Y			21(21)	25(25)	20(20)				2	5	3	6	6				12	10
1	W1PX35	Elongation factor Tu OS=Amborella trichopoda GN=AMTR_s00025p00115820 PE=3 SV=1 - [W1PX35_AMBTC]	True	1		52.4	8.25				13	13	16		6	13	15			W1PX35	W1PX35	W1PX35			1	666	438		Y	Y	Y			6(13)	13(13)	15(16)				7	8	6	7	8				0	0
2	W1P2T6	Uncharacterized protein OS=Amborella trichopoda GN=AMTR_s00045p00064060 PE=4 SV=1 - [W1P2T6_AMBTC]	True	1		86.4	5.44				64	44	48		62	41	46			W1P2T6	W1P2T6	W1P2T6			54	25	2		Y	Y	Y			62(64)	41(44)	46(48)				13	13	14	10	14				36	38
3	W1NGE6	Uncharacterized protein OS=Amborella trichopoda GN=AMTR_s00010p00204620 PE=4 SV=1 - [W1NGE6_AMBTC]	True	1		20.3	8.12				23	1	1		23	1	1			W1NGE6	W1NGE6	W1NGE6			2	56	44		Y	Y	Y			23(23)	1(1)	1(1)				2	2	1	2	3				1	1
4	U5D363	Uncharacterized protein OS=Amborella trichopoda GN=AMTR_s00039p00184730 PE=4 SV=1 - [U5D363_AMBTC]	True	1		9.9	5.45				2	9	8		2	9	8			U5D363	U5D363	U5D363			156	2	45		Y	Y	Y			2(2)	9(9)	8(8)				2	1	1	1	0				6	6
5	W1PCA7	Beta-galactosidase OS=Amborella trichopoda GN=AMTR_s00007p00269020 PE=3 SV=1 - [W1PCA7_AMBTC]	True	1		90.7	7.02				31	47	47		30	47	36			W1PCA7	W1PCA7	W1PCA7			67	36	3		Y	Y	Y			30(31)	47(47)	36(47)				6	5	9	11	12				37	34
6	U5CRL2	Uncharacterized protein OS=Amborella trichopoda GN=AMTR_s00039p00184170 PE=4 SV=1 - [U5CRL2_AMBTC]	True	1		11.1	8.12				3	10	9		3	10	9			U5CRL2	U5CRL2	U5CRL2			210	3	68		Y	Y	Y			3(3)	10(10)	9(9)				3	3	3	3	2				4	4
7	W1Q0X7	Elongation factor Tu OS=Amborella trichopoda GN=AMTR_s00049p00227880 PE=3 SV=1 - [W1Q0X7_AMBTC]	True	1		52.2	6.93				9	-	2		2	-	1			W1Q0X7	-	W1Q0X7			3	-	552		Y	-	Y			2(9)	-	1(2)				4	6	3	3	2				-	-
8	W1PMQ5	Non-specific lipid-transfer protein OS=Amborella trichopoda GN=AMTR_s00162p00021780 PE=3 SV=1 - [W1PMQ5_AMBTC]	True	1		12.6	6.48				28	4	4		17	2	2			W1PMQ5	W1PMQ5	W1PMQ5			4	49	159		Y	Y	Y			17(28)	2(4)	2(4)				3	5	5	6	10				4	4
9	W1PR56	Uncharacterized protein OS=Amborella trichopoda GN=AMTR_s00177p00047570 PE=3 SV=1 - [W1PR56_AMBTC]	True	1		24.7	9.04				8	12	15		6	8	11			W1PR56	W1PR56	W1PR56			88	7	4		Y	Y	Y			6(8)	8(12)	11(15)				6	4	3	2	4				10	10
10	W1PU42	Uncharacterized protein OS=Amborella trichopoda GN=AMTR_s00022p00173750 PE=4 SV=1 - [W1PU42_AMBTC]	True	1		14.9	9.41				3	11	11		3	11	11			W1PU42	W1PU42	W1PU42			240	4	88		Y	Y	Y			3(3)	11(11)	11(11)				3	2	2	1	0				6	6
11	W1NDZ4	Uncharacterized protein OS=Amborella trichopoda GN=AMTR_s00004p00117110 PE=3 SV=1 - [W1NDZ4_AMBTC]	True	1		84.7	6.65				20	57	56		20	52	50			W1NDZ4	W1NDZ4	W1NDZ4			207	5	8		Y	Y	Y			20(20)	52(57)	50(56)				5	6	5	4	7				41	44
12	W1NYQ1	Non-specific lipid-transfer protein OS=Amborella trichopoda GN=AMTR_s01364p00005130 PE=3 SV=1 - [W1NYQ1_AMBTC]	True	1		12.6	6.44				52	6	5		41	4	3			W1NYQ1	W1NYQ1	W1NYQ1			5	19	89		Y	Y	Y			41(52)	4(6)	3(5)				7	9	7	12	14				6	6
13	W1PYC8	Uncharacterized protein OS=Amborella trichopoda GN=AMTR_s00041p00062460 PE=3 SV=1 - [W1PYC8_AMBTC]	True	1		48	5.92				24	37	38		24	37	38			W1PYC8	W1PYC8	W1PYC8			209	12	5		Y	Y	Y			24(24)	37(37)	38(38)				3	3	3	6	7				29	29
14	W1P5B3	Uncharacterized protein OS=Amborella trichopoda GN=AMTR_s00053p00142240 PE=4 SV=1 - [W1P5B3_AMBTC]	True	1		16.9	7.3				30	5	5		30	5	5			W1P5B3	W1P5B3	W1P5B3			6	128	52		Y	Y	Y			30(30)	5(5)	5(5)				10	10	11	17	16				4	4
15	W1PFE6	Carbonic anhydrase OS=Amborella trichopoda GN=AMTR_s00058p00191040 PE=3 SV=1 - [W1PFE6_AMBTC]	True	1		28	5.69				8	21	20		8	21	20			W1PFE6	W1PFE6	W1PFE6			235	6	9		Y	Y	Y			8(8)	21(21)	20(20)				3	4	2	1	2				16	15
16	W1PIL7	Uncharacterized protein OS=Amborella trichopoda GN=AMTR_s00012p00198620 PE=3 SV=1 - [W1PIL7_AMBTC]	True	1		75.1	6.9				-	-	12		-	-	1			-	-	W1PIL7			-	-	6		-	-	Y			-	-	1(12)				-	-	-	-	-				-	-
17	W1PJZ9	Uncharacterized protein OS=Amborella trichopoda GN=AMTR_s00177p00046770 PE=4 SV=1 - [W1PJZ9_AMBTC]	True	1		11.9	5.07				5	11	11		4	10	10			W1PJZ9	W1PJZ9	W1PJZ9			126	17	7		Y	Y	Y			4(5)	10(11)	10(11)				3	2	1	1	0				8	8
18	W1PKX0	Uncharacterized protein OS=Amborella trichopoda GN=AMTR_s00156p00076210 PE=3 SV=1 - [W1PKX0_AMBTC]	True	1		27.2	11.4				1	-	-		1	-	-			W1PKX0	-	-			7	-	-		Y	-	-			1(1)	-	-				1	1	1	1	1				-	-
19	U5D4Q8	Uncharacterized protein OS=Amborella trichopoda GN=AMTR_s00044p00162390 PE=4 SV=1 - [U5D4Q8_AMBTC]	True	1		38.5	6.18				4	21	20		4	21	20			U5D4Q8	U5D4Q8	U5D4Q8			290	8	10		Y	Y	Y			4(4)	21(21)	20(20)				0	1	3	1	2				14	17
20	W1PEZ7	Uncharacterized protein OS=Amborella trichopoda GN=AMTR_s00017p00094950 PE=4 SV=1 - [W1PEZ7_AMBTC]	True	1		17.8	9.77				6	7	10		6	1	3			W1PEZ7	W1PEZ7	W1PEZ7			8	51	58		Y	Y	Y			6(6)	1(7)	3(10)				3	5	5	4	4				5	5
21	W1PYU5	Fructose-bisphosphate aldolase OS=Amborella trichopoda GN=AMTR_s00040p00201950 PE=3 SV=1 - [W1PYU5_AMBTC]	True	1		38.3	7.36				36	28	28		36	28	24			W1PYU5	W1PYU5	W1PYU5			18	9	14		Y	Y	Y			36(36)	28(28)	24(28)				24	25	26	19	20				25	23
22	W1PIQ5	Uncharacterized protein OS=Amborella trichopoda GN=AMTR_s00013p00078860 PE=4 SV=1 - [W1PIQ5_AMBTC]	True	1		13.9	6.35				11	4	5		11	4	5			W1PIQ5	W1PIQ5	W1PIQ5			9	310	178		Y	Y	Y			11(11)	4(4)	5(5)				9	9	9	7	7				3	4
23	W1PQM1	Adenosylhomocysteinase OS=Amborella trichopoda GN=AMTR_s00013p00261120 PE=3 SV=1 - [W1PQM1_AMBTC]	True	1		53.1	6.06				11	42	34		11	42	34			W1PQM1	W1PQM1	W1PQM1			89	10	62		Y	Y	Y			11(11)	42(42)	34(34)				7	3	6	2	2				28	29
24	U5D8M0	Uncharacterized protein OS=Amborella trichopoda GN=AMTR_s00067p00117540 PE=4 SV=1 - [U5D8M0_AMBTC]	True	1		87.8	9.28				1	-	-		1	-	-			U5D8M0	-	-			10	-	-		Y	-	-			1(1)	-	-				1	1	0	0	1				-	-
25	W1NGZ6	Uncharacterized protein OS=Amborella trichopoda GN=AMTR_s00011p00245810 PE=4 SV=1 - [W1NGZ6_AMBTC]	True	1		21	5.25				2	22	15		2	22	15			W1NGZ6	W1NGZ6	W1NGZ6			366	11	73		Y	Y	Y			2(2)	22(22)	15(15)				1	2	1	0	0				11	11
26	W1PWW3	Uncharacterized protein OS=Amborella trichopoda GN=AMTR_s00025p00038290 PE=4 SV=1 - [W1PWW3_AMBTC]	True	1		22.4	7.12				16	2	2		16	2	2			W1PWW3	W1PWW3	W1PWW3			11	552	399		Y	Y	Y			16(16)	2(2)	2(2)				1	1	1	3	4				2	2
27	W1PSL2	Uncharacterized protein OS=Amborella trichopoda GN=AMTR_s00024p00073390 PE=4 SV=1 - [W1PSL2_AMBTC]	True	1		24.4	4.44				12	11	15		1	1	1			W1PSL2	W1PSL2	W1PSL2			17	45	11		Y	Y	Y			1(12)	1(11)	1(15)				5	5	6	10	9				9	9
28	W1NRJ1	Uncharacterized protein OS=Amborella trichopoda GN=AMTR_s00072p00181720 PE=3 SV=1 - [W1NRJ1_AMBTC]	True	1		72	5.29				25	59	59		16	47	47			W1NRJ1	W1NRJ1	W1NRJ1			12	16	43		Y	Y	Y			16(25)	47(59)	47(59)				11	14	10	13	12				36	37
29	U5CQU6	Uncharacterized protein OS=Amborella trichopoda GN=AMTR_s00048p00127800 PE=4 SV=1 - [U5CQU6_AMBTC]	True	1		16.9	4.27				11	11	16		1	2	3			U5CQU6	U5CQU6	U5CQU6			19	46	12		Y	Y	Y			1(11)	2(11)	3(16)				5	5	6	9	8				9	8
30	W1NFV7	Uncharacterized protein OS=Amborella trichopoda GN=AMTR_s00010p00246460 PE=4 SV=1 - [W1NFV7_AMBTC]	True	1		82.5	6.68				43	24	24		42	22	22			W1NFV7	W1NFV7	W1NFV7			13	635	260		Y	Y	Y			42(43)	22(24)	22(24)				18	16	15	26	26				23	21
31	U5D9M4	Uncharacterized protein OS=Amborella trichopoda GN=AMTR_s00044p00070480 PE=4 SV=1 - [U5D9M4_AMBTC]	True	1		52.3	6.24				8	35	35		8	35	35			U5D9M4	U5D9M4	U5D9M4			324	13	40		Y	Y	Y			8(8)	35(35)	35(35)				1	5	3	0	1				30	28
32	W1NT68	Uncharacterized protein OS=Amborella trichopoda GN=AMTR_s00095p00113890 PE=4 SV=1 - [W1NT68_AMBTC]	True	1		16.9	4.27				12	11	15		3	3	3			W1NT68	W1NT68	W1NT68			15	53	13		Y	Y	Y			3(12)	3(11)	3(15)				6	6	6	10	9				9	9
33	U5D8U7	Uncharacterized protein OS=Amborella trichopoda GN=AMTR_s00067p00166930 PE=4 SV=1 - [U5D8U7_AMBTC]	True	1		16.8	9.09				2	15	14		2	15	14			U5D8U7	U5D8U7	U5D8U7			263	14	46		Y	Y	Y			2(2)	15(15)	14(14)				1	1	1	2	1				7	7
34	W1PGJ2	Acyl carrier protein OS=Amborella trichopoda GN=AMTR_s00016p00152300 PE=3 SV=1 - [W1PGJ2_AMBTC]	True	1		13.4	4.59				1	2	2		1	1	1			W1PGJ2	W1PGJ2	W1PGJ2			14	86	79		Y	Y	Y			1(1)	1(2)	1(2)				1	1	1	1	1				1	2
35	W1PJM9	Uncharacterized protein OS=Amborella trichopoda GN=AMTR_s00012p00219470 PE=3 SV=1 - [W1PJM9_AMBTC]	True	1		27.4	6.09				24	18	20		22	18	20			W1PJM9	W1PJM9	W1PJM9			44	35	15		Y	Y	Y			22(24)	18(18)	20(20)				14	15	12	9	8				11	11
36	W1P812	Uncharacterized protein OS=Amborella trichopoda GN=AMTR_s00078p00112410 PE=3 SV=1 - [W1P812_AMBTC]	True	1		90	7.42				-	6	7		-	1	1			-	W1P812	W1P812			-	15	26		-	Y	Y			-	1(6)	1(7)				-	-	-	-	-				3	4
37	W1NHU3	Uncharacterized protein OS=Amborella trichopoda GN=AMTR_s00011p00252750 PE=3 SV=1 - [W1NHU3_AMBTC]	True	1		71.2	5.33				52	18	20		52	17	19			W1NHU3	W1NHU3	W1NHU3			16	235	152		Y	Y	Y			52(52)	17(18)	19(20)				7	7	9	14	16				11	11
38	W1PZT1	Malate dehydrogenase OS=Amborella trichopoda GN=AMTR_s00021p00133930 PE=3 SV=1 - [W1PZT1_AMBTC]	True	1		36.2	8.63				13	19	21		11	16	18			W1PZT1	W1PZT1	W1PZT1			296	60	16		Y	Y	Y			11(13)	16(19)	18(21)				8	11	5	2	1				13	15
39	W1NED9	Uncharacterized protein OS=Amborella trichopoda GN=AMTR_s00010p00159850 PE=3 SV=1 - [W1NED9_AMBTC]	True	1		63.8	6.77				7	41	40		7	41	40			W1NED9	W1NED9	W1NED9			300	32	17		Y	Y	Y			7(7)	41(41)	40(40)				1	2	1	1	2				30	29
40	U5D2Q5	Uncharacterized protein OS=Amborella trichopoda GN=AMTR_s00183p00019870 PE=3 SV=1 - [U5D2Q5_AMBTC]	True	1		42.5	9.66				-	23	20		-	23	17			-	U5D2Q5	U5D2Q5			-	18	41		-	Y	Y			-	23(23)	17(20)				-	-	-	-	-				14	14
41	W1PQH1	Uncharacterized protein OS=Amborella trichopoda GN=AMTR_s00177p00047420 PE=4 SV=1 - [W1PQH1_AMBTC]	True	1		8.1	4.67				2	4	3		1	3	2			W1PQH1	W1PQH1	W1PQH1			299	39	18		Y	Y	Y			1(2)	3(4)	2(3)				1	0	0	0	0				3	3
42	W1NYH2	Uncharacterized protein OS=Amborella trichopoda GN=AMTR_s00106p00055220 PE=4 SV=1 - [W1NYH2_AMBTC]	True	1		34.5	5.17				11	14	14		11	14	14			W1NYH2	W1NYH2	W1NYH2			227	197	19		Y	Y	Y			11(11)	14(14)	14(14)				5	4	4	2	2				12	12
43	W1NFB7	Uncharacterized protein OS=Amborella trichopoda GN=AMTR_s00137p00032560 PE=3 SV=1 - [W1NFB7_AMBTC]	True	1		71.7	5.43				8	28	35		2	19	26			W1NFB7	W1NFB7	W1NFB7			20	20	54		Y	Y	Y			2(8)	19(28)	26(35)				3	5	3	6	6				14	12
44	U5DAC2	Fructose-bisphosphate aldolase OS=Amborella trichopoda GN=AMTR_s00061p00163810 PE=3 SV=1 - [U5DAC2_AMBTC]	True	1		38	6.43				-	-	7		-	-	3			-	-	U5DAC2			-	-	20		-	-	Y			-	-	3(7)				-	-	-	-	-				-	-
45	U5DB66	Uncharacterized protein OS=Amborella trichopoda GN=AMTR_s00069p00189620 PE=4 SV=1 - [U5DB66_AMBTC]	True	1		47.2	5.96				21	27	25		21	27	25			U5DB66	U5DB66	U5DB66			21	68	67		Y	Y	Y			21(21)	27(27)	25(25)				15	18	14	5	6				22	21
46	W1PY03	Uncharacterized protein OS=Amborella trichopoda GN=AMTR_s00043p00212880 PE=3 SV=1 - [W1PY03_AMBTC]	True	1		21.6	6.68				5	10	10		5	10	10			W1PY03	W1PY03	W1PY03			43	21	50		Y	Y	Y			5(5)	10(10)	10(10)				2	3	2	0	0				7	7
47	W1PRG7	Uncharacterized protein OS=Amborella trichopoda GN=AMTR_s00177p00046490 PE=4 SV=1 - [W1PRG7_AMBTC]	True	1		15.6	8.84				3	6	7		1	2	3			W1PRG7	W1PRG7	W1PRG7			81	31	21		Y	Y	Y			1(3)	2(6)	3(7)				2	1	2	0	1				6	6
48	U5DA46	Uncharacterized protein OS=Amborella trichopoda GN=AMTR_s00055p00177120 PE=4 SV=1 - [U5DA46_AMBTC]	True	1		17.5	3.85				16	15	14		16	15	14			U5DA46	U5DA46	U5DA46			24	79	22		Y	Y	Y			16(16)	15(15)	14(14)				5	12	14	1	0				14	14
49	W1NLZ5	Plastocyanin OS=Amborella trichopoda GN=AMTR_s00001p00142570 PE=3 SV=1 - [W1NLZ5_AMBTC]	True	1		17	5				6	3	3		6	3	3			W1NLZ5	W1NLZ5	W1NLZ5			22	481	902		Y	Y	Y			6(6)	3(3)	3(3)				5	5	4	2	3				3	3
50	U5D6Q9	Uncharacterized protein OS=Amborella trichopoda GN=AMTR_s00044p00088410 PE=3 SV=1 - [U5D6Q9_AMBTC]	True	4		44	5.59				6	24	25		6	1	1			U5D6L2	U5D6Q9	U5D6Q9			327	24	66		Y	N	N			6(6)	1(24)	1(25)				2	0	1	4	3				18	19
50	U5DGX5	Uncharacterized protein OS=Amborella trichopoda GN=AMTR_s00062p00184900 PE=3 SV=1 - [U5DGX5_AMBTC]	False			41.6	5.49				6	24	25		6	1	1			U5D6L2	U5DGX5	U5DGX5			327	23	65							6(6)	1(24)	1(25)				2	0	1	4	3				17	18
50	W1PJM6	Uncharacterized protein OS=Amborella trichopoda GN=AMTR_s00018p00188200 PE=3 SV=1 - [W1PJM6_AMBTC]	False			41.6	5.49				6	24	24		6	4	4			U5D6L2	W1PJM6	W1PJM6			327	22	64							6(6)	4(24)	4(24)				2	0	1	4	3				18	18
50	U5D6L2	Uncharacterized protein OS=Amborella trichopoda GN=AMTR_s00030p00045700 PE=3 SV=1 - [U5D6L2_AMBTC]	False			41.6	5.49				6	-	-		6	-	-			U5D6L2	-	-			327	-	-							6(6)	-	-				2	0	1	4	3				-	-
51	U5D444	Uncharacterized protein OS=Amborella trichopoda GN=AMTR_s00057p00212410 PE=4 SV=1 - [U5D444_AMBTC]	True	1		19.4	7.65				12	8	10		12	8	10			U5D444	U5D444	U5D444			23	159	99		Y	Y	Y			12(12)	8(8)	10(10)				7	8	8	0	1				8	8
52	W1PWH4	Uncharacterized protein OS=Amborella trichopoda GN=AMTR_s00022p00224500 PE=4 SV=1 - [W1PWH4_AMBTC]	True	1		11.2	8.13				7	3	2		7	3	2			W1PWH4	W1PWH4	W1PWH4			95	59	23		Y	Y	Y			7(7)	3(3)	2(2)				2	2	3	3	3				3	2
53	U5CPG1	Glyceraldehyde-3-phosphate dehydrogenase OS=Amborella trichopoda GN=AMTR_s00032p00242890 PE=3 SV=1 - [U5CPG1_AMBTC]	True	1		50.7	8.51				6	15	16		3	11	12			U5CPG1	U5CPG1	U5CPG1			199	43	24		Y	Y	Y			3(6)	11(15)	12(16)				3	2	2	1	2				4	4
54	W1PI61	Uncharacterized protein OS=Amborella trichopoda GN=AMTR_s00019p00223190 PE=4 SV=1 - [W1PI61_AMBTC]	True	1		41.8	8.85				21	4	6		21	4	6			W1PI61	W1PI61	W1PI61			25	366	120		Y	Y	Y			21(21)	4(4)	6(6)				3	3	2	5	4				2	2
55	W1P2H2	Nucleoside diphosphate kinase OS=Amborella trichopoda GN=AMTR_s00002p00214040 PE=3 SV=1 - [W1P2H2_AMBTC]	True	1		16.2	6.8				1	8	8		1	8	8			W1P2H2	W1P2H2	W1P2H2			106	58	25		Y	Y	Y			1(1)	8(8)	8(8)				1	1	0	0	0				7	8
56	W1NYZ2	Superoxide dismutase [Cu-Zn] OS=Amborella trichopoda GN=AMTR_s00102p00067140 PE=3 SV=1 - [W1NYZ2_AMBTC]	True	1		22.5	6.92				7	9	9		7	9	9			W1NYZ2	W1NYZ2	W1NYZ2			26	1114	648		Y	Y	Y			7(7)	9(9)	9(9)				3	4	6	6	6				7	8
57	W1NYV7	Uncharacterized protein OS=Amborella trichopoda GN=AMTR_s00103p00069180 PE=4 SV=1 - [W1NYV7_AMBTC]	True	1		15.1	5.05				2	9	8		2	9	8			W1NYV7	W1NYV7	W1NYV7			133	26	55		Y	Y	Y			2(2)	9(9)	8(8)				2	2	2	2	2				7	6
58	W1PD43	ATP synthase subunit beta OS=Amborella trichopoda GN=AMTR_s00006p00059970 PE=3 SV=1 - [W1PD43_AMBTC]	True	1		60	6.06				7	34	35		6	33	34			W1PD43	W1PD43	W1PD43			57	37	27		Y	Y	Y			6(7)	33(34)	34(35)				2	3	1	4	3				27	30
59	W1NZ92	Uncharacterized protein OS=Amborella trichopoda GN=AMTR_s00002p00096860 PE=3 SV=1 - [W1NZ92_AMBTC]	True	1		74.3	5.16				10	48	44		4	32	29			W1NZ92	W1NZ92	W1NZ92			37	27	63		Y	Y	Y			4(10)	32(48)	29(44)				2	6	5	5	5				26	21
60	U5DFN7	Uncharacterized protein OS=Amborella trichopoda GN=AMTR_s00061p00202530 PE=4 SV=1 - [U5DFN7_AMBTC]	True	1		19.3	6.92				11	3	4		11	3	4			U5DFN7	U5DFN7	U5DFN7			27	423	184		Y	Y	Y			11(11)	3(3)	4(4)				1	2	3	1	2				2	3
61	W1PPZ8	Uncharacterized protein OS=Amborella trichopoda GN=AMTR_s00159p00040990 PE=4 SV=1 - [W1PPZ8_AMBTC]	True	1		60.9	7.75				2	30	24		1	28	20			W1PPZ8	W1PPZ8	W1PPZ8			285	28	69		Y	Y	Y			1(2)	28(30)	20(24)				0	1	0	1	1				18	18
62	U5CR20	Uncharacterized protein OS=Amborella trichopoda GN=AMTR_s00048p00196380 PE=4 SV=1 - [U5CR20_AMBTC]	True	1		10	5.55				8	7	7		8	6	6			U5CR20	U5CR20	U5CR20			28	62	96		Y	Y	Y			8(8)	6(7)	6(7)				8	6	6	5	3				7	7
63	U5DIJ3	Uncharacterized protein OS=Amborella trichopoda GN=AMTR_s00068p00087460 PE=4 SV=1 - [U5DIJ3_AMBTC]	True	1		41.2	5.16				-	-	2		-	-	1			-	-	U5DIJ3			-	-	28		-	-	Y			-	-	1(2)				-	-	-	-	-				-	-
64	U5D853	Uncharacterized protein OS=Amborella trichopoda GN=AMTR_s00059p00148770 PE=4 SV=1 - [U5D853_AMBTC]	True	1		24.3	4.88				30	4	3		30	4	3			U5D853	U5D853	U5D853			29	1731	1160		Y	Y	Y			30(30)	4(4)	3(3)				7	7	6	9	10				3	2
65	U5CX75	Uncharacterized protein OS=Amborella trichopoda GN=AMTR_s00038p00055100 PE=3 SV=1 - [U5CX75_AMBTC]	True	1		29.8	4.78				6	25	25		4	22	22			U5CX75	U5CX75	U5CX75			272	29	31		Y	Y	Y			4(6)	22(25)	22(25)				1	1	0	2	1				20	20
66	W1NG77	Uncharacterized protein OS=Amborella trichopoda GN=AMTR_s00010p00262600 PE=4 SV=1 - [W1NG77_AMBTC]	True	1		43.7	8.59				5	18	19		3	13	14			W1NG77	W1NG77	W1NG77			153	65	29		Y	Y	Y			3(5)	13(18)	14(19)				0	3	1	1	1				10	9
67	W1PXC6	Uncharacterized protein OS=Amborella trichopoda GN=AMTR_s00025p00227200 PE=4 SV=1 - [W1PXC6_AMBTC]	True	1		43.3	8.43				-	21	20		-	16	15			-	W1PXC6	W1PXC6			-	80	30		-	Y	Y			-	16(21)	15(20)				-	-	-	-	-				14	13
68	W1PL46	Uncharacterized protein OS=Amborella trichopoda GN=AMTR_s00027p00071500 PE=3 SV=1 - [W1PL46_AMBTC]	True	1		15.2	5.3				5	8	7		5	8	7			W1PL46	W1PL46	W1PL46			30	434	344		Y	Y	Y			5(5)	8(8)	7(7)				3	2	4	3	4				7	5
69	W1PY13	Uncharacterized protein OS=Amborella trichopoda GN=AMTR_s00025p00092990 PE=4 SV=1 - [W1PY13_AMBTC]	True	1		16.3	7.08				-	2	2		-	2	2			-	W1PY13	W1PY13			-	30	2888		-	Y	Y			-	2(2)	2(2)				-	-	-	-	-				1	0
70	W1NX86	Uncharacterized protein OS=Amborella trichopoda GN=AMTR_s00110p00065160 PE=4 SV=1 - [W1NX86_AMBTC]	True	1		29.4	8.63				1	6	8		1	6	8			W1NX86	W1NX86	W1NX86			31	1219	1271		Y	Y	Y			1(1)	6(6)	8(8)				1	1	1	1	1				0	0
71	W1NUG2	Thioredoxin OS=Amborella trichopoda GN=AMTR_s00002p00246800 PE=3 SV=1 - [W1NUG2_AMBTC]	True	1		13.5	5.3				8	11	8		8	10	7			W1NUG2	W1NUG2	W1NUG2			36	70	32		Y	Y	Y			8(8)	10(11)	7(8)				2	1	2	2	3				10	7
72	W1NI38	Uncharacterized protein OS=Amborella trichopoda GN=AMTR_s00009p00261310 PE=4 SV=1 - [W1NI38_AMBTC]	True	1		16.1	4.17				13	6	6		4	2	2			W1NI38	W1NI38	W1NI38			32	266	197		Y	Y	Y			4(13)	2(6)	2(6)				3	1	4	6	5				3	5
73	W1PPB8	Uncharacterized protein OS=Amborella trichopoda GN=AMTR_s00013p00162620 PE=4 SV=1 - [W1PPB8_AMBTC]	True	1		41.4	6.68				5	27	28		5	16	17			W1PPB8	W1PPB8	W1PPB8			414	34	33		Y	Y	Y			5(5)	16(27)	17(28)				0	0	0	0	0				20	20
74	Q70XZ6	ATP synthase subunit beta. chloroplastic OS=Amborella trichopoda GN=atpB PE=3 SV=1 - [ATPB_AMBTC]	True	2		53.7	5.33				4	19	9		3	7	3			W1NZ42	Q70XZ6	Q70XZ6			33	73	133		Y	N	N			3(4)	7(19)	3(9)				3	3	3	4	4				14	15
74	W1NZ42	ATP synthase subunit beta OS=Amborella trichopoda GN=AMTR_s00334p00013670 PE=3 SV=1 - [W1NZ42_AMBTC]	False			49.7	5.24				4	13	7		3	1	1			W1NZ42	W1NZ42	W1NZ42			33	74	132							3(4)	1(13)	1(7)				3	3	3	4	4				10	10
75	W1NTH1	Uncharacterized protein (Fragment) OS=Amborella trichopoda GN=AMTR_s00106p00147010 PE=4 SV=1 - [W1NTH1_AMBTC]	True	2		11.3	7.39				1	1	1		1	1	1			W1NTH1	W1NTH1	W1NTH1			93	33	61		Y	Y	Y			1(1)	1(1)	1(1)				0	1	0	0	0				1	1
75	W1NZP0	Uncharacterized protein OS=Amborella trichopoda GN=AMTR_s00106p00146860 PE=3 SV=1 - [W1NZP0_AMBTC]	False			38.7	7.18				1	1	1		1	1	1			W1NTH1	W1NTH1	W1NTH1			93	33	61							1(1)	1(1)	1(1)				0	1	0	0	0				1	1
76	U5CYD3	Uncharacterized protein OS=Amborella trichopoda GN=AMTR_s04407p00001830 PE=4 SV=1 - [U5CYD3_AMBTC]	True	1		22.3	5.16				6	15	13		6	15	13			U5CYD3	U5CYD3	U5CYD3			61	57	34		Y	Y	Y			6(6)	15(15)	13(13)				2	4	3	1	1				11	11
77	W1NLJ5	Uncharacterized protein OS=Amborella trichopoda GN=AMTR_s00001p00243780 PE=4 SV=1 - [W1NLJ5_AMBTC]	True	1		34.3	7.43				9	15	14		9	12	13			W1NLJ5	W1NLJ5	W1NLJ5			34	196	137		Y	Y	Y			9(9)	12(15)	13(14)				7	7	6	7	5				15	14
78	W1NEG9	Uncharacterized protein OS=Amborella trichopoda GN=AMTR_s00004p00082670 PE=3 SV=1 - [W1NEG9_AMBTC]	True	1		52.8	4.86				51	9	12		51	8	11			W1NEG9	W1NEG9	W1NEG9			35	605	295		Y	Y	Y			51(51)	8(9)	11(12)				5	3	5	12	12				4	3
79	U5D3A4	Glyceraldehyde-3-phosphate dehydrogenase OS=Amborella trichopoda GN=AMTR_s00039p00217390 PE=3 SV=1 - [U5D3A4_AMBTC]	True	1		45.3	8.44				6	17	16		3	13	12			U5D3A4	U5D3A4	U5D3A4			151	55	35		Y	Y	Y			3(6)	13(17)	12(16)				2	2	2	2	3				9	9
80	W1PAM9	Uncharacterized protein OS=Amborella trichopoda GN=AMTR_s00005p00265710 PE=3 SV=1 - [W1PAM9_AMBTC]	True	1		55.2	7.58				47	22	26		2	1	1			W1PAM9	W1PAM9	W1PAM9			116	134	36		Y	Y	Y			2(47)	1(22)	1(26)				1	1	1	0	0				11	14
81	W1PGW7	Uncharacterized protein OS=Amborella trichopoda GN=AMTR_s00005p00266150 PE=3 SV=1 - [W1PGW7_AMBTC]	True	1		55.2	7.36				54	24	26		17	6	5			W1PGW7	W1PGW7	W1PGW7			119	135	37		Y	Y	Y			17(54)	6(24)	5(26)				1	1	1	0	0				14	17
82	W1NKL9	Uncharacterized protein OS=Amborella trichopoda GN=AMTR_s00023p00249630 PE=3 SV=1 - [W1NKL9_AMBTC]	True	1		27.9	5.66				-	17	16		-	15	16			-	W1NKL9	W1NKL9			-	38	127		-	Y	Y			-	15(17)	16(16)				-	-	-	-	-				11	11
83	W1PZE8	Uncharacterized protein OS=Amborella trichopoda GN=AMTR_s00049p00182830 PE=4 SV=1 - [W1PZE8_AMBTC]	True	1		13	8.85				10	1	2		10	1	2			W1PZE8	W1PZE8	W1PZE8			38	519	849		Y	Y	Y			10(10)	1(1)	2(2)				2	1	3	4	5				1	1
84	W1PG60	Uncharacterized protein OS=Amborella trichopoda GN=AMTR_s00005p00265850 PE=3 SV=1 - [W1PG60_AMBTC]	True	1		55.2	7.59				48	22	26		3	1	1			W1PG60	W1PG60	W1PG60			117	136	38		Y	Y	Y			3(48)	1(22)	1(26)				1	1	1	0	0				11	13
85	U5D8W3	Uncharacterized protein OS=Amborella trichopoda GN=AMTR_s00047p00209120 PE=4 SV=1 - [U5D8W3_AMBTC]	True	1		41	6.68				-	27	27		-	16	16			-	U5D8W3	U5D8W3			-	42	39		-	Y	Y			-	16(27)	16(27)				-	-	-	-	-				18	23
86	W1PDG2	Uncharacterized protein OS=Amborella trichopoda GN=AMTR_s00006p00245830 PE=4 SV=1 - [W1PDG2_AMBTC]	True	1		41.3	5.68				7	6	9		7	6	9			W1PDG2	W1PDG2	W1PDG2			39	755	267		Y	Y	Y			7(7)	6(6)	9(9)				5	4	3	6	6				5	5
87	W1NE67	Uncharacterized protein OS=Amborella trichopoda GN=AMTR_s00004p00170860 PE=4 SV=1 - [W1NE67_AMBTC]	True	1		21.7	7.46				26	2	2		26	2	2			W1NE67	W1NE67	W1NE67			40	1290	870		Y	Y	Y			26(26)	2(2)	2(2)				4	4	3	6	7				2	2
88	W1NGW3	Uncharacterized protein OS=Amborella trichopoda GN=AMTR_s00011p00230840 PE=4 SV=1 - [W1NGW3_AMBTC]	True	1		33.8	6.67				3	23	23		3	23	23			W1NGW3	W1NGW3	W1NGW3			303	40	75		Y	Y	Y			3(3)	23(23)	23(23)				2	0	1	0	0				19	19
89	W1PYM7	Peptidyl-prolyl cis-trans isomerase OS=Amborella trichopoda GN=AMTR_s00041p00200040 PE=3 SV=1 - [W1PYM7_AMBTC]	True	1		18.2	8.54				-	16	16		-	14	14			-	W1PYM7	W1PYM7			-	41	123		-	Y	Y			-	14(16)	14(16)				-	-	-	-	-				8	9
90	U5CYQ8	Uncharacterized protein OS=Amborella trichopoda GN=AMTR_s00056p00048790 PE=4 SV=1 - [U5CYQ8_AMBTC]	True	1		22	8.65				10	3	3		10	3	3			U5CYQ8	U5CYQ8	U5CYQ8			41	480	237		Y	Y	Y			10(10)	3(3)	3(3)				1	2	2	2	4				3	2
91	U5DCG9	Uncharacterized protein OS=Amborella trichopoda GN=AMTR_s00061p00140690 PE=4 SV=1 - [U5DCG9_AMBTC]	True	1		83.1	7.84				80	17	22		78	14	18			U5DCG9	U5DCG9	U5DCG9			42	1234	125		Y	Y	Y			78(80)	14(17)	18(22)				1	2	1	0	0				2	4
92	W1NQP6	Uncharacterized protein OS=Amborella trichopoda GN=AMTR_s00095p00053110 PE=3 SV=1 - [W1NQP6_AMBTC]	True	1		58	7.3				29	17	22		15	3	7			W1NQP6	W1NQP6	W1NQP6			124	139	42		Y	Y	Y			15(29)	3(17)	7(22)				1	1	1	0	0				11	9
93	W1P585	Uncharacterized protein OS=Amborella trichopoda GN=AMTR_s00003p00024290 PE=3 SV=1 - [W1P585_AMBTC]	True	1		45	4.7				-	46	42		-	33	30			-	W1P585	W1P585			-	44	90		-	Y	Y			-	33(46)	30(42)				-	-	-	-	-				29	28
94	U5DBW2	Phosphoglycerate kinase OS=Amborella trichopoda GN=AMTR_s00062p00191350 PE=3 SV=1 - [U5DBW2_AMBTC]	True	1		42.5	5.47				17	27	25		17	21	20			U5DBW2	U5DBW2	U5DBW2			45	61	71		Y	Y	Y			17(17)	21(27)	20(25)				8	5	10	7	6				23	24
95	W1PM49	Uncharacterized protein OS=Amborella trichopoda GN=AMTR_s00018p00193700 PE=4 SV=1 - [W1PM49_AMBTC]	True	1		48.1	8.12				1	-	-		1	-	-			W1PM49	-	-			46	-	-		Y	-	-			1(1)	-	-				0	1	0	0	0				-	-
96	U5D4L5	Uncharacterized protein OS=Amborella trichopoda GN=AMTR_s00037p00206460 PE=4 SV=1 - [U5D4L5_AMBTC]	True	1		37.2	6.04				13	19	19		13	16	16			U5D4L5	U5D4L5	U5D4L5			64	123	47		Y	Y	Y			13(13)	16(19)	16(19)				3	12	6	0	1				11	13
97	W1PDA4	Elongation factor 1-alpha OS=Amborella trichopoda GN=AMTR_s00012p00237190 PE=3 SV=1 - [W1PDA4_AMBTC]	True	1		49.3	9.03				6	24	23		6	5	4			W1PDA4	W1PDA4	W1PDA4			244	47	166		Y	Y	Y			6(6)	5(24)	4(23)				2	1	2	3	5				10	8
98	W1NW09	Uncharacterized protein OS=Amborella trichopoda GN=AMTR_s00131p00107350 PE=4 SV=1 - [W1NW09_AMBTC]	True	1		14.4	5.39				1	-	-		1	-	-			W1NW09	-	-			47	-	-		Y	-	-			1(1)	-	-				0	0	0	0	0				-	-
99	W1NFX5	Aldose 1-epimerase OS=Amborella trichopoda GN=AMTR_s00010p00250550 PE=3 SV=1 - [W1NFX5_AMBTC]	True	1		40.7	8.72				54	11	13		54	11	13			W1NFX5	W1NFX5	W1NFX5			48	421	51		Y	Y	Y			54(54)	11(11)	13(13)				0	1	0	0	0				9	8
100	U5DH94	Uncharacterized protein OS=Amborella trichopoda GN=AMTR_s00064p00191050 PE=3 SV=1 - [U5DH94_AMBTC]	True	2		24.6	6.68				-	17	16		-	4	5			-	U5DH94	U5DH94			-	127	48		-	Y	Y			-	4(17)	5(16)				-	-	-	-	-				6	4
100	W1P0M0	Uncharacterized protein OS=Amborella trichopoda GN=AMTR_s00102p00015990 PE=3 SV=1 - [W1P0M0_AMBTC]	False			24.6	6.42				-	17	16		-	4	5			-	U5DH94	U5DH94			-	127	48							-	4(17)	5(16)				-	-	-	-	-				6	4
101	U5DC81	Elongation factor 1-alpha OS=Amborella trichopoda GN=AMTR_s00066p00072310 PE=3 SV=1 - [U5DC81_AMBTC]	True	1		49.4	9.07				-	22	23		-	4	4			-	U5DC81	U5DC81			-	48	168		-	Y	Y			-	4(22)	4(23)				-	-	-	-	-				9	8
102	U5DCU5	Uncharacterized protein OS=Amborella trichopoda GN=AMTR_s00066p00205100 PE=4 SV=1 - [U5DCU5_AMBTC]	True	1		14.6	4.97				4	8	8		4	6	6			U5DCU5	U5DCU5	U5DCU5			165	72	49		Y	Y	Y			4(4)	6(8)	6(8)				3	2	3	1	0				7	7
103	W1NWW8	Uncharacterized protein OS=Amborella trichopoda GN=AMTR_s00099p00142540 PE=4 SV=1 - [W1NWW8_AMBTC]	True	1		77.1	7.5				1	1	-		1	1	-			W1NWW8	W1NWW8	-			49	2239	-		Y	Y	-			1(1)	1(1)	-				1	1	1	1	0				0	0
104	W1NIA7	Uncharacterized protein OS=Amborella trichopoda GN=AMTR_s00009p00264000 PE=3 SV=1 - [W1NIA7_AMBTC]	True	1		73.3	5.08				9	48	43		7	35	31			W1NIA7	W1NIA7	W1NIA7			69	50	93		Y	Y	Y			7(9)	35(48)	31(43)				6	6	5	6	6				29	28
105	W1NHH8	Uncharacterized protein OS=Amborella trichopoda GN=AMTR_s00009p00267980 PE=4 SV=1 - [W1NHH8_AMBTC]	True	1		20.3	4.74				1	7	7		1	6	6			W1NHH8	W1NHH8	W1NHH8			50	665	389		Y	Y	Y			1(1)	6(7)	6(7)				1	0	1	0	0				5	7
106	U5D361	Acyl carrier protein OS=Amborella trichopoda GN=AMTR_s00057p00148340 PE=3 SV=1 - [U5D361_AMBTC]	True	1		15.4	5.29				1	4	4		1	3	3			U5D361	U5D361	U5D361			51	155	238		Y	Y	Y			1(1)	3(4)	3(4)				1	1	1	1	1				2	3
107	W1NYZ5	UDP-glucose 6-dehydrogenase OS=Amborella trichopoda GN=AMTR_s00110p00073440 PE=3 SV=1 - [W1NYZ5_AMBTC]	True	1		52.8	6.29				1	29	30		1	28	30			W1NYZ5	W1NYZ5	W1NYZ5			138	52	74		Y	Y	Y			1(1)	28(29)	30(30)				0	0	0	1	1				11	12
108	W1PQA7	Uncharacterized protein OS=Amborella trichopoda GN=AMTR_s00029p00042820 PE=4 SV=1 - [W1PQA7_AMBTC]	True	1		22.3	8.44				1	2	1		1	2	1			W1PQA7	W1PQA7	W1PQA7			52	2618	2224		Y	Y	Y			1(1)	2(2)	1(1)				0	0	0	0	1				1	2
109	U5DGC3	Uncharacterized protein OS=Amborella trichopoda GN=AMTR_s00069p00195790 PE=4 SV=1 - [U5DGC3_AMBTC]	True	1		43.4	5.38				12	9	8		12	9	8			U5DGC3	U5DGC3	U5DGC3			53	1551	1121		Y	Y	Y			12(12)	9(9)	8(8)				3	3	4	6	9				5	6
110	W1PQ48	Uncharacterized protein OS=Amborella trichopoda GN=AMTR_s00168p00035700 PE=3 SV=1 - [W1PQ48_AMBTC]	True	1		22.9	5.77				-	15	13		-	2	2			-	W1PQ48	W1PQ48			-	126	53		-	Y	Y			-	2(15)	2(13)				-	-	-	-	-				5	3
111	U5CWJ6	Elongation factor 1-alpha OS=Amborella trichopoda GN=AMTR_s00059p00216110 PE=3 SV=1 - [U5CWJ6_AMBTC]	True	1		49.4	9.01				-	24	23		-	5	4			-	U5CWJ6	U5CWJ6			-	54	176		-	Y	Y			-	5(24)	4(23)				-	-	-	-	-				9	8
112	W1P3A1	Uncharacterized protein OS=Amborella trichopoda GN=AMTR_s00002p00266700 PE=4 SV=1 - [W1P3A1_AMBTC]	True	1		15.6	8.5				6	6	6		6	6	6			W1P3A1	W1P3A1	W1P3A1			55	382	343		Y	Y	Y			6(6)	6(6)	6(6)				5	5	5	4	5				6	6
113	U5CVQ6	Malate dehydrogenase OS=Amborella trichopoda GN=AMTR_s00033p00085320 PE=3 SV=1 - [U5CVQ6_AMBTC]	True	1		37.4	8.16				-	13	14		-	12	13			-	U5CVQ6	U5CVQ6			-	146	56		-	Y	Y			-	12(13)	13(14)				-	-	-	-	-				3	2
114	W1NIU4	Uncharacterized protein OS=Amborella trichopoda GN=AMTR_s00009p00261350 PE=4 SV=1 - [W1NIU4_AMBTC]	True	1		16.1	4.15				11	6	6		2	2	2			W1NIU4	W1NIU4	W1NIU4			56	304	255		Y	Y	Y			2(11)	2(6)	2(6)				2	0	2	6	5				2	4
115	W1P191	Uncharacterized protein OS=Amborella trichopoda GN=AMTR_s00106p00075970 PE=3 SV=1 - [W1P191_AMBTC]	True	1		55.1	6.89				-	22	20		-	22	20			-	W1P191	W1P191			-	114	57		-	Y	Y			-	22(22)	20(20)				-	-	-	-	-				17	18
116	W1NUK2	Acetyltransferase component of pyruvate dehydrogenase complex OS=Amborella trichopoda GN=AMTR_s00170p00040980 PE=3 SV=1 - [W1NUK2_AMBTC]	True	1		60.4	7.52				3	26	26		3	26	26			W1NUK2	W1NUK2	W1NUK2			58	249	631		Y	Y	Y			3(3)	26(26)	26(26)				2	2	2	2	2				7	5
117	U5D3P0	Superoxide dismutase [Cu-Zn] OS=Amborella trichopoda GN=AMTR_s00057p00145850 PE=3 SV=1 - [U5D3P0_AMBTC]	True	1		17.9	5.43				8	4	4		8	4	4			U5D3P0	U5D3P0	U5D3P0			59	229	247		Y	Y	Y			8(8)	4(4)	4(4)				3	3	4	6	5				4	4
118	W1NTR8	Uncharacterized protein OS=Amborella trichopoda GN=AMTR_s00120p00025450 PE=4 SV=1 - [W1NTR8_AMBTC]	True	1		99.8	5.11				-	-	1		-	-	1			-	-	W1NTR8			-	-	59		-	-	Y			-	-	1(1)				-	-	-	-	-				-	-
119	U5D7C1	Uncharacterized protein OS=Amborella trichopoda GN=AMTR_s00037p00082560 PE=4 SV=1 - [U5D7C1_AMBTC]	True	1		24.6	9.5				4	9	9		4	8	8			U5D7C1	U5D7C1	U5D7C1			60	788	179		Y	Y	Y			4(4)	8(9)	8(9)				3	4	3	0	0				6	4
120	W1P959	Non-specific lipid-transfer protein OS=Amborella trichopoda GN=AMTR_s00077p00068900 PE=3 SV=1 - [W1P959_AMBTC]	True	1		11.5	8.87				7	4	4		7	4	4			W1P959	W1P959	W1P959			161	85	60		Y	Y	Y			7(7)	4(4)	4(4)				3	1	1	5	5				4	4
121	W1NLF6	Uncharacterized protein OS=Amborella trichopoda GN=AMTR_s00001p00224430 PE=4 SV=1 - [W1NLF6_AMBTC]	True	1		29.8	5.54				2	2	3		2	2	3			W1NLF6	W1NLF6	W1NLF6			62	812	1266		Y	Y	Y			2(2)	2(2)	3(3)				2	2	2	2	2				2	2
122	W1NFC3	Uncharacterized protein OS=Amborella trichopoda GN=AMTR_s00010p00166600 PE=4 SV=1 - [W1NFC3_AMBTC]	True	1		21.2	4.65				16	9	8		16	9	8			W1NFC3	W1NFC3	W1NFC3			79	63	118		Y	Y	Y			16(16)	9(9)	8(8)				3	7	9	6	8				6	5
123	U5CYL0	Uncharacterized protein OS=Amborella trichopoda GN=AMTR_s00033p00135980 PE=3 SV=1 - [U5CYL0_AMBTC]	True	1		74.7	6.83				2	-	-		2	-	-			U5CYL0	-	-			63	-	-		Y	-	-			2(2)	-	-				1	1	1	1	2				-	-
124	W1PYI3	Uncharacterized protein OS=Amborella trichopoda GN=AMTR_s00041p00161550 PE=3 SV=1 - [W1PYI3_AMBTC]	True	1		93.7	4.97				-	61	57		-	59	55			-	W1PYI3	W1PYI3			-	64	136		-	Y	Y			-	59(61)	55(57)				-	-	-	-	-				35	30
125	W1PQE0	Uncharacterized protein OS=Amborella trichopoda GN=AMTR_s00013p00239330 PE=4 SV=1 - [W1PQE0_AMBTC]	True	1		27.5	5.6				1	3	3		1	3	3			W1PQE0	W1PQE0	W1PQE0			65	1343	935		Y	Y	Y			1(1)	3(3)	3(3)				1	0	1	0	0				1	1
126	W1NZP6	Uncharacterized protein OS=Amborella trichopoda GN=AMTR_s00003p00014700 PE=3 SV=1 - [W1NZP6_AMBTC]	True	1		80.1	5.4				-	24	23		-	9	8			-	W1NZP6	W1NZP6			-	66	196		-	Y	Y			-	9(24)	8(23)				-	-	-	-	-				11	15
127	W1NEY8	Uncharacterized protein OS=Amborella trichopoda GN=AMTR_s00004p00170000 PE=4 SV=1 - [W1NEY8_AMBTC]	True	1		16.5	6.15				7	5	5		7	5	5			W1NEY8	W1NEY8	W1NEY8			66	499	109		Y	Y	Y			7(7)	5(5)	5(5)				2	2	3	2	2				3	4
128	W1P9F2	Uncharacterized protein OS=Amborella trichopoda GN=AMTR_s00077p00183650 PE=4 SV=1 - [W1P9F2_AMBTC]	True	1		61.4	5.86				6	44	40		6	44	40			W1P9F2	W1P9F2	W1P9F2			251	67	239		Y	Y	Y			6(6)	44(44)	40(40)				4	2	4	0	0				32	28
129	W1PGQ1	Uncharacterized protein OS=Amborella trichopoda GN=AMTR_s00014p00226030 PE=4 SV=1 - [W1PGQ1_AMBTC]	True	1		29.6	6.73				1	7	6		1	7	6			W1PGQ1	W1PGQ1	W1PGQ1			68	749	420		Y	Y	Y			1(1)	7(7)	6(6)				1	1	1	1	0				6	5
130	W1PPK6	Uncharacterized protein (Fragment) OS=Amborella trichopoda GN=AMTR_s00014p00134490 PE=3 SV=1 - [W1PPK6_AMBTC]	True	1		44	4.64				2	31	29		2	18	17			W1PPK6	W1PPK6	W1PPK6			286	69	130		Y	Y	Y			2(2)	18(31)	17(29)				0	1	0	0	0				18	17
131	W1NX76	Uncharacterized protein OS=Amborella trichopoda GN=AMTR_s00110p00045590 PE=4 SV=1 - [W1NX76_AMBTC]	True	1		57.9	6.54				33	18	21		33	17	20			W1NX76	W1NX76	W1NX76			196	1002	70		Y	Y	Y			33(33)	17(18)	20(21)				1	0	1	0	1				8	8
132	W1P0Y1	Uncharacterized protein OS=Amborella trichopoda GN=AMTR_s00002p00228410 PE=4 SV=1 - [W1P0Y1_AMBTC]	True	1		15.7	7.53				8	2	2		8	2	2			W1P0Y1	W1P0Y1	W1P0Y1			70	1021	1441		Y	Y	Y			8(8)	2(2)	2(2)				0	2	1	3	2				1	2
133	W1PAX2	Protein disulfide-isomerase OS=Amborella trichopoda GN=AMTR_s00186p00039470 PE=3 SV=1 - [W1PAX2_AMBTC]	True	1		57.5	5				11	42	41		11	42	41			W1PAX2	W1PAX2	W1PAX2			71	208	217		Y	Y	Y			11(11)	42(42)	41(41)				6	8	7	5	3				28	28
134	U5D1S6	Uncharacterized protein OS=Amborella trichopoda GN=AMTR_s00033p00195690 PE=3 SV=1 - [U5D1S6_AMBTC]	True	1		80	5.58				-	26	27		-	11	12			-	U5D1S6	U5D1S6			-	71	172		-	Y	Y			-	11(26)	12(27)				-	-	-	-	-				13	14
135	W1PVD5	Uncharacterized protein OS=Amborella trichopoda GN=AMTR_s00021p00178750 PE=3 SV=1 - [W1PVD5_AMBTC]	True	1		24.8	8.21				2	10	10		1	10	10			W1PVD5	W1PVD5	W1PVD5			341	119	72		Y	Y	Y			1(2)	10(10)	10(10)				0	0	0	0	0				6	6
136	W1PZZ0	40S ribosomal protein S27 OS=Amborella trichopoda GN=AMTR_s00049p00194290 PE=3 SV=1 - [W1PZZ0_AMBTC]	True	1		9.6	8.73				2	4	3		2	4	3			W1PZZ0	W1PZZ0	W1PZZ0			72	252	745		Y	Y	Y			2(2)	4(4)	3(3)				0	0	0	2	1				1	1
137	W1NLZ8	Fructose-bisphosphate aldolase OS=Amborella trichopoda GN=AMTR_s00001p00172880 PE=3 SV=1 - [W1NLZ8_AMBTC]	True	1		42.5	7.77				11	20	22		11	19	21			W1NLZ8	W1NLZ8	W1NLZ8			73	147	76		Y	Y	Y			11(11)	19(20)	21(22)				7	8	9	0	0				10	9
138	W1NVG0	Uncharacterized protein OS=Amborella trichopoda GN=AMTR_s00092p00118580 PE=4 SV=1 - [W1NVG0_AMBTC]	True	1		24.6	5.74				7	18	16		7	16	14			W1NVG0	W1NVG0	W1NVG0			74	395	94		Y	Y	Y			7(7)	16(18)	14(16)				3	5	5	1	0				13	13
139	W1PIF3	Uncharacterized protein OS=Amborella trichopoda GN=AMTR_s00012p00122270 PE=4 SV=1 - [W1PIF3_AMBTC]	True	1		38.8	7.27				-	24	23		-	23	22			-	W1PIF3	W1PIF3			-	75	207		-	Y	Y			-	23(24)	22(23)				-	-	-	-	-				16	13
140	W1PZB0	Uncharacterized protein OS=Amborella trichopoda GN=AMTR_s00041p00172220 PE=4 SV=1 - [W1PZB0_AMBTC]	True	1		14.5	5.11				3	2	3		3	2	3			W1PZB0	W1PZB0	W1PZB0			75	1210	589		Y	Y	Y			3(3)	2(2)	3(3)				2	1	3	3	2				2	2
141	W1PCW1	Uncharacterized protein OS=Amborella trichopoda GN=AMTR_s00007p00250490 PE=4 SV=1 - [W1PCW1_AMBTC]	True	1		55.7	6.29				-	36	37		-	36	37			-	W1PCW1	W1PCW1			-	76	653		-	Y	Y			-	36(36)	37(37)				-	-	-	-	-				7	8
142	W1Q0A9	Uncharacterized protein OS=Amborella trichopoda GN=AMTR_s00021p00122990 PE=4 SV=1 - [W1Q0A9_AMBTC]	True	1		48.9	6.92				5	5	6		5	5	6			W1Q0A9	W1Q0A9	W1Q0A9			76	993	246		Y	Y	Y			5(5)	5(5)	6(6)				5	4	5	1	3				4	3
143	W1P731	Uncharacterized protein OS=Amborella trichopoda GN=AMTR_s00078p00022070 PE=4 SV=1 - [W1P731_AMBTC]	True	1		17.8	5.34				12	5	3		12	5	3			W1P731	W1P731	W1P731			77	979	1593		Y	Y	Y			12(12)	5(5)	3(3)				2	4	4	6	6				4	4
144	W1PLT7	Uncharacterized protein OS=Amborella trichopoda GN=AMTR_s00160p00071720 PE=3 SV=1 - [W1PLT7_AMBTC]	True	1		41.8	9.79				3	-	4		3	-	1			W1PLT7	-	W1PLT7			123	-	77		Y	-	Y			3(3)	-	1(4)				0	0	0	2	3				-	-
145	W1P2Q4	Non-specific lipid-transfer protein OS=Amborella trichopoda GN=AMTR_s00077p00070120 PE=3 SV=1 - [W1P2Q4_AMBTC]	True	3		13.6	6.35				-	1	1		-	1	1			-	W1PAU0	W1PAU0			-	77	103		-	Y	Y			-	1(1)	1(1)				-	-	-	-	-				1	1
145	W1P873	Non-specific lipid-transfer protein OS=Amborella trichopoda GN=AMTR_s00077p00066810 PE=3 SV=1 - [W1P873_AMBTC]	False			15	8.48				-	1	1		-	1	1			-	W1PAU0	W1PAU0			-	77	103							-	1(1)	1(1)				-	-	-	-	-				1	1
145	W1PAU0	Non-specific lipid-transfer protein OS=Amborella trichopoda GN=AMTR_s00077p00067510 PE=3 SV=1 - [W1PAU0_AMBTC]	False			13	7.47				-	1	1		-	1	1			-	W1PAU0	W1PAU0			-	77	103							-	1(1)	1(1)				-	-	-	-	-				1	1
146	W1NXG6	Uncharacterized protein OS=Amborella trichopoda GN=AMTR_s00110p00124430 PE=3 SV=1 - [W1NXG6_AMBTC]	True	1		29.6	5.03				3	25	25		1	20	20			W1NXG6	W1NXG6	W1NXG6			362	78	92		Y	Y	Y			1(3)	20(25)	20(25)				1	1	0	1	1				14	15
147	U5CVA0	Uncharacterized protein OS=Amborella trichopoda GN=AMTR_s00044p00213430 PE=4 SV=1 - [U5CVA0_AMBTC]	True	1		10	8.5				5	3	3		5	3	3			U5CVA0	U5CVA0	U5CVA0			78	551	667		Y	Y	Y			5(5)	3(3)	3(3)				3	3	3	2	3				3	3
148	W1NRN9	Uncharacterized protein OS=Amborella trichopoda GN=AMTR_s00095p00146440 PE=4 SV=1 - [W1NRN9_AMBTC]	True	1		17.8	9.77				-	7	9		-	1	2			-	W1NRN9	W1NRN9			-	81	78		-	Y	Y			-	1(7)	2(9)				-	-	-	-	-				4	4
149	W1P5M0	Uncharacterized protein OS=Amborella trichopoda GN=AMTR_s00135p00062550 PE=3 SV=1 - [W1P5M0_AMBTC]	True	1		28	5.08				-	17	17		-	14	14			-	W1P5M0	W1P5M0			-	97	80		-	Y	Y			-	14(17)	14(17)				-	-	-	-	-				11	9
150	W1Q049	Uncharacterized protein OS=Amborella trichopoda GN=AMTR_s00049p00231960 PE=4 SV=1 - [W1Q049_AMBTC]	True	1		62.5	9.09				1	-	-		1	-	-			W1Q049	-	-			80	-	-		Y	-	-			1(1)	-	-				1	0	1	0	0				-	-
151	W1PSN4	Uncharacterized protein (Fragment) OS=Amborella trichopoda GN=AMTR_s00028p00248440 PE=4 SV=1 - [W1PSN4_AMBTC]	True	1		21.9	5.86				5	9	11		5	9	11			W1PSN4	W1PSN4	W1PSN4			188	621	81		Y	Y	Y			5(5)	9(9)	11(11)				4	4	3	0	0				8	7
152	W1P7V6	Phospholipase D OS=Amborella trichopoda GN=AMTR_s00078p00051300 PE=3 SV=1 - [W1P7V6_AMBTC]	True	1		92.1	6.18				-	48	52		-	48	52			-	W1P7V6	W1P7V6			-	108	82		-	Y	Y			-	48(48)	52(52)				-	-	-	-	-				20	18
153	U5D9W5	Uncharacterized protein OS=Amborella trichopoda GN=AMTR_s00061p00036160 PE=3 SV=1 - [U5D9W5_AMBTC]	True	1		80	5.07				3	60	55		2	44	38			U5D9W5	U5D9W5	U5D9W5			306	82	85		Y	Y	Y			2(3)	44(60)	38(55)				1	0	0	1	2				37	33
154	W1NQP0	Uncharacterized protein OS=Amborella trichopoda GN=AMTR_s00092p00136000 PE=3 SV=1 - [W1NQP0_AMBTC]	True	1		43.9	6.76				1	-	-		1	-	-			W1NQP0	-	-			82	-	-		Y	-	-			1(1)	-	-				1	1	1	1	1				-	-
155	W1P2J4	Uncharacterized protein OS=Amborella trichopoda GN=AMTR_s00204p00014880 PE=3 SV=1 - [W1P2J4_AMBTC]	True	3		20.7	6.95				2	14	12		2	12	11			W1P8G2	W1P8G2	W1P8G2			168	83	186		Y	Y	Y			2(2)	12(14)	11(12)				0	0	0	2	2				10	8
155	W1P607	Uncharacterized protein OS=Amborella trichopoda GN=AMTR_s00096p00110370 PE=3 SV=1 - [W1P607_AMBTC]	False			21.4	9.01				2	14	12		2	12	11			W1P8G2	W1P8G2	W1P8G2			168	83	186							2(2)	12(14)	11(12)				0	0	0	2	2				10	8
155	W1P8G2	Uncharacterized protein OS=Amborella trichopoda GN=AMTR_s00003p00209290 PE=3 SV=1 - [W1P8G2_AMBTC]	False			19.9	7.55				2	14	12		2	12	11			W1P8G2	W1P8G2	W1P8G2			168	83	186							2(2)	12(14)	11(12)				0	0	0	2	2				10	8
156	W1PTN0	Uncharacterized protein OS=Amborella trichopoda GN=AMTR_s00041p00172310 PE=4 SV=1 - [W1PTN0_AMBTC]	True	1		16.8	8.43				3	2	2		3	1	1			W1PTN0	W1PTN0	W1PTN0			83	534	868		Y	Y	Y			3(3)	1(2)	1(2)				1	1	1	1	1				1	2
157	W1NP46	Uncharacterized protein (Fragment) OS=Amborella trichopoda GN=AMTR_s00095p00054570 PE=3 SV=1 - [W1NP46_AMBTC]	True	1		23.3	5				-	9	11		-	1	2			-	W1NP46	W1NP46			-	383	83		-	Y	Y			-	1(9)	2(11)				-	-	-	-	-				5	3
158	W1NLB8	Aconitate hydratase OS=Amborella trichopoda GN=AMTR_s00001p00156400 PE=3 SV=1 - [W1NLB8_AMBTC]	True	1		107.1	6.76				4	44	44		4	23	24			W1NLB8	W1NLB8	W1NLB8			231	84	101		Y	Y	Y			4(4)	23(44)	24(44)				3	3	2	0	0				35	38
159	U5D0M9	Uncharacterized protein OS=Amborella trichopoda GN=AMTR_s00032p00204040 PE=3 SV=1 - [U5D0M9_AMBTC]	True	1		17.2	4.78				5	4	4		5	4	4			U5D0M9	U5D0M9	U5D0M9			84	734	319		Y	Y	Y			5(5)	4(4)	4(4)				1	4	4	2	4				4	3
160	W1PEB3	Uncharacterized protein OS=Amborella trichopoda GN=AMTR_s00404p00012620 PE=4 SV=1 - [W1PEB3_AMBTC]	True	2		17.4	5.02				2	3	2		2	3	2			W1PKA3	W1PKA3	W1PKA3			130	161	84		Y	Y	Y			2(2)	3(3)	2(2)				1	2	1	0	1				3	2
160	W1PKA3	Uncharacterized protein OS=Amborella trichopoda GN=AMTR_s00012p00265650 PE=4 SV=1 - [W1PKA3_AMBTC]	False			17.4	5.41				2	3	2		2	3	2			W1PKA3	W1PKA3	W1PKA3			130	161	84							2(2)	3(3)	2(2)				1	2	1	0	1				3	2
161	W1NLW5	Uncharacterized protein OS=Amborella trichopoda GN=AMTR_s00001p00118120 PE=3 SV=1 - [W1NLW5_AMBTC]	True	1		81.1	5.12				2	15	17		1	1	2			W1NLW5	W1NLW5	W1NLW5			85	187	183		Y	Y	Y			1(2)	1(15)	2(17)				0	0	0	1	2				11	11
162	W1P2F6	Uncharacterized protein OS=Amborella trichopoda GN=AMTR_s00079p00183520 PE=4 SV=1 - [W1P2F6_AMBTC]	True	1		10.6	8.79				4	2	2		4	1	1			W1P2F6	W1P2F6	W1P2F6			86	322	142		Y	Y	Y			4(4)	1(2)	1(2)				4	2	3	2	2				2	2
163	W1NRF4	Uncharacterized protein (Fragment) OS=Amborella trichopoda GN=AMTR_s00095p00053310 PE=3 SV=1 - [W1NRF4_AMBTC]	True	1		17.9	8.79				3	3	4		2	2	3			W1NRF4	W1NRF4	W1NRF4			215	203	86		Y	Y	Y			2(3)	2(3)	3(4)				1	1	1	0	0				1	1
164	W1P2U4	Purple acid phosphatase OS=Amborella trichopoda GN=AMTR_s00002p00249330 PE=3 SV=1 - [W1P2U4_AMBTC]	True	1		52.9	7.53				13	22	23		13	22	23			W1P2U4	W1P2U4	W1P2U4			352	697	87		Y	Y	Y			13(13)	22(22)	23(23)				0	0	0	0	0				10	11
165	W1NSR4	Aconitate hydratase (Fragment) OS=Amborella trichopoda GN=AMTR_s00115p00015570 PE=3 SV=1 - [W1NSR4_AMBTC]	True	1		93.3	5.97				-	38	41		-	17	21			-	W1NSR4	W1NSR4			-	87	102		-	Y	Y			-	17(38)	21(41)				-	-	-	-	-				25	28
166	W1NPM5	Elongation factor Ts OS=Amborella trichopoda GN=AMTR_s00109p00129480 PE=3 SV=1 - [W1NPM5_AMBTC]	True	1		127.3	4.86				1	-	-		1	-	-			W1NPM5	-	-			87	-	-		Y	-	-			1(1)	-	-				1	1	1	1	1				-	-
167	U5CPU0	Profilin OS=Amborella trichopoda GN=AMTR_s00056p00159630 PE=3 SV=1 - [U5CPU0_AMBTC]	True	1		14.1	4.78				3	7	6		3	6	5			U5CPU0	U5CPU0	U5CPU0			120	88	161		Y	Y	Y			3(3)	6(7)	5(6)				1	3	1	1	1				6	6
168	U5DGY2	Phosphoglycerate kinase OS=Amborella trichopoda GN=AMTR_s00062p00189550 PE=3 SV=1 - [U5DGY2_AMBTC]	True	1		50.5	8.41				-	22	20		-	16	15			-	U5DGY2	U5DGY2			-	89	113		-	Y	Y			-	16(22)	15(20)				-	-	-	-	-				14	16
169	W1P5F2	Uncharacterized protein OS=Amborella trichopoda GN=AMTR_s00053p00185420 PE=3 SV=1 - [W1P5F2_AMBTC]	True	1		32.9	9.31				3	14	8		3	14	8			W1P5F2	W1P5F2	W1P5F2			184	90	968		Y	Y	Y			3(3)	14(14)	8(8)				1	1	1	1	2				12	13
170	W1P8K1	Peroxidase OS=Amborella trichopoda GN=AMTR_s00077p00148760 PE=3 SV=1 - [W1P8K1_AMBTC]	True	1		32.6	7.61				10	11	9		9	10	8			W1P8K1	W1P8K1	W1P8K1			90	1101	1485		Y	Y	Y			9(10)	10(11)	8(9)				6	5	7	7	7				9	9
171	W1PQW2	Serine hydroxymethyltransferase OS=Amborella trichopoda GN=AMTR_s00013p00262120 PE=3 SV=1 - [W1PQW2_AMBTC]	True	1		51.7	7.25				-	34	31		-	34	31			-	W1PQW2	W1PQW2			-	91	335		-	Y	Y			-	34(34)	31(31)				-	-	-	-	-				19	23
172	U5CZT1	Uncharacterized protein OS=Amborella trichopoda GN=AMTR_s00067p00144730 PE=3 SV=1 - [U5CZT1_AMBTC]	True	1		53.4	6.55				-	27	29		-	27	29			-	U5CZT1	U5CZT1			-	202	91		-	Y	Y			-	27(27)	29(29)				-	-	-	-	-				16	13
173	W1P030	Uncharacterized protein OS=Amborella trichopoda GN=AMTR_s00002p00107590 PE=3 SV=1 - [W1P030_AMBTC]	True	1		50.6	8.9				4	15	15		4	15	15			W1P030	W1P030	W1P030			91	671	557		Y	Y	Y			4(4)	15(15)	15(15)				2	2	2	1	2				1	1
174	U5D227	Uncharacterized protein OS=Amborella trichopoda GN=AMTR_s00033p00239520 PE=4 SV=1 - [U5D227_AMBTC]	True	1		49.8	5.57				-	40	38		-	39	37			-	U5D227	U5D227			-	92	421		-	Y	Y			-	39(40)	37(38)				-	-	-	-	-				22	21
175	W1NMG2	Uncharacterized protein OS=Amborella trichopoda GN=AMTR_s00001p00258260 PE=3 SV=1 - [W1NMG2_AMBTC]	True	1		52.7	6.52				9	6	8		9	6	8			W1NMG2	W1NMG2	W1NMG2			92	1824	458		Y	Y	Y			9(9)	6(6)	8(8)				5	2	2	5	5				4	4
176	W1PML3	Uncharacterized protein OS=Amborella trichopoda GN=AMTR_s00148p00092860 PE=4 SV=1 - [W1PML3_AMBTC]	True	1		37.6	5.6				-	24	21		-	24	21			-	W1PML3	W1PML3			-	93	469		-	Y	Y			-	24(24)	21(21)				-	-	-	-	-				11	8
177	U5DDN8	Uncharacterized protein OS=Amborella trichopoda GN=AMTR_s00066p00199730 PE=4 SV=1 - [U5DDN8_AMBTC]	True	1		29.1	4.7				4	3	2		4	3	2			U5DDN8	U5DDN8	U5DDN8			94	521	1064		Y	Y	Y			4(4)	3(3)	2(2)				2	2	2	3	3				3	2
178	W1PX06	Uncharacterized protein OS=Amborella trichopoda GN=AMTR_s00025p00154170 PE=4 SV=1 - [W1PX06_AMBTC]	True	1		12.2	5.4				-	1	1		-	1	1			-	W1PX06	W1PX06			-	94	1103		-	Y	Y			-	1(1)	1(1)				-	-	-	-	-				1	1
179	W1NKA4	Uncharacterized protein OS=Amborella trichopoda GN=AMTR_s00060p00208570 PE=4 SV=1 - [W1NKA4_AMBTC]	True	1		15.5	6.93				-	3	4		-	2	3			-	W1NKA4	W1NKA4			-	101	95		-	Y	Y			-	2(3)	3(4)				-	-	-	-	-				1	1
180	W1NWF9	Uncharacterized protein OS=Amborella trichopoda GN=AMTR_s00045p00065150 PE=4 SV=1 - [W1NWF9_AMBTC]	True	1		28.3	5.57				2	2	-		1	1	-			W1NWF9	W1NWF9	-			206	95	-		Y	Y	-			1(2)	1(2)	-				0	0	0	0	1				1	1
181	U5DH56	Uncharacterized protein OS=Amborella trichopoda GN=AMTR_s00064p00096040 PE=3 SV=1 - [U5DH56_AMBTC]	True	1		113.4	7.44				1	38	30		1	38	30			U5DH56	U5DH56	U5DH56			96	768	897		Y	Y	Y			1(1)	38(38)	30(30)				0	0	1	0	0				4	5
182	W1PH23	Xylose isomerase OS=Amborella trichopoda GN=AMTR_s00019p00197750 PE=3 SV=1 - [W1PH23_AMBTC]	True	1		53.1	5.74				-	37	36		-	37	36			-	W1PH23	W1PH23			-	96	163		-	Y	Y			-	37(37)	36(36)				-	-	-	-	-				13	14
183	U5CZE9	Uncharacterized protein OS=Amborella trichopoda GN=AMTR_s00036p00181640 PE=3 SV=1 - [U5CZE9_AMBTC]	True	2		46.8	5.48				2	30	29		2	13	13			U5DIN0	U5CZE9	U5CZE9			372	118	97		Y	N	N			2(2)	13(30)	13(29)				1	1	1	1	1				17	14
183	U5DIN0	Uncharacterized protein OS=Amborella trichopoda GN=AMTR_s00068p00116790 PE=4 SV=1 - [U5DIN0_AMBTC]	False			32.8	7.03				2	21	17		2	6	3			U5DIN0	U5DIN0	U5DIN0			372	150	107							2(2)	6(21)	3(17)				1	1	1	1	1				9	9
184	U5D0B9	Uncharacterized protein OS=Amborella trichopoda GN=AMTR_s00061p00060650 PE=4 SV=1 - [U5D0B9_AMBTC]	True	1		18.4	6.01				7	-	3		7	-	3			U5D0B9	-	U5D0B9			97	-	1707		Y	-	Y			7(7)	-	3(3)				0	0	0	2	2				-	-
185	W1NPH5	Uncharacterized protein OS=Amborella trichopoda GN=AMTR_s00109p00054710 PE=3 SV=1 - [W1NPH5_AMBTC]	True	1		54.6	5.15				-	28	28		-	28	28			-	W1NPH5	W1NPH5			-	160	98		-	Y	Y			-	28(28)	28(28)				-	-	-	-	-				21	23
186	U5D4Z6	Peroxidase OS=Amborella trichopoda GN=AMTR_s00037p00030970 PE=3 SV=1 - [U5D4Z6_AMBTC]	True	1		35.6	8.05				14	15	13		13	15	12			U5D4Z6	U5D4Z6	U5D4Z6			98	526	796		Y	Y	Y			13(14)	15(15)	12(13)				3	3	2	5	4				12	12
187	U5DHQ6	Uncharacterized protein OS=Amborella trichopoda GN=AMTR_s00071p00177850 PE=3 SV=1 - [U5DHQ6_AMBTC]	True	1		11.9	4.49				-	9	8		-	9	8			-	U5DHQ6	U5DHQ6			-	98	171		-	Y	Y			-	9(9)	8(8)				-	-	-	-	-				5	5
188	W1NWQ4	Endoglucanase OS=Amborella trichopoda GN=AMTR_s00099p00070580 PE=3 SV=1 - [W1NWQ4_AMBTC]	True	1		53.3	6.54				-	26	23		-	26	23			-	W1NWQ4	W1NWQ4			-	99	258		-	Y	Y			-	26(26)	23(23)				-	-	-	-	-				10	7
189	W1PGS3	Uncharacterized protein OS=Amborella trichopoda GN=AMTR_s00014p00238430 PE=3 SV=1 - [W1PGS3_AMBTC]	True	1		33.4	5.85				15	5	5		15	5	5			W1PGS3	W1PGS3	W1PGS3			99	1855	1578		Y	Y	Y			15(15)	5(5)	5(5)				6	3	4	5	5				4	4
190	U5D9M0	6-phosphogluconate dehydrogenase. decarboxylating OS=Amborella trichopoda GN=AMTR_s00061p00182310 PE=3 SV=1 - [U5D9M0_AMBTC]	True	1		53.9	7.01				-	29	30		-	25	26			-	U5D9M0	U5D9M0			-	100	100		-	Y	Y			-	25(29)	26(30)				-	-	-	-	-				18	19
191	W1PSV6	Peroxidase (Fragment) OS=Amborella trichopoda GN=AMTR_s00024p00167140 PE=3 SV=1 - [W1PSV6_AMBTC]	True	1		27.6	4.61				6	6	1		6	6	1			W1PSV6	W1PSV6	W1PSV6			100	399	1743		Y	Y	Y			6(6)	6(6)	1(1)				2	3	3	2	2				6	6
192	W1NJ84	Uncharacterized protein OS=Amborella trichopoda GN=AMTR_s00009p00267190 PE=4 SV=1 - [W1NJ84_AMBTC]	True	1		53.2	7.59				2	-	1		2	-	1			W1NJ84	-	W1NJ84			101	-	1751		Y	-	Y			2(2)	-	1(1)				0	0	0	2	2				-	-
193	W1P9X3	Uncharacterized protein OS=Amborella trichopoda GN=AMTR_s00078p00100600 PE=4 SV=1 - [W1P9X3_AMBTC]	True	1		29.4	8.22				-	17	16		-	15	14			-	W1P9X3	W1P9X3			-	102	167		-	Y	Y			-	15(17)	14(16)				-	-	-	-	-				11	10
194	U5DCY9	Uncharacterized protein OS=Amborella trichopoda GN=AMTR_s00069p00031740 PE=4 SV=1 - [U5DCY9_AMBTC]	True	1		16.7	4.94				4	13	14		4	13	14			U5DCY9	U5DCY9	U5DCY9			102	859	444		Y	Y	Y			4(4)	13(13)	14(14)				0	4	1	0	0				6	8
195	U5CNT7	Uncharacterized protein OS=Amborella trichopoda GN=AMTR_s00032p00108020 PE=4 SV=1 - [U5CNT7_AMBTC]	True	1		11.7	4.81				4	3	3		4	3	3			U5CNT7	U5CNT7	U5CNT7			103	2233	1635		Y	Y	Y			4(4)	3(3)	3(3)				2	3	1	3	2				1	1
196	W1NS46	Uncharacterized protein OS=Amborella trichopoda GN=AMTR_s00072p00126270 PE=4 SV=1 - [W1NS46_AMBTC]	True	1		10.5	4.88				-	1	-		-	1	-			-	W1NS46	-			-	103	-		-	Y	-			-	1(1)	-				-	-	-	-	-				0	0
197	W1P1C0	Peroxidase OS=Amborella trichopoda GN=AMTR_s00144p00031900 PE=3 SV=1 - [W1P1C0_AMBTC]	True	1		35.5	8.57				-	19	16		-	19	16			-	W1P1C0	W1P1C0			-	433	104		-	Y	Y			-	19(19)	16(16)				-	-	-	-	-				18	18
198	W1NG82	Uncharacterized protein OS=Amborella trichopoda GN=AMTR_s00010p00188970 PE=4 SV=1 - [W1NG82_AMBTC]	True	1		85.6	7.15				-	5	3		-	4	2			-	W1NG82	W1NG82			-	104	122		-	Y	Y			-	4(5)	2(3)				-	-	-	-	-				5	4
199	U5DHZ8	Uncharacterized protein OS=Amborella trichopoda GN=AMTR_s00066p00110400 PE=3 SV=1 - [U5DHZ8_AMBTC]	True	1		16.1	5.3				1	-	1		1	-	1			U5DHZ8	-	U5DHZ8			104	-	2743		Y	-	Y			1(1)	-	1(1)				0	0	0	1	1				-	-
200	U5D4Y5	Coatomer subunit gamma OS=Amborella trichopoda GN=AMTR_s00059p00069290 PE=3 SV=1 - [U5D4Y5_AMBTC]	True	1		98.5	5.21				-	50	46		-	50	46			-	U5D4Y5	U5D4Y5			-	278	105		-	Y	Y			-	50(50)	46(46)				-	-	-	-	-				12	11
201	U5DCQ0	Isocitrate dehydrogenase [NADP] OS=Amborella trichopoda GN=AMTR_s00071p00157830 PE=3 SV=1 - [U5DCQ0_AMBTC]	True	1		46.8	6.7				1	35	32		1	29	27			U5DCQ0	U5DCQ0	U5DCQ0			135	105	160		Y	Y	Y			1(1)	29(35)	27(32)				0	0	0	1	1				21	19
202	W1PT76	Lactoylglutathione lyase OS=Amborella trichopoda GN=AMTR_s00161p00056860 PE=3 SV=1 - [W1PT76_AMBTC]	True	1		28.7	8.53				9	9	10		9	9	10			W1PT76	W1PT76	W1PT76			105	1171	716		Y	Y	Y			9(9)	9(9)	10(10)				6	4	5	3	2				4	4
203	U5D3J4	Uncharacterized protein OS=Amborella trichopoda GN=AMTR_s00175p00064090 PE=4 SV=1 - [U5D3J4_AMBTC]	True	1		63.8	4.88				3	36	33		3	36	33			U5D3J4	U5D3J4	U5D3J4			237	106	224		Y	Y	Y			3(3)	36(36)	33(33)				1	2	2	0	0				14	15
204	W1PUQ9	Uncharacterized protein OS=Amborella trichopoda GN=AMTR_s00022p00252000 PE=3 SV=1 - [W1PUQ9_AMBTC]	True	1		27.8	8.88				-	19	22		-	19	22			-	W1PUQ9	W1PUQ9			-	167	106		-	Y	Y			-	19(19)	22(22)				-	-	-	-	-				10	11
205	W1PLX7	Uncharacterized protein OS=Amborella trichopoda GN=AMTR_s00163p00066960 PE=4 SV=1 - [W1PLX7_AMBTC]	True	1		26.4	8.65				2	4	3		2	4	3			W1PLX7	W1PLX7	W1PLX7			107	1881	857		Y	Y	Y			2(2)	4(4)	3(3)				1	2	2	1	1				0	0
206	W1P120	Uncharacterized protein OS=Amborella trichopoda GN=AMTR_s00002p00257540 PE=4 SV=1 - [W1P120_AMBTC]	True	1		17.9	9.7				-	5	5		-	4	4			-	W1P120	W1P120			-	107	173		-	Y	Y			-	4(5)	4(5)				-	-	-	-	-				3	4
207	W1NXU3	Uncharacterized protein OS=Amborella trichopoda GN=AMTR_s00111p00038250 PE=4 SV=1 - [W1NXU3_AMBTC]	True	1		18.6	5.69				-	4	4		-	4	4			-	W1NXU3	W1NXU3			-	620	108		-	Y	Y			-	4(4)	4(4)				-	-	-	-	-				2	2
208	U5CNV8	Uncharacterized protein OS=Amborella trichopoda GN=AMTR_s00032p00133570 PE=4 SV=1 - [U5CNV8_AMBTC]	True	1		94	6.2				2	54	55		2	54	55			U5CNV8	U5CNV8	U5CNV8			159	109	119		Y	Y	Y			2(2)	54(54)	55(55)				1	0	0	1	2				21	22
209	W1NE16	Uncharacterized protein OS=Amborella trichopoda GN=AMTR_s00004p00129620 PE=4 SV=1 - [W1NE16_AMBTC]	True	1		65.9	7.59				47	17	21		15	8	9			W1NE16	W1NE16	W1NE16			109	850	126		Y	Y	Y			15(47)	8(17)	9(21)				4	4	3	2	3				12	11
210	W1NFG4	Peroxidase OS=Amborella trichopoda GN=AMTR_s00010p00198860 PE=3 SV=1 - [W1NFG4_AMBTC]	True	1		35.5	6.64				6	21	16		6	9	16			W1NFG4	W1NFG4	W1NFG4			205	110	1110		Y	Y	Y			6(6)	9(21)	16(16)				1	1	1	4	5				19	21
211	W1PPS6	Uncharacterized protein OS=Amborella trichopoda GN=AMTR_s00013p00256900 PE=4 SV=1 - [W1PPS6_AMBTC]	True	1		15.1	5.58				5	6	6		5	6	6			W1PPS6	W1PPS6	W1PPS6			216	124	110		Y	Y	Y			5(5)	6(6)	6(6)				1	5	2	0	0				6	5
212	W1PIS2	Uncharacterized protein OS=Amborella trichopoda GN=AMTR_s00157p00079360 PE=4 SV=1 - [W1PIS2_AMBTC]	True	1		18.9	5.21				3	2	3		3	2	3			W1PIS2	W1PIS2	W1PIS2			110	1369	1704		Y	Y	Y			3(3)	2(2)	3(3)				1	1	1	2	3				0	0
213	U5D173	Malic enzyme OS=Amborella trichopoda GN=AMTR_s00056p00119870 PE=3 SV=1 - [U5D173_AMBTC]	True	1		72	7.11				-	34	32		-	34	32			-	U5D173	U5D173			-	280	111		-	Y	Y			-	34(34)	32(32)				-	-	-	-	-				17	20
214	W1PRS0	Uncharacterized protein OS=Amborella trichopoda GN=AMTR_s00027p00087930 PE=4 SV=1 - [W1PRS0_AMBTC]	True	1		29.6	5.35				4	11	10		4	11	10			W1PRS0	W1PRS0	W1PRS0			111	642	540		Y	Y	Y			4(4)	11(11)	10(10)				3	3	3	0	0				5	4
215	W1PTT3	Uncharacterized protein OS=Amborella trichopoda GN=AMTR_s00041p00204540 PE=4 SV=1 - [W1PTT3_AMBTC]	True	1		35.2	9.22				-	1	1		-	1	1			-	W1PTT3	W1PTT3			-	111	475		-	Y	Y			-	1(1)	1(1)				-	-	-	-	-				0	1
216	W1PET8	Uncharacterized protein OS=Amborella trichopoda GN=AMTR_s00016p00150480 PE=3 SV=1 - [W1PET8_AMBTC]	True	1		39.9	9.19				-	18	20		-	18	20			-	W1PET8	W1PET8			-	112	190		-	Y	Y			-	18(18)	20(20)				-	-	-	-	-				10	9
217	W1PDN4	Uncharacterized protein OS=Amborella trichopoda GN=AMTR_s00006p00259050 PE=4 SV=1 - [W1PDN4_AMBTC]	True	1		37.1	5.08				4	19	18		4	17	16			W1PDN4	W1PDN4	W1PDN4			173	210	112		Y	Y	Y			4(4)	17(19)	16(18)				0	2	4	0	0				6	6
218	W1PKI0	Uncharacterized protein OS=Amborella trichopoda GN=AMTR_s00018p00131950 PE=4 SV=1 - [W1PKI0_AMBTC]	True	1		21.5	9.7				1	14	14		1	8	8			W1PKI0	W1PKI0	W1PKI0			112	272	719		Y	Y	Y			1(1)	8(14)	8(14)				0	0	0	1	1				1	2
219	W1PHE7	Uncharacterized protein OS=Amborella trichopoda GN=AMTR_s00019p00039970 PE=4 SV=1 - [W1PHE7_AMBTC]	True	2		126.8	7.66				-	2	1		-	2	1			-	W1PHE7	W1PL58			-	113	143		-	Y	Y			-	2(2)	1(1)				-	-	-	-	-				1	1
219	W1PL58	Uncharacterized protein OS=Amborella trichopoda GN=AMTR_s00152p00086630 PE=4 SV=1 - [W1PL58_AMBTC]	False			26.3	8.92				-	-	1		-	-	1			-	-	W1PL58			-	-	143							-	-	1(1)				-	-	-	-	-				-	-
220	W1NSH5	Uncharacterized protein (Fragment) OS=Amborella trichopoda GN=AMTR_s00850p00009770 PE=4 SV=1 - [W1NSH5_AMBTC]	True	1		6.3	5.21				1	1	1		1	1	1			W1NSH5	W1NSH5	W1NSH5			113	437	705		Y	Y	Y			1(1)	1(1)	1(1)				0	0	0	0	0				1	1
221	Q70XV0	ATP synthase subunit alpha. chloroplastic OS=Amborella trichopoda GN=atpA PE=3 SV=1 - [ATPA_AMBTC]	True	2		55.3	5.33				3	11	8		2	9	6			W1P4V3	Q70XV0	Q70XV0			114	176	371		Y	Y	Y			2(3)	9(11)	6(8)				0	1	1	2	3				10	10
221	W1P4V3	ATP synthase subunit alpha OS=Amborella trichopoda GN=AMTR_s00390p00012050 PE=3 SV=1 - [W1P4V3_AMBTC]	False			49.8	5.2				3	-	-		2	-	-			W1P4V3	-	-			114	-	-							2(3)	-	-				0	1	1	2	3				-	-
222	W1PCR2	Peroxidase OS=Amborella trichopoda GN=AMTR_s00007p00230210 PE=3 SV=1 - [W1PCR2_AMBTC]	True	1		34.5	9.19				-	13	13		-	4	4			-	W1PCR2	W1PCR2			-	639	114		-	Y	Y			-	4(13)	4(13)				-	-	-	-	-				13	13
223	U5CY76	Uncharacterized protein OS=Amborella trichopoda GN=AMTR_s00055p00174750 PE=4 SV=1 - [U5CY76_AMBTC]	True	1		83.2	5.77				19	10	12		19	10	12			U5CY76	U5CY76	U5CY76			115	1487	887		Y	Y	Y			19(19)	10(10)	12(12)				4	4	4	12	10				9	8
224	W1PCI2	Peroxidase OS=Amborella trichopoda GN=AMTR_s00007p00229000 PE=3 SV=1 - [W1PCI2_AMBTC]	True	1		34.4	9.19				-	11	12		-	1	2			-	W1PCI2	W1PCI2			-	638	115		-	Y	Y			-	1(11)	2(12)				-	-	-	-	-				10	11
225	U5D7H9	Uncharacterized protein OS=Amborella trichopoda GN=AMTR_s00182p00020350 PE=3 SV=1 - [U5D7H9_AMBTC]	True	2		16.6	8.46				-	1	1		-	1	1			-	U5D7H9	U5D7H9			-	115	170		-	Y	Y			-	1(1)	1(1)				-	-	-	-	-				1	1
225	W1PKN9	Uncharacterized protein OS=Amborella trichopoda GN=AMTR_s00017p00172260 PE=3 SV=1 - [W1PKN9_AMBTC]	False			16.5	8.46				-	1	1		-	1	1			-	U5D7H9	U5D7H9			-	115	170							-	1(1)	1(1)				-	-	-	-	-				1	1
226	W1NV05	Uncharacterized protein OS=Amborella trichopoda GN=AMTR_s00002p00268550 PE=4 SV=1 - [W1NV05_AMBTC]	True	1		42.6	6.47				-	29	26		-	29	26			-	W1NV05	W1NV05			-	116	704		-	Y	Y			-	29(29)	26(26)				-	-	-	-	-				15	12
227	W1PME0	Uncharacterized protein OS=Amborella trichopoda GN=AMTR_s00024p00192660 PE=4 SV=1 - [W1PME0_AMBTC]	True	1		15.3	4.48				3	13	12		3	13	12			W1PME0	W1PME0	W1PME0			374	363	116		Y	Y	Y			3(3)	13(13)	12(12)				0	0	0	0	0				10	10
228	W1PIB9	Uncharacterized protein OS=Amborella trichopoda GN=AMTR_s00019p00255470 PE=4 SV=1 - [W1PIB9_AMBTC]	True	1		49.2	6.13				1	27	23		1	27	23			W1PIB9	W1PIB9	W1PIB9			270	117	174		Y	Y	Y			1(1)	27(27)	23(23)				0	1	0	0	0				5	7
229	W1PQK0	Uncharacterized protein OS=Amborella trichopoda GN=AMTR_s00013p00258230 PE=4 SV=1 - [W1PQK0_AMBTC]	True	1		158.4	6.86				-	2	1		-	2	1			-	W1PQK0	W1PQK0			-	368	117		-	Y	Y			-	2(2)	1(1)				-	-	-	-	-				1	0
230	U5D311	Polyadenylate-binding protein OS=Amborella trichopoda GN=AMTR_s00051p00026490 PE=3 SV=1 - [U5D311_AMBTC]	True	1		71.5	7.75				10	11	15		9	10	14			U5D311	U5D311	U5D311			118	1543	992		Y	Y	Y			9(10)	10(11)	14(15)				4	5	3	2	5				2	0
231	W1PFE7	Uncharacterized protein OS=Amborella trichopoda GN=AMTR_s00016p00245620 PE=3 SV=1 - [W1PFE7_AMBTC]	True	1		60.5	4.82				-	28	25		-	28	25			-	W1PFE7	W1PFE7			-	120	202		-	Y	Y			-	28(28)	25(25)				-	-	-	-	-				21	20
232	U5CZ12	Uncharacterized protein OS=Amborella trichopoda GN=AMTR_s00056p00180950 PE=3 SV=1 - [U5CZ12_AMBTC]	True	1		53.9	5.74				-	26	25		-	26	25			-	U5CZ12	U5CZ12			-	121	221		-	Y	Y			-	26(26)	25(25)				-	-	-	-	-				16	16
233	W1NV71	Uncharacterized protein OS=Amborella trichopoda GN=AMTR_s00088p00049450 PE=4 SV=1 - [W1NV71_AMBTC]	True	1		17.4	4.77				12	3	3		12	3	3			W1NV71	W1NV71	W1NV71			121	1203	1280		Y	Y	Y			12(12)	3(3)	3(3)				1	1	1	4	4				0	0
234	W1NFF3	Uncharacterized protein OS=Amborella trichopoda GN=AMTR_s00137p00096710 PE=4 SV=1 - [W1NFF3_AMBTC]	True	1		73	6.99				-	-	1		-	-	1			-	-	W1NFF3			-	-	121		-	-	Y			-	-	1(1)				-	-	-	-	-				-	-
235	U5DB97	Uncharacterized protein OS=Amborella trichopoda GN=AMTR_s00064p00137280 PE=3 SV=1 - [U5DB97_AMBTC]	True	1		64.9	8				47	14	21		47	13	20			U5DB97	U5DB97	U5DB97			122	2020	930		Y	Y	Y			47(47)	13(14)	20(21)				0	0	0	0	0				6	4
236	W1NM43	Protein DETOXIFICATION OS=Amborella trichopoda GN=AMTR_s00001p00203950 PE=3 SV=1 - [W1NM43_AMBTC]	True	1		61.1	7.53				-	1	-		-	1	-			-	W1NM43	-			-	122	-		-	Y	-			-	1(1)	-				-	-	-	-	-				0	0
237	W1PUZ9	Uncharacterized protein OS=Amborella trichopoda GN=AMTR_s00049p00229270 PE=4 SV=1 - [W1PUZ9_AMBTC]	True	1		42.6	7.68				3	11	10		3	11	10			W1PUZ9	W1PUZ9	W1PUZ9			394	584	124		Y	Y	Y			3(3)	11(11)	10(10)				0	0	0	0	0				3	3
238	W1NE06	Uncharacterized protein OS=Amborella trichopoda GN=AMTR_s00004p00131000 PE=4 SV=1 - [W1NE06_AMBTC]	True	1		68.4	7.52				39	16	23		33	14	21			W1NE06	W1NE06	W1NE06			125	821	155		Y	Y	Y			33(39)	14(16)	21(23)				0	0	0	1	1				10	8
239	W1NUZ1	Cysteine proteinase inhibitor OS=Amborella trichopoda GN=AMTR_s00101p00100170 PE=3 SV=1 - [W1NUZ1_AMBTC]	True	1		23.2	6.7				-	17	16		-	17	16			-	W1NUZ1	W1NUZ1			-	125	164		-	Y	Y			-	17(17)	16(16)				-	-	-	-	-				11	10
240	W1PYD4	Uncharacterized protein OS=Amborella trichopoda GN=AMTR_s00040p00019450 PE=4 SV=1 - [W1PYD4_AMBTC]	True	1		16.5	4.25				13	15	17		13	15	17			W1PYD4	W1PYD4	W1PYD4			127	462	489		Y	Y	Y			13(13)	15(15)	17(17)				6	10	13	0	0				9	6
241	W1NPN1	Lactoylglutathione lyase OS=Amborella trichopoda GN=AMTR_s00109p00140320 PE=3 SV=1 - [W1NPN1_AMBTC]	True	1		41.4	7.43				-	5	9		-	3	7			-	W1NPN1	W1NPN1			-	559	128		-	Y	Y			-	3(5)	7(9)				-	-	-	-	-				2	4
242	W1P4G4	Uncharacterized protein OS=Amborella trichopoda GN=AMTR_s00086p00119290 PE=3 SV=1 - [W1P4G4_AMBTC]	True	1		101.2	6.13				3	-	-		3	-	-			W1P4G4	-	-			128	-	-		Y	-	-			3(3)	-	-				2	2	1	1	1				-	-
243	U5CWX5	Uncharacterized protein OS=Amborella trichopoda GN=AMTR_s00038p00201030 PE=3 SV=1 - [U5CWX5_AMBTC]	True	1		29.4	4.87				-	12	12		-	7	7			-	U5CWX5	U5CWX5			-	131	129		-	Y	Y			-	7(12)	7(12)				-	-	-	-	-				7	7
244	W1PF86	Uncharacterized protein OS=Amborella trichopoda GN=AMTR_s00016p00223460 PE=4 SV=1 - [W1PF86_AMBTC]	True	1		13.1	6.44				7	2	-		7	2	-			W1PF86	W1PF86	-			129	2152	-		Y	Y	-			7(7)	2(2)	-				0	0	0	2	2				1	0
245	W1NET9	Histone H2B OS=Amborella trichopoda GN=AMTR_s00010p00228620 PE=3 SV=1 - [W1NET9_AMBTC]	True	5		16.6	10.02				-	5	4		-	5	4			-	W1PKV5	W1PJ49			-	129	498		-	Y	Y			-	5(5)	4(4)				-	-	-	-	-				0	0
245	W1PIC1	Histone H2B OS=Amborella trichopoda GN=AMTR_s00012p00067980 PE=3 SV=1 - [W1PIC1_AMBTC]	False			16.4	10.02				-	5	4		-	5	4			-	W1PKV5	W1PJ49			-	129	498							-	5(5)	4(4)				-	-	-	-	-				0	0
245	W1PJC3	Histone H2B OS=Amborella trichopoda GN=AMTR_s00012p00085960 PE=3 SV=1 - [W1PJC3_AMBTC]	False			16.4	10.02				-	5	4		-	5	4			-	W1PKV5	W1PJ49			-	129	498							-	5(5)	4(4)				-	-	-	-	-				0	0
245	W1PKV5	Histone H2B OS=Amborella trichopoda GN=AMTR_s00012p00085300 PE=3 SV=1 - [W1PKV5_AMBTC]	False			15.4	10.02				-	5	4		-	5	4			-	W1PKV5	W1PJ49			-	129	498							-	5(5)	4(4)				-	-	-	-	-				0	0
245	W1PJ49	Histone H2B OS=Amborella trichopoda GN=AMTR_s00012p00088340 PE=3 SV=1 - [W1PJ49_AMBTC]	False			15.4	10.08				-	-	4		-	-	4			-	-	W1PJ49			-	-	498							-	-	4(4)				-	-	-	-	-				-	-
246	W1NZP3	Uncharacterized protein OS=Amborella trichopoda GN=AMTR_s00002p00212950 PE=3 SV=1 - [W1NZP3_AMBTC]	True	1		30.4	10.33				-	18	15		-	18	15			-	W1NZP3	W1NZP3			-	130	628		-	Y	Y			-	18(18)	15(15)				-	-	-	-	-				1	1
247	W1PXT4	Uncharacterized protein OS=Amborella trichopoda GN=AMTR_s00025p00248490 PE=4 SV=1 - [W1PXT4_AMBTC]	True	1		101.8	5.92				5	39	42		5	37	42			W1PXT4	W1PXT4	W1PXT4			131	619	298		Y	Y	Y			5(5)	37(39)	42(42)				2	2	2	3	2				7	7
248	W1PRK6	Aspartate aminotransferase OS=Amborella trichopoda GN=AMTR_s00026p00065580 PE=3 SV=1 - [W1PRK6_AMBTC]	True	1		51.6	8.78				-	29	31		-	27	29			-	W1PRK6	W1PRK6			-	185	131		-	Y	Y			-	27(29)	29(31)				-	-	-	-	-				21	21
249	W1PHV6	Uncharacterized protein OS=Amborella trichopoda GN=AMTR_s00019p00159450 PE=4 SV=1 - [W1PHV6_AMBTC]	True	1		27.6	5.4				-	1	1		-	1	1			-	W1PHV6	W1PHV6			-	132	2229		-	Y	Y			-	1(1)	1(1)				-	-	-	-	-				0	0
250	W1NKF5	Peroxidase OS=Amborella trichopoda GN=AMTR_s00001p00177360 PE=3 SV=1 - [W1NKF5_AMBTC]	True	2		34.6	6.23				1	2	-		1	1	-			W1PAP7	W1NKF5	-			132	1366	-		Y	Y	-			1(1)	1(2)	-				1	0	1	1	1				2	2
250	W1PAP7	Peroxidase (Fragment) OS=Amborella trichopoda GN=AMTR_s00077p00020210 PE=3 SV=1 - [W1PAP7_AMBTC]	False			19.5	6.28				1	-	-		1	-	-			W1PAP7	-	-			132	-	-							1(1)	-	-				1	0	1	1	1				-	-
251	U5DBB6	Uncharacterized protein OS=Amborella trichopoda GN=AMTR_s00059p00207710 PE=3 SV=1 - [U5DBB6_AMBTC]	True	1		46.5	8.65				-	18	4		-	18	4			-	U5DBB6	U5DBB6			-	133	1546		-	Y	Y			-	18(18)	4(4)				-	-	-	-	-				0	0
252	U5CVQ1	Uncharacterized protein OS=Amborella trichopoda GN=AMTR_s00037p00216460 PE=4 SV=1 - [U5CVQ1_AMBTC]	True	1		60.7	9.14				7	18	20		6	17	19			U5CVQ1	U5CVQ1	U5CVQ1			302	226	134		Y	Y	Y			6(7)	17(18)	19(20)				0	3	2	1	2				14	17
253	W1NKL2	Uncharacterized protein OS=Amborella trichopoda GN=AMTR_s00001p00224100 PE=4 SV=1 - [W1NKL2_AMBTC]	True	1		27.9	6.8				14	1	1		14	1	1			W1NKL2	W1NKL2	W1NKL2			134	1418	866		Y	Y	Y			14(14)	1(1)	1(1)				0	2	3	3	3				0	1
254	W1NMC3	Uncharacterized protein OS=Amborella trichopoda GN=AMTR_s00001p00243300 PE=4 SV=1 - [W1NMC3_AMBTC]	True	1		35.7	7.49				-	9	4		-	7	2			-	W1NMC3	W1NMC3			-	400	135		-	Y	Y			-	7(9)	2(4)				-	-	-	-	-				8	7
255	U5CWK2	Uncharacterized protein OS=Amborella trichopoda GN=AMTR_s00047p00022300 PE=4 SV=1 - [U5CWK2_AMBTC]	True	1		9.8	8.34				1	-	-		1	-	-			U5CWK2	-	-			136	-	-		Y	-	-			1(1)	-	-				0	0	0	1	0				-	-
256	W1P4N3	Peroxidase OS=Amborella trichopoda GN=AMTR_s00589p00011350 PE=3 SV=1 - [W1P4N3_AMBTC]	True	1		20.3	9.79				1	3	2		1	3	2			W1P4N3	W1P4N3	W1P4N3			137	1184	961		Y	Y	Y			1(1)	3(3)	2(2)				1	1	1	0	0				2	2
257	W1NDZ0	Uncharacterized protein OS=Amborella trichopoda GN=AMTR_s00004p00113490 PE=3 SV=1 - [W1NDZ0_AMBTC]	True	1		11.4	4.46				-	2	1		-	2	1			-	W1NDZ0	W1NDZ0			-	137	232		-	Y	Y			-	2(2)	1(1)				-	-	-	-	-				0	0
258	W1NKU0	Glutamine synthetase OS=Amborella trichopoda GN=AMTR_s00060p00109730 PE=3 SV=1 - [W1NKU0_AMBTC]	True	1		39.2	5.92				-	20	18		-	19	17			-	W1NKU0	W1NKU0			-	138	568		-	Y	Y			-	19(20)	17(18)				-	-	-	-	-				6	5
259	U5D3N7	Uncharacterized protein OS=Amborella trichopoda GN=AMTR_s00066p00139190 PE=4 SV=1 - [U5D3N7_AMBTC]	True	1		38.1	5.64				-	19	19		-	14	16			-	U5D3N7	U5D3N7			-	242	138		-	Y	Y			-	14(19)	16(19)				-	-	-	-	-				16	18
260	U5CYW7	Purple acid phosphatase OS=Amborella trichopoda GN=AMTR_s00033p00208170 PE=3 SV=1 - [U5CYW7_AMBTC]	True	1		58.8	7.31				-	10	16		-	10	16			-	U5CYW7	U5CYW7			-	603	139		-	Y	Y			-	10(10)	16(16)				-	-	-	-	-				3	4
261	W1PM70	Peroxidase OS=Amborella trichopoda GN=AMTR_s00024p00166170 PE=3 SV=1 - [W1PM70_AMBTC]	True	1		34.4	4.98				5	6	2		4	5	1			W1PM70	W1PM70	W1PM70			139	649	1618		Y	Y	Y			4(5)	5(6)	1(2)				2	4	3	2	2				5	5
262	U5D8K5	Uncharacterized protein OS=Amborella trichopoda GN=AMTR_s00067p00099770 PE=4 SV=1 - [U5D8K5_AMBTC]	True	1		22.5	6.54				-	12	12		-	12	12			-	U5D8K5	U5D8K5			-	140	263		-	Y	Y			-	12(12)	12(12)				-	-	-	-	-				12	11
263	W1P4N1	Uncharacterized protein (Fragment) OS=Amborella trichopoda GN=AMTR_s01542p00001140 PE=4 SV=1 - [W1P4N1_AMBTC]	True	1		41.2	7.9				25	11	12		2	2	3			W1P4N1	W1P4N1	W1P4N1			163	849	140		Y	Y	Y			2(25)	2(11)	3(12)				1	2	1	0	2				5	5
264	W1PTT1	Uncharacterized protein OS=Amborella trichopoda GN=AMTR_s00024p00154360 PE=4 SV=1 - [W1PTT1_AMBTC]	True	1		40.9	6.99				1	1	2		1	1	2			W1PTT1	W1PTT1	W1PTT1			140	2083	2075		Y	Y	Y			1(1)	1(1)	2(2)				0	0	1	1	0				0	0
265	U5D4A0	Hexokinase OS=Amborella trichopoda GN=AMTR_s00056p00151260 PE=3 SV=1 - [U5D4A0_AMBTC]	True	1		54.1	6.07				-	30	30		-	29	29			-	U5D4A0	U5D4A0			-	141	182		-	Y	Y			-	29(30)	29(30)				-	-	-	-	-				15	13
266	W1NKG3	Uncharacterized protein OS=Amborella trichopoda GN=AMTR_s00129p00057380 PE=4 SV=1 - [W1NKG3_AMBTC]	True	1		53	8.54				-	16	20		-	16	20			-	W1NKG3	W1NKG3			-	1034	141		-	Y	Y			-	16(16)	20(20)				-	-	-	-	-				6	3
267	U5CNN8	Uncharacterized protein OS=Amborella trichopoda GN=AMTR_s00032p00039030 PE=4 SV=1 - [U5CNN8_AMBTC]	True	1		24.8	7.78				7	10	10		7	10	10			U5CNN8	U5CNN8	U5CNN8			141	455	701		Y	Y	Y			7(7)	10(10)	10(10)				6	7	4	3	3				10	10
268	U5D2D1	Dihydrolipoyl dehydrogenase OS=Amborella trichopoda GN=AMTR_s00064p00129240 PE=4 SV=1 - [U5D2D1_AMBTC]	True	2		53.9	7.05				1	31	29		1	6	6			U5D2D1	U5D2D1	U5D2D1			190	143	157		Y	N	N			1(1)	6(31)	6(29)				0	0	0	1	1				13	18
268	W1PN41	Dihydrolipoyl dehydrogenase OS=Amborella trichopoda GN=AMTR_s00014p00243510 PE=4 SV=1 - [W1PN41_AMBTC]	False			54	7.23				1	32	31		1	7	8			U5D2D1	W1PN41	W1PN41			190	142	158							1(1)	7(32)	8(31)				0	0	0	1	1				16	18
269	W1NEP3	Uncharacterized protein OS=Amborella trichopoda GN=AMTR_s00004p00130660 PE=4 SV=1 - [W1NEP3_AMBTC]	True	1		17.6	4.88				11	-	3		4	-	1			W1NEP3	-	W1NEP3			142	-	340		Y	-	Y			4(11)	-	1(3)				1	1	1	1	0				-	-
270	U5D453	Uncharacterized protein OS=Amborella trichopoda GN=AMTR_s00044p00170650 PE=4 SV=1 - [U5D453_AMBTC]	True	1		142.9	6.6				4	12	15		4	12	15			U5D453	U5D453	U5D453			143	1653	785		Y	Y	Y			4(4)	12(12)	15(15)				0	1	1	3	4				1	1
271	W1PY62	Carboxypeptidase OS=Amborella trichopoda GN=AMTR_s00050p00101210 PE=3 SV=1 - [W1PY62_AMBTC]	True	1		56	6.15				-	20	24		-	20	24			-	W1PY62	W1PY62			-	246	144		-	Y	Y			-	20(20)	24(24)				-	-	-	-	-				8	9
272	W1PSC8	Uncharacterized protein OS=Amborella trichopoda GN=AMTR_s00028p00160540 PE=4 SV=1 - [W1PSC8_AMBTC]	True	1		13.6	4.54				16	2	2		16	2	2			W1PSC8	W1PSC8	W1PSC8			144	1430	384		Y	Y	Y			16(16)	2(2)	2(2)				0	0	0	2	1				2	2
273	W1NJ69	Uncharacterized protein OS=Amborella trichopoda GN=AMTR_s00008p00026380 PE=3 SV=1 - [W1NJ69_AMBTC]	True	1		24.6	7.44				-	5	-		-	2	-			-	W1NJ69	-			-	144	-		-	Y	-			-	2(5)	-				-	-	-	-	-				3	3
274	W1NS84	Uncharacterized protein OS=Amborella trichopoda GN=AMTR_s00110p00066820 PE=3 SV=1 - [W1NS84_AMBTC]	True	1		52.5	5.97				-	22	21		-	22	21			-	W1NS84	W1NS84			-	145	215		-	Y	Y			-	22(22)	21(21)				-	-	-	-	-				14	11
275	U5DBN7	Uncharacterized protein OS=Amborella trichopoda GN=AMTR_s00067p00130250 PE=4 SV=1 - [U5DBN7_AMBTC]	True	1		93.6	8.79				-	19	22		-	19	21			-	U5DBN7	U5DBN7			-	325	145		-	Y	Y			-	19(19)	21(22)				-	-	-	-	-				11	14
276	W1PV73	Uncharacterized protein OS=Amborella trichopoda GN=AMTR_s00022p00191250 PE=3 SV=1 - [W1PV73_AMBTC]	True	2		42.3	7.11				1	2	-		1	2	-			W1PV73	W1PV73	-			145	2743	-		Y	Y	-			1(1)	2(2)	-				0	0	0	0	1				0	0
276	W1PGY9	Uncharacterized protein OS=Amborella trichopoda GN=AMTR_s00149p00042870 PE=3 SV=1 - [W1PGY9_AMBTC]	False			42.5	7.08				1	-	-		1	-	-			W1PV73	-	-			145	-	-							1(1)	-	-				0	0	0	0	1				-	-
277	W1P5M3	Uncharacterized protein OS=Amborella trichopoda GN=AMTR_s00045p00230850 PE=4 SV=1 - [W1P5M3_AMBTC]	True	1		25	5.25				10	9	9		10	9	9			W1P5M3	W1P5M3	W1P5M3			146	1107	380		Y	Y	Y			10(10)	9(9)	9(9)				3	4	3	4	7				5	5
278	U5CXR6	Non-specific lipid-transfer protein OS=Amborella trichopoda GN=AMTR_s00032p00024840 PE=3 SV=1 - [U5CXR6_AMBTC]	True	1		16.6	9.2				-	4	4		-	4	4			-	U5CXR6	U5CXR6			-	308	146		-	Y	Y			-	4(4)	4(4)				-	-	-	-	-				3	3
279	W1NMM7	Uncharacterized protein OS=Amborella trichopoda GN=AMTR_s00001p00265040 PE=3 SV=1 - [W1NMM7_AMBTC]	True	1		37.5	5.17				-	19	19		-	17	17			-	W1NMM7	W1NMM7			-	162	147		-	Y	Y			-	17(19)	17(19)				-	-	-	-	-				6	8
280	U5DGH7	Uncharacterized protein OS=Amborella trichopoda GN=AMTR_s00070p00056610 PE=4 SV=1 - [U5DGH7_AMBTC]	True	1		32	5.27				1	3	3		1	3	3			U5DGH7	U5DGH7	U5DGH7			147	1966	1983		Y	Y	Y			1(1)	3(3)	3(3)				0	0	1	0	1				1	1
281	W1NRQ6	Uncharacterized protein OS=Amborella trichopoda GN=AMTR_s00252p00015420 PE=4 SV=1 - [W1NRQ6_AMBTC]	True	1		81.8	5.14				17	26	26		17	26	26			W1NRQ6	W1NRQ6	W1NRQ6			148	336	177		Y	Y	Y			17(17)	26(26)	26(26)				3	6	5	8	9				8	6
282	W1Q081	Nucleoside diphosphate kinase OS=Amborella trichopoda GN=AMTR_s00021p00246310 PE=3 SV=1 - [W1Q081_AMBTC]	True	1		24.2	6.87				-	8	10		-	8	10			-	W1Q081	W1Q081			-	154	148		-	Y	Y			-	8(8)	10(10)				-	-	-	-	-				6	5
283	U5D8X3	6-phosphogluconate dehydrogenase. decarboxylating OS=Amborella trichopoda GN=AMTR_s00047p00215210 PE=3 SV=1 - [U5D8X3_AMBTC]	True	2		53.9	6.38				2	21	24		2	5	8			U5D8X3	U5D8X3	U5D8X3			223	149	150		Y	N	N			2(2)	5(21)	8(24)				0	0	1	0	1				6	6
283	W1PU23	6-phosphogluconate dehydrogenase. decarboxylating OS=Amborella trichopoda GN=AMTR_s00024p00196750 PE=3 SV=1 - [W1PU23_AMBTC]	False			53.8	6.19				2	20	20		2	4	4			U5D8X3	W1PU23	W1PU23			223	148	149							2(2)	4(20)	4(20)				0	0	1	0	1				6	6
284	W1NHH6	Uncharacterized protein OS=Amborella trichopoda GN=AMTR_s00009p00207870 PE=4 SV=1 - [W1NHH6_AMBTC]	True	2		25.1	6.93				2	12	13		2	12	13			W1NHH6	W1NHH6	W1NHH6			149	740	958		Y	Y	Y			2(2)	12(12)	13(13)				0	0	0	2	0				5	4
284	W1P9A4	Uncharacterized protein OS=Amborella trichopoda GN=AMTR_s00042p00113180 PE=4 SV=1 - [W1P9A4_AMBTC]	False			25.1	6.86				2	12	13		2	12	13			W1NHH6	W1NHH6	W1NHH6			149	740	958							2(2)	12(12)	13(13)				0	0	0	2	0				5	4
285	W1PA26	Polyadenylate-binding protein OS=Amborella trichopoda GN=AMTR_s00078p00149860 PE=3 SV=1 - [W1PA26_AMBTC]	True	1		71.1	8.85				4	22	22		3	21	21			W1PA26	W1PA26	W1PA26			150	641	678		Y	Y	Y			3(4)	21(22)	21(22)				3	2	2	2	2				0	0
286	W1P8B5	Uncharacterized protein OS=Amborella trichopoda GN=AMTR_s00016p00076190 PE=3 SV=1 - [W1P8B5_AMBTC]	True	1		47.4	6.44				14	24	24		14	24	24			W1P8B5	W1P8B5	W1P8B5			157	151	188		Y	Y	Y			14(14)	24(24)	24(24)				7	9	10	8	8				18	19
287	W1NUY5	Uncharacterized protein OS=Amborella trichopoda GN=AMTR_s00101p00094580 PE=4 SV=1 - [W1NUY5_AMBTC]	True	1		118.2	6.79				-	3	2		-	1	1			-	W1NUY5	W1NUY5			-	806	151		-	Y	Y			-	1(3)	1(2)				-	-	-	-	-				0	0
288	W1NIH3	Uncharacterized protein OS=Amborella trichopoda GN=AMTR_s00009p00268850 PE=4 SV=1 - [W1NIH3_AMBTC]	True	1		81.4	6.43				-	34	31		-	11	8			-	W1NIH3	W1NIH3			-	152	249		-	Y	Y			-	11(34)	8(31)				-	-	-	-	-				17	22
289	W1PRN8	Uncharacterized protein OS=Amborella trichopoda GN=AMTR_s00013p00179280 PE=4 SV=1 - [W1PRN8_AMBTC]	True	2		38.4	4.97				1	-	-		1	-	-			W1PRN8	-	-			152	-	-		Y	-	-			1(1)	-	-				0	0	0	1	1				-	-
289	W1PX26	Uncharacterized protein OS=Amborella trichopoda GN=AMTR_s00025p00110680 PE=4 SV=1 - [W1PX26_AMBTC]	False			39.2	5.24				1	-	-		1	-	-			W1PRN8	-	-			152	-	-							1(1)	-	-				0	0	0	1	1				-	-
290	U5D4D7	Uncharacterized protein OS=Amborella trichopoda GN=AMTR_s00063p00187740 PE=4 SV=1 - [U5D4D7_AMBTC]	True	1		44.6	8.28				-	14	15		-	14	15			-	U5D4D7	U5D4D7			-	647	153		-	Y	Y			-	14(14)	15(15)				-	-	-	-	-				12	14
291	W1PEW4	Uncharacterized protein OS=Amborella trichopoda GN=AMTR_s00016p00190930 PE=4 SV=1 - [W1PEW4_AMBTC]	True	1		40.5	5.96				-	14	14		-	14	14			-	W1PEW4	W1PEW4			-	153	242		-	Y	Y			-	14(14)	14(14)				-	-	-	-	-				11	9
292	W1NTC5	Peroxidase OS=Amborella trichopoda GN=AMTR_s00170p00037010 PE=3 SV=1 - [W1NTC5_AMBTC]	True	1		33.9	8.59				5	10	9		4	9	8			W1NTC5	W1NTC5	W1NTC5			154	876	214		Y	Y	Y			4(5)	9(10)	8(9)				3	2	2	1	4				9	8
293	U5CVI3	Uncharacterized protein OS=Amborella trichopoda GN=AMTR_s02513p00008070 PE=4 SV=1 - [U5CVI3_AMBTC]	True	1		15.4	8.4				-	3	3		-	3	3			-	U5CVI3	U5CVI3			-	163	154		-	Y	Y			-	3(3)	3(3)				-	-	-	-	-				2	3
294	W1PQA8	Chalcone-flavonone isomerase family protein OS=Amborella trichopoda GN=AMTR_s00034p00169430 PE=3 SV=1 - [W1PQA8_AMBTC]	True	1		23.6	5.19				3	1	4		3	1	4			W1PQA8	W1PQA8	W1PQA8			155	2066	1178		Y	Y	Y			3(3)	1(1)	4(4)				2	1	2	0	0				0	0
295	U5D2X0	Uncharacterized protein OS=Amborella trichopoda GN=AMTR_s00057p00073380 PE=3 SV=1 - [U5D2X0_AMBTC]	True	1		39.9	5.59				4	22	20		4	22	20			U5D2X0	U5D2X0	U5D2X0			260	170	156		Y	Y	Y			4(4)	22(22)	20(20)				3	3	2	0	0				12	11
296	U5CN57	Uncharacterized protein OS=Amborella trichopoda GN=AMTR_s00038p00132010 PE=3 SV=1 - [U5CN57_AMBTC]	True	1		24.6	4.53				-	14	13		-	11	11			-	U5CN57	U5CN57			-	156	313		-	Y	Y			-	11(14)	11(13)				-	-	-	-	-				6	7
297	U5DFK6	Uncharacterized protein OS=Amborella trichopoda GN=AMTR_s00061p00187310 PE=3 SV=1 - [U5DFK6_AMBTC]	True	1		28.6	10.04				-	20	17		-	6	6			-	U5DFK6	U5DFK6			-	157	272		-	Y	Y			-	6(20)	6(17)				-	-	-	-	-				4	2
298	W1NVN1	Citrate synthase OS=Amborella trichopoda GN=AMTR_s00131p00035560 PE=3 SV=1 - [W1NVN1_AMBTC]	True	1		53.5	7.66				-	25	25		-	25	23			-	W1NVN1	W1NVN1			-	158	250		-	Y	Y			-	25(25)	23(25)				-	-	-	-	-				11	10
299	W1P9F9	Uncharacterized protein OS=Amborella trichopoda GN=AMTR_s00077p00188630 PE=4 SV=1 - [W1P9F9_AMBTC]	True	1		50.3	5.38				5	9	4		5	9	4			W1P9F9	W1P9F9	W1P9F9			158	1747	1742		Y	Y	Y			5(5)	9(9)	4(4)				0	1	1	3	2				0	1
300	W1PY56	Eukaryotic translation initiation factor 3 subunit G OS=Amborella trichopoda GN=AMTR_s00025p00131080 PE=3 SV=1 - [W1PY56_AMBTC]	True	1		32.5	8.48				1	8	8		1	7	8			W1PY56	W1PY56	W1PY56			160	1223	1486		Y	Y	Y			1(1)	7(8)	8(8)				1	0	1	0	0				0	0
301	W1PJD1	Uncharacterized protein OS=Amborella trichopoda GN=AMTR_s00012p00207210 PE=3 SV=1 - [W1PJD1_AMBTC]	True	1		51.7	6.18				9	9	14		9	9	14			W1PJD1	W1PJD1	W1PJD1			162	1240	275		Y	Y	Y			9(9)	9(9)	14(14)				1	1	0	0	2				7	9
302	W1P6D3	Uncharacterized protein OS=Amborella trichopoda GN=AMTR_s00003p00269280 PE=4 SV=1 - [W1P6D3_AMBTC]	True	1		19.5	5.39				-	18	20		-	7	7			-	W1P6D3	W1P6D3			-	495	162		-	Y	Y			-	7(18)	7(20)				-	-	-	-	-				6	8
303	W1PJI2	Uncharacterized protein OS=Amborella trichopoda GN=AMTR_s00019p00193890 PE=4 SV=1 - [W1PJI2_AMBTC]	True	1		45.1	7.21				-	23	21		-	20	18			-	W1PJI2	W1PJI2			-	164	520		-	Y	Y			-	20(23)	18(21)				-	-	-	-	-				9	8
304	U5DBB7	Uncharacterized protein OS=Amborella trichopoda GN=AMTR_s00322p00016350 PE=4 SV=1 - [U5DBB7_AMBTC]	True	1		32.8	7.24				6	9	13		6	9	13			U5DBB7	U5DBB7	U5DBB7			164	1166	555		Y	Y	Y			6(6)	9(9)	13(13)				3	4	2	1	1				6	6
305	W1P0U0	Uncharacterized protein OS=Amborella trichopoda GN=AMTR_s00102p00131940 PE=4 SV=1 - [W1P0U0_AMBTC]	True	2		52.4	6.87				2	18	22		2	18	22			U5CVC0	W1P0U0	W1P0U0			313	1983	165		Y	Y	Y			2(2)	18(18)	22(22)				0	0	0	2	2				2	1
305	U5CVC0	Uncharacterized protein (Fragment) OS=Amborella trichopoda GN=AMTR_s02229p00006360 PE=4 SV=1 - [U5CVC0_AMBTC]	False			38.7	6.23				2	-	-		2	-	-			U5CVC0	-	-			313	-	-							2(2)	-	-				0	0	0	2	2				-	-
306	U5D0Y9	Uncharacterized protein OS=Amborella trichopoda GN=AMTR_s00030p00157370 PE=3 SV=1 - [U5D0Y9_AMBTC]	True	2		26.1	9.45				2	19	18		2	19	18			U5D0Y9	U5D0Y9	U5D0Y9			193	165	377		Y	Y	Y			2(2)	19(19)	18(18)				0	0	0	1	0				5	6
306	W1PMI4	Uncharacterized protein OS=Amborella trichopoda GN=AMTR_s00024p00219330 PE=3 SV=1 - [W1PMI4_AMBTC]	False			26.1	9.45				2	-	18		2	-	18			U5D0Y9	-	U5D0Y9			193	-	377							2(2)	-	18(18)				0	0	0	1	0				-	-
307	U5D351	D-3-phosphoglycerate dehydrogenase OS=Amborella trichopoda GN=AMTR_s00051p00157540 PE=3 SV=1 - [U5D351_AMBTC]	True	1		65.3	7.24				-	30	26		-	27	23			-	U5D351	U5D351			-	166	492		-	Y	Y			-	27(30)	23(26)				-	-	-	-	-				10	10
308	W1PSJ7	Uncharacterized protein OS=Amborella trichopoda GN=AMTR_s00171p00044550 PE=4 SV=1 - [W1PSJ7_AMBTC]	True	1		40.2	7.34				2	-	2		2	-	2			W1PSJ7	-	W1PSJ7			166	-	1416		Y	-	Y			2(2)	-	2(2)				1	0	0	1	0				-	-
309	W1PQA0	Alpha-galactosidase OS=Amborella trichopoda GN=AMTR_s00171p00051180 PE=3 SV=1 - [W1PQA0_AMBTC]	True	1		45.2	6.14				6	3	9		6	3	9			W1PQA0	W1PQA0	W1PQA0			167	2777	1652		Y	Y	Y			6(6)	3(3)	9(9)				2	1	2	6	6				3	1
310	W1NKG2	Uncharacterized protein OS=Amborella trichopoda GN=AMTR_s00001p00185010 PE=4 SV=1 - [W1NKG2_AMBTC]	True	1		104.1	5.06				4	54	46		4	48	40			W1NKG2	W1NKG2	W1NKG2			377	168	326		Y	Y	Y			4(4)	48(54)	40(46)				1	2	4	0	0				10	9
311	W1NL21	Uncharacterized protein OS=Amborella trichopoda GN=AMTR_s00001p00114210 PE=3 SV=1 - [W1NL21_AMBTC]	True	1		39.8	5.97				2	8	12		2	8	12			W1NL21	W1NL21	W1NL21			339	634	169		Y	Y	Y			2(2)	8(8)	12(12)				0	0	2	1	0				4	6
312	W1P5N4	Uncharacterized protein OS=Amborella trichopoda GN=AMTR_s00135p00082620 PE=4 SV=1 - [W1P5N4_AMBTC]	True	1		31.6	6.3				5	12	10		5	12	10			W1P5N4	W1P5N4	W1P5N4			169	678	709		Y	Y	Y			5(5)	12(12)	10(10)				1	2	3	1	1				4	4
313	W1P6Z2	Isocitrate dehydrogenase [NADP] OS=Amborella trichopoda GN=AMTR_s00085p00178400 PE=3 SV=1 - [W1P6Z2_AMBTC]	True	1		55.9	8.69				-	16	13		-	10	8			-	W1P6Z2	W1P6Z2			-	169	229		-	Y	Y			-	10(16)	8(13)				-	-	-	-	-				4	3
314	W1NJP8	Uncharacterized protein OS=Amborella trichopoda GN=AMTR_s00023p00190240 PE=4 SV=1 - [W1NJP8_AMBTC]	True	2		38.3	6.54				1	1	1		1	1	1			W1NKB4	W1NJP8	W1NJP8			170	947	1962		Y	N	N			1(1)	1(1)	1(1)				0	1	1	0	0				0	0
314	W1NKB4	Uncharacterized protein OS=Amborella trichopoda GN=AMTR_s00023p00188600 PE=4 SV=1 - [W1NKB4_AMBTC]	False			26.8	5.06				1	8	6		1	7	6			W1NKB4	W1NKB4	W1NKB4			170	1750	2074							1(1)	7(8)	6(6)				0	1	1	0	0				1	1
315	U5DEJ8	Succinyl-CoA ligase subunit beta OS=Amborella trichopoda GN=AMTR_s00067p00119600 PE=3 SV=1 - [U5DEJ8_AMBTC]	True	1		40.7	6.34				-	29	27		-	29	27			-	U5DEJ8	U5DEJ8			-	171	533		-	Y	Y			-	29(29)	27(27)				-	-	-	-	-				15	11
316	W1P6V9	Pectinesterase OS=Amborella trichopoda GN=AMTR_s00003p00239700 PE=4 SV=1 - [W1P6V9_AMBTC]	True	1		64.8	5.96				18	19	21		17	18	20			W1P6V9	W1P6V9	W1P6V9			171	275	195		Y	Y	Y			17(18)	18(19)	20(21)				3	5	5	7	6				10	10
317	W1PHZ6	Uncharacterized protein OS=Amborella trichopoda GN=AMTR_s00029p00186810 PE=4 SV=1 - [W1PHZ6_AMBTC]	True	1		18.7	4.56				7	5	4		7	5	4			W1PHZ6	W1PHZ6	W1PHZ6			172	701	464		Y	Y	Y			7(7)	5(5)	4(4)				0	2	2	1	1				4	4
318	W1NVE5	Uncharacterized protein OS=Amborella trichopoda GN=AMTR_s00090p00050460 PE=3 SV=1 - [W1NVE5_AMBTC]	True	1		22	9.74				-	12	13		-	1	1			-	W1NVE5	W1NVE5			-	172	413		-	Y	Y			-	1(12)	1(13)				-	-	-	-	-				6	7
319	W1PX33	Uncharacterized protein OS=Amborella trichopoda GN=AMTR_s00025p00173210 PE=3 SV=1 - [W1PX33_AMBTC]	True	1		68.9	5.71				-	48	43		-	48	43			-	W1PX33	W1PX33			-	173	175		-	Y	Y			-	48(48)	43(43)				-	-	-	-	-				29	32
320	W1NZT7	Uncharacterized protein OS=Amborella trichopoda GN=AMTR_s00003p00077760 PE=4 SV=1 - [W1NZT7_AMBTC]	True	1		68.3	7.65				-	36	31		-	36	31			-	W1NZT7	W1NZT7			-	174	586		-	Y	Y			-	36(36)	31(31)				-	-	-	-	-				9	7
321	W1NV20	Uncharacterized protein OS=Amborella trichopoda GN=AMTR_s00131p00109110 PE=4 SV=1 - [W1NV20_AMBTC]	True	1		21.4	5.81				4	3	8		4	3	8			W1NV20	W1NV20	W1NV20			174	2542	1037		Y	Y	Y			4(4)	3(3)	8(8)				1	2	1	3	2				1	0
322	W1P737	Uncharacterized protein OS=Amborella trichopoda GN=AMTR_s00003p00269890 PE=4 SV=1 - [W1P737_AMBTC]	True	1		59.4	6.76				-	36	36		-	35	35			-	W1P737	W1P737			-	175	296		-	Y	Y			-	35(36)	35(36)				-	-	-	-	-				9	10
323	W1PLZ8	Uncharacterized protein OS=Amborella trichopoda GN=AMTR_s00017p00220770 PE=4 SV=1 - [W1PLZ8_AMBTC]	True	1		25.2	7.28				3	10	10		3	10	10			W1PLZ8	W1PLZ8	W1PLZ8			175	773	240		Y	Y	Y			3(3)	10(10)	10(10)				1	3	3	3	2				9	9
324	W1NH47	Uncharacterized protein OS=Amborella trichopoda GN=AMTR_s00010p00262550 PE=3 SV=1 - [W1NH47_AMBTC]	True	1		25.1	5.35				7	10	7		7	10	7			W1NH47	W1NH47	W1NH47			176	404	494		Y	Y	Y			7(7)	10(10)	7(7)				4	4	4	1	2				9	9
325	W1PIL0	Peptidyl-prolyl cis-trans isomerase OS=Amborella trichopoda GN=AMTR_s00029p00245680 PE=3 SV=1 - [W1PIL0_AMBTC]	True	1		22.2	8.9				-	11	8		-	8	6			-	W1PIL0	W1PIL0			-	177	1800		-	Y	Y			-	8(11)	6(8)				-	-	-	-	-				6	6
326	W1PGM5	Uncharacterized protein OS=Amborella trichopoda GN=AMTR_s00005p00173830 PE=4 SV=1 - [W1PGM5_AMBTC]	True	1		28.6	4.56				2	3	5		2	3	5			W1PGM5	W1PGM5	W1PGM5			177	1547	1089		Y	Y	Y			2(2)	3(3)	5(5)				0	1	0	1	0				0	0
327	W1NI34	Uncharacterized protein OS=Amborella trichopoda GN=AMTR_s00009p00080200 PE=3 SV=1 - [W1NI34_AMBTC]	True	4		61.2	5.29				1	29	29		1	27	27			W1P3E7	W1NI34	W1NI34			178	711	441		Y	N	N			1(1)	27(29)	27(29)				0	0	0	1	1				21	21
327	W1P3E7	Uncharacterized protein OS=Amborella trichopoda GN=AMTR_s00147p00091670 PE=3 SV=1 - [W1P3E7_AMBTC]	False			59.6	5.64				1	27	26		1	10	10			W1P3E7	W1P3E7	W1P3E7			178	217	245							1(1)	10(27)	10(26)				0	0	0	1	1				8	9
327	W1P6P5	Uncharacterized protein OS=Amborella trichopoda GN=AMTR_s00003p00241820 PE=3 SV=1 - [W1P6P5_AMBTC]	False			61.3	5.87				1	40	42		1	23	26			W1P3E7	W1P6P5	W1P6P5			178	216	226							1(1)	23(40)	26(42)				0	0	0	1	1				19	18
327	U5DBV1	Uncharacterized protein OS=Amborella trichopoda GN=AMTR_s00062p00185880 PE=3 SV=1 - [U5DBV1_AMBTC]	False			60.7	6.11				1	-	-		1	-	-			W1P3E7	-	-			178	-	-							1(1)	-	-				0	0	0	1	1				-	-
328	W1NIT9	Glutathione peroxidase OS=Amborella trichopoda GN=AMTR_s00009p00255140 PE=3 SV=1 - [W1NIT9_AMBTC]	True	1		27.9	7.91				-	14	14		-	9	10			-	W1NIT9	W1NIT9			-	178	235		-	Y	Y			-	9(14)	10(14)				-	-	-	-	-				12	10
329	W1PEA0	Alpha-galactosidase OS=Amborella trichopoda GN=AMTR_s00007p00210400 PE=3 SV=1 - [W1PEA0_AMBTC]	True	1		47.3	4.97				4	5	6		4	4	5			W1PEA0	W1PEA0	W1PEA0			179	1821	592		Y	Y	Y			4(4)	4(5)	5(6)				0	0	1	3	4				4	3
330	W1PYX2	40S ribosomal protein SA OS=Amborella trichopoda GN=AMTR_s00041p00084080 PE=3 SV=1 - [W1PYX2_AMBTC]	True	1		34.1	5.26				-	12	10		-	4	3			-	W1PYX2	W1PYX2			-	179	347		-	Y	Y			-	4(12)	3(10)				-	-	-	-	-				6	5
331	U5DEW6	Uncharacterized protein OS=Amborella trichopoda GN=AMTR_s00067p00204710 PE=4 SV=1 - [U5DEW6_AMBTC]	True	1		31.8	5.82				-	10	10		-	10	10			-	U5DEW6	U5DEW6			-	180	281		-	Y	Y			-	10(10)	10(10)				-	-	-	-	-				5	4
332	W1Q0E8	Uncharacterized protein OS=Amborella trichopoda GN=AMTR_s00021p00178980 PE=3 SV=1 - [W1Q0E8_AMBTC]	True	1		37.6	5.41				10	7	9		9	7	9			W1Q0E8	W1Q0E8	W1Q0E8			261	1380	180		Y	Y	Y			9(10)	7(7)	9(9)				2	2	1	1	2				4	3
333	W1PGJ1	Uncharacterized protein OS=Amborella trichopoda GN=AMTR_s00005p00080180 PE=4 SV=1 - [W1PGJ1_AMBTC]	True	1		18.8	4.81				1	3	2		1	3	2			W1PGJ1	W1PGJ1	W1PGJ1			180	2218	1259		Y	Y	Y			1(1)	3(3)	2(2)				1	0	1	0	0				3	2
334	W1Q078	40S ribosomal protein S4 OS=Amborella trichopoda GN=AMTR_s00041p00058440 PE=3 SV=1 - [W1Q078_AMBTC]	True	1		30.3	10.24				-	26	24		-	26	24			-	W1Q078	W1Q078			-	181	652		-	Y	Y			-	26(26)	24(24)				-	-	-	-	-				3	4
335	U5D811	Uncharacterized protein OS=Amborella trichopoda GN=AMTR_s00059p00102910 PE=4 SV=1 - [U5D811_AMBTC]	True	1		60.8	7.91				3	-	-		3	-	-			U5D811	-	-			181	-	-		Y	-	-			3(3)	-	-				0	0	1	2	2				-	-
336	W1P2U5	Uncharacterized protein OS=Amborella trichopoda GN=AMTR_s00045p00069900 PE=4 SV=1 - [W1P2U5_AMBTC]	True	1		28	5.44				-	6	6		-	2	1			-	W1P2U5	W1P2U5			-	369	181		-	Y	Y			-	2(6)	1(6)				-	-	-	-	-				5	6
337	W1NIN7	Glutathione peroxidase OS=Amborella trichopoda GN=AMTR_s00009p00255020 PE=3 SV=1 - [W1NIN7_AMBTC]	True	1		18.7	6.57				-	12	11		-	8	7			-	W1NIN7	W1NIN7			-	182	252		-	Y	Y			-	8(12)	7(11)				-	-	-	-	-				11	10
338	W1PLY1	Uncharacterized protein OS=Amborella trichopoda GN=AMTR_s00163p00076750 PE=3 SV=1 - [W1PLY1_AMBTC]	True	1		15	4.87				2	4	4		2	4	4			W1PLY1	W1PLY1	W1PLY1			182	1148	428		Y	Y	Y			2(2)	4(4)	4(4)				0	2	2	0	1				2	2
339	W1P4Q2	Uncharacterized protein OS=Amborella trichopoda GN=AMTR_s00045p00036790 PE=3 SV=1 - [W1P4Q2_AMBTC]	True	1		39	6.13				4	6	9		4	6	9			W1P4Q2	W1P4Q2	W1P4Q2			183	2132	614		Y	Y	Y			4(4)	6(6)	9(9)				1	1	3	3	2				2	5
340	U5D4A2	Uncharacterized protein OS=Amborella trichopoda GN=AMTR_s00068p00119380 PE=3 SV=1 - [U5D4A2_AMBTC]	True	1		21.9	9.7				-	12	13		-	1	1			-	U5D4A2	U5D4A2			-	183	414		-	Y	Y			-	1(12)	1(13)				-	-	-	-	-				6	6
341	W1NYF3	UMP-CMP kinase OS=Amborella trichopoda GN=AMTR_s00106p00022430 PE=3 SV=1 - [W1NYF3_AMBTC]	True	1		29.1	5.43				2	17	17		2	17	17			W1NYF3	W1NYF3	W1NYF3			224	184	349		Y	Y	Y			2(2)	17(17)	17(17)				2	0	2	1	0				11	10
342	W1Q048	Uncharacterized protein OS=Amborella trichopoda GN=AMTR_s00040p00234580 PE=4 SV=1 - [W1Q048_AMBTC]	True	1		43.8	6				-	28	28		-	28	28			-	W1Q048	W1Q048			-	200	185		-	Y	Y			-	28(28)	28(28)				-	-	-	-	-				10	9
343	U5DJ90	Serine hydroxymethyltransferase OS=Amborella trichopoda GN=AMTR_s00070p00192400 PE=3 SV=1 - [U5DJ90_AMBTC]	True	1		66.6	6.84				1	-	-		1	-	-			U5DJ90	-	-			185	-	-		Y	-	-			1(1)	-	-				0	0	0	1	1				-	-
344	W1PE59	Uncharacterized protein OS=Amborella trichopoda GN=AMTR_s00018p00198280 PE=4 SV=1 - [W1PE59_AMBTC]	True	1		72.3	7.72				-	39	36		-	39	36			-	W1PE59	W1PE59			-	186	305		-	Y	Y			-	39(39)	36(36)				-	-	-	-	-				3	3
345	W1NSV2	Ribosomal protein L15 OS=Amborella trichopoda GN=AMTR_s00111p00086580 PE=3 SV=1 - [W1NSV2_AMBTC]	True	2		24.4	11.31				1	9	9		1	2	9			W1NSV2	W1NSV2	W1NSV2			186	376	921		Y	Y	Y			1(1)	2(9)	9(9)				0	0	0	1	1				0	1
345	W1NXY7	Ribosomal protein L15 OS=Amborella trichopoda GN=AMTR_s00111p00023340 PE=3 SV=1 - [W1NXY7_AMBTC]	False			27.7	11.03				1	9	9		1	2	9			W1NSV2	W1NSV2	W1NSV2			186	376	921							1(1)	2(9)	9(9)				0	0	0	1	1				0	1
346	W1NL29	Uncharacterized protein OS=Amborella trichopoda GN=AMTR_s00001p00120790 PE=4 SV=1 - [W1NL29_AMBTC]	True	1		54	6.95				5	17	18		5	17	18			W1NL29	W1NL29	W1NL29			187	1075	676		Y	Y	Y			5(5)	17(17)	18(18)				4	3	3	0	0				5	5
347	U5DA41	Uncharacterized protein OS=Amborella trichopoda GN=AMTR_s00055p00167390 PE=3 SV=1 - [U5DA41_AMBTC]	True	1		24	5				-	5	3		-	3	1			-	U5DA41	U5DA41			-	301	187		-	Y	Y			-	3(5)	1(3)				-	-	-	-	-				3	4
348	W1PG57	Uncharacterized protein OS=Amborella trichopoda GN=AMTR_s00142p00099380 PE=3 SV=1 - [W1PG57_AMBTC]	True	1		17.7	10.86				-	9	9		-	1	1			-	W1PG57	W1PG57			-	188	455		-	Y	Y			-	1(9)	1(9)				-	-	-	-	-				1	2
349	W1PJV7	Uncharacterized protein OS=Amborella trichopoda GN=AMTR_s00019p00240770 PE=4 SV=1 - [W1PJV7_AMBTC]	True	1		107.5	6.62				4	16	10		4	14	10			W1PJV7	W1PJV7	W1PJV7			189	1386	1729		Y	Y	Y			4(4)	14(16)	10(10)				1	2	2	0	1				0	0
350	W1NRX9	Uncharacterized protein OS=Amborella trichopoda GN=AMTR_s00109p00100160 PE=4 SV=1 - [W1NRX9_AMBTC]	True	1		9.6	4.96				-	6	6		-	6	6			-	W1NRX9	W1NRX9			-	282	189		-	Y	Y			-	6(6)	6(6)				-	-	-	-	-				6	6
351	W1P888	Uncharacterized protein OS=Amborella trichopoda GN=AMTR_s00078p00178430 PE=3 SV=1 - [W1P888_AMBTC]	True	1		17.6	10.86				-	9	9		-	1	1			-	W1P888	W1P888			-	189	456		-	Y	Y			-	1(9)	1(9)				-	-	-	-	-				1	2
352	U5CPP4	Uncharacterized protein OS=Amborella trichopoda GN=AMTR_s00056p00107780 PE=3 SV=1 - [U5CPP4_AMBTC]	True	1		32.2	9.83				-	17	13		-	2	2			-	U5CPP4	U5CPP4			-	190	311		-	Y	Y			-	2(17)	2(13)				-	-	-	-	-				3	2
353	W1PG48	Uncharacterized protein OS=Amborella trichopoda GN=AMTR_s00058p00159400 PE=4 SV=1 - [W1PG48_AMBTC]	True	1		55.3	6.92				-	16	16		-	16	16			-	W1PG48	W1PG48			-	861	191		-	Y	Y			-	16(16)	16(16)				-	-	-	-	-				15	11
354	U5CWS4	Uncharacterized protein OS=Amborella trichopoda GN=AMTR_s00038p00155900 PE=3 SV=1 - [U5CWS4_AMBTC]	True	9		37.9	8.94				1	16	15		1	6	6			W1NSY9	U5CWS4	U5CWS4			202	345	330		Y	N	N			1(1)	6(16)	6(15)				0	0	0	1	0				6	5
354	U5CZ10	Uncharacterized protein OS=Amborella trichopoda GN=AMTR_s00036p00210020 PE=3 SV=1 - [U5CZ10_AMBTC]	False			23.8	5.16				1	12	12		1	3	3			W1NSY9	U5CZ10	U5CZ10			202	213	261							1(1)	3(12)	3(12)				0	0	0	1	0				10	9
354	W1NSC9	Uncharacterized protein OS=Amborella trichopoda GN=AMTR_s00109p00039990 PE=3 SV=1 - [W1NSC9_AMBTC]	False			23.1	5.33				1	14	13		1	6	6			W1NSY9	W1NSC9	W1NSC9			202	713	624							1(1)	6(14)	6(13)				0	0	0	1	0				5	5
354	W1NSY9	Uncharacterized protein OS=Amborella trichopoda GN=AMTR_s00111p00145590 PE=3 SV=1 - [W1NSY9_AMBTC]	False			22.3	6.2				1	13	13		1	4	4			W1NSY9	W1NSY9	W1NSY9			202	191	262							1(1)	4(13)	4(13)				0	0	0	1	0				12	11
354	W1P062	Uncharacterized protein OS=Amborella trichopoda GN=AMTR_s00002p00134180 PE=3 SV=1 - [W1P062_AMBTC]	False			23.1	7.9				1	14	13		1	4	4			W1NSY9	W1P062	W1P062			202	344	325							1(1)	4(14)	4(13)				0	0	0	1	0				9	9
354	W1PA23	Uncharacterized protein OS=Amborella trichopoda GN=AMTR_s00078p00147080 PE=3 SV=1 - [W1PA23_AMBTC]	False			23	5.3				1	12	9		1	11	8			W1NSY9	W1PA23	W1PA23			202	1186	967							1(1)	11(12)	8(9)				0	0	0	1	0				6	6
354	W1PR47	Uncharacterized protein OS=Amborella trichopoda GN=AMTR_s00168p00045970 PE=3 SV=1 - [W1PR47_AMBTC]	False			24	8.22				1	11	11		1	3	5			W1NSY9	W1PR47	W1PR47			202	237	292							1(1)	3(11)	5(11)				0	0	0	1	0				7	6
354	W1PSG5	Uncharacterized protein OS=Amborella trichopoda GN=AMTR_s00168p00058210 PE=3 SV=1 - [W1PSG5_AMBTC]	False			22.4	7.78				1	10	9		1	3	4			W1NSY9	W1PSG5	W1PSG5			202	332	406							1(1)	3(10)	4(9)				0	0	0	1	0				7	6
354	U5DC42	Uncharacterized protein OS=Amborella trichopoda GN=AMTR_s00071p00201620 PE=3 SV=1 - [U5DC42_AMBTC]	False			30.9	8.05				1	-	-		1	-	-			W1NSY9	-	-			202	-	-							1(1)	-	-				0	0	0	1	0				-	-
355	W1NW22	Uncharacterized protein OS=Amborella trichopoda GN=AMTR_s00088p00081230 PE=3 SV=1 - [W1NW22_AMBTC]	True	1		16.6	5.39				1	5	2		1	5	2			W1NW22	W1NW22	W1NW22			191	1890	962		Y	Y	Y			1(1)	5(5)	2(2)				0	1	1	0	0				4	4
356	W1Q0Z5	Uncharacterized protein (Fragment) OS=Amborella trichopoda GN=AMTR_s00021p00123200 PE=4 SV=1 - [W1Q0Z5_AMBTC]	True	1		16.6	7.46				2	5	9		2	5	9			W1Q0Z5	W1Q0Z5	W1Q0Z5			192	1192	303		Y	Y	Y			2(2)	5(5)	9(9)				1	1	2	0	1				4	3
357	W1PUP0	Uncharacterized protein OS=Amborella trichopoda GN=AMTR_s00022p00247940 PE=4 SV=1 - [W1PUP0_AMBTC]	True	1		12.7	5.9				1	8	7		1	8	7			W1PUP0	W1PUP0	W1PUP0			455	192	331		Y	Y	Y			1(1)	8(8)	7(7)				1	0	0	0	0				5	4
358	W1PWI7	Uncharacterized protein OS=Amborella trichopoda GN=AMTR_s00022p00227570 PE=3 SV=1 - [W1PWI7_AMBTC]	True	1		24.8	7.37				-	7	6		-	4	4			-	W1PWI7	W1PWI7			-	365	192		-	Y	Y			-	4(7)	4(6)				-	-	-	-	-				2	3
359	W1PJB3	Uncharacterized protein OS=Amborella trichopoda GN=AMTR_s00019p00150410 PE=4 SV=1 - [W1PJB3_AMBTC]	True	1		76.3	6.87				-	47	45		-	45	43			-	W1PJB3	W1PJB3			-	193	228		-	Y	Y			-	45(47)	43(45)				-	-	-	-	-				19	15
360	U5CZ67	Uncharacterized protein OS=Amborella trichopoda GN=AMTR_s00036p00235410 PE=4 SV=1 - [U5CZ67_AMBTC]	True	1		14.1	8.81				-	8	7		-	8	7			-	U5CZ67	U5CZ67			-	228	193		-	Y	Y			-	8(8)	7(7)				-	-	-	-	-				4	3
361	U5CX82	Uncharacterized protein OS=Amborella trichopoda GN=AMTR_s00032p00036450 PE=4 SV=1 - [U5CX82_AMBTC]	True	1		79.1	4.83				9	47	48		9	47	48			U5CX82	U5CX82	U5CX82			213	194	277		Y	Y	Y			9(9)	47(47)	48(48)				4	8	6	2	2				14	16
362	W1P8L8	Uncharacterized protein OS=Amborella trichopoda GN=AMTR_s00016p00164160 PE=3 SV=1 - [W1P8L8_AMBTC]	True	1		86.7	6.54				1	11	12		1	11	11			W1P8L8	W1P8L8	W1P8L8			194	1011	2617		Y	Y	Y			1(1)	11(11)	11(12)				0	0	0	1	1				0	2
363	W1P3S1	Cysteine proteinase inhibitor OS=Amborella trichopoda GN=AMTR_s00087p00084520 PE=3 SV=1 - [W1P3S1_AMBTC]	True	1		13.5	9.38				-	4	4		-	3	3			-	W1P3S1	W1P3S1			-	1086	194		-	Y	Y			-	3(4)	3(4)				-	-	-	-	-				1	2
364	U5DE68	Uncharacterized protein OS=Amborella trichopoda GN=AMTR_s00065p00212630 PE=4 SV=1 - [U5DE68_AMBTC]	True	1		73.4	6.3				-	22	19		-	21	18			-	U5DE68	U5DE68			-	195	392		-	Y	Y			-	21(22)	18(19)				-	-	-	-	-				7	10
365	W1P0F2	Uncharacterized protein OS=Amborella trichopoda GN=AMTR_s00002p00197000 PE=4 SV=1 - [W1P0F2_AMBTC]	True	1		20.3	5.33				6	4	3		6	4	3			W1P0F2	W1P0F2	W1P0F2			195	932	774		Y	Y	Y			6(6)	4(4)	3(3)				1	2	3	2	3				2	2
366	W1PQI5	Uncharacterized protein OS=Amborella trichopoda GN=AMTR_s00013p00218260 PE=4 SV=1 - [W1PQI5_AMBTC]	True	1		48.8	8.1				1	-	-		1	-	-			W1PQI5	-	-			197	-	-		Y	-	-			1(1)	-	-				0	1	1	1	0				-	-
367	W1NVA1	Aspartate aminotransferase OS=Amborella trichopoda GN=AMTR_s00109p00068640 PE=3 SV=1 - [W1NVA1_AMBTC]	True	1		49.1	8.46				-	25	23		-	23	21			-	W1NVA1	W1NVA1			-	259	198		-	Y	Y			-	23(25)	21(23)				-	-	-	-	-				13	14
368	W1PJ07	Uncharacterized protein (Fragment) OS=Amborella trichopoda GN=AMTR_s01428p00008710 PE=4 SV=1 - [W1PJ07_AMBTC]	True	1		12.3	4.97				-	6	6		-	6	6			-	W1PJ07	W1PJ07			-	198	204		-	Y	Y			-	6(6)	6(6)				-	-	-	-	-				6	6
369	U5D2T1	Uncharacterized protein OS=Amborella trichopoda GN=AMTR_s00038p00206590 PE=4 SV=1 - [U5D2T1_AMBTC]	True	1		13.8	6.23				4	-	-		4	-	-			U5D2T1	-	-			198	-	-		Y	-	-			4(4)	-	-				0	1	2	0	0				-	-
370	W1PAC8	Uncharacterized protein OS=Amborella trichopoda GN=AMTR_s00005p00237510 PE=3 SV=1 - [W1PAC8_AMBTC]	True	1		26.8	7.42				-	19	20		-	19	20			-	W1PAC8	W1PAC8			-	287	199		-	Y	Y			-	19(19)	20(20)				-	-	-	-	-				8	7
371	W1PFS4	Uncharacterized protein OS=Amborella trichopoda GN=AMTR_s00058p00047610 PE=4 SV=1 - [W1PFS4_AMBTC]	True	1		76.3	6.58				-	26	27		-	3	4			-	W1PFS4	W1PFS4			-	199	310		-	Y	Y			-	3(26)	4(27)				-	-	-	-	-				13	16
372	W1PV66	Uncharacterized protein OS=Amborella trichopoda GN=AMTR_s00165p00011470 PE=3 SV=1 - [W1PV66_AMBTC]	True	1		49.1	9.25				2	15	12		2	15	12			W1PV66	W1PV66	W1PV66			200	511	837		Y	Y	Y			2(2)	15(15)	12(12)				1	2	2	0	0				1	2
373	W1PKS6	Uncharacterized protein OS=Amborella trichopoda GN=AMTR_s00148p00026900 PE=3 SV=1 - [W1PKS6_AMBTC]	True	1		17.7	9.1				-	8	8		-	1	1			-	W1PKS6	W1PKS6			-	219	200		-	Y	Y			-	1(8)	1(8)				-	-	-	-	-				5	5
374	W1PPQ0	Uncharacterized protein OS=Amborella trichopoda GN=AMTR_s00029p00211240 PE=3 SV=1 - [W1PPQ0_AMBTC]	True	1		27.5	4.78				-	13	13		-	10	11			-	W1PPQ0	W1PPQ0			-	201	439		-	Y	Y			-	10(13)	11(13)				-	-	-	-	-				3	4
375	W1P2U1	Peroxidase OS=Amborella trichopoda GN=AMTR_s00045p00065690 PE=3 SV=1 - [W1P2U1_AMBTC]	True	1		37.3	6.39				2	8	10		1	8	10			W1P2U1	W1P2U1	W1P2U1			201	1757	270		Y	Y	Y			1(2)	8(8)	10(10)				0	1	0	1	1				6	7
376	W1NWL4	Uncharacterized protein OS=Amborella trichopoda GN=AMTR_s00105p00048810 PE=3 SV=1 - [W1NWL4_AMBTC]	True	1		17.8	9.1				-	9	9		-	2	2			-	W1NWL4	W1NWL4			-	220	201		-	Y	Y			-	2(9)	2(9)				-	-	-	-	-				6	5
377	W1PH05	Xyloglucan endotransglucosylase/hydrolase OS=Amborella trichopoda GN=AMTR_s00016p00250350 PE=3 SV=1 - [W1PH05_AMBTC]	True	1		33.7	7.71				-	16	17		-	16	17			-	W1PH05	W1PH05			-	377	203		-	Y	Y			-	16(16)	17(17)				-	-	-	-	-				14	15
378	U5D1H7	Uncharacterized protein OS=Amborella trichopoda GN=AMTR_s00033p00112490 PE=3 SV=1 - [U5D1H7_AMBTC]	True	2		49.6	5.06				1	22	24		1	1	1			W1NFZ1	U5D1H7	U5D1H7			203	565	472		Y	N	N			1(1)	1(22)	1(24)				0	0	0	0	1				11	13
378	W1NFZ1	Uncharacterized protein OS=Amborella trichopoda GN=AMTR_s00010p00254750 PE=3 SV=1 - [W1NFZ1_AMBTC]	False			49.6	5.1				1	21	24		1	1	2			W1NFZ1	W1NFZ1	W1NFZ1			203	564	471							1(1)	1(21)	2(24)				0	0	0	0	1				12	13
379	W1NIV8	Uncharacterized protein OS=Amborella trichopoda GN=AMTR_s00023p00210590 PE=4 SV=1 - [W1NIV8_AMBTC]	True	1		44.9	10.51				-	27	22		-	8	6			-	W1NIV8	W1NIV8			-	204	426		-	Y	Y			-	8(27)	6(22)				-	-	-	-	-				3	2
380	W1PM24	Peroxidase OS=Amborella trichopoda GN=AMTR_s00018p00156910 PE=3 SV=1 - [W1PM24_AMBTC]	True	1		35.7	8.85				2	4	2		1	4	1			W1PM24	W1PM24	W1PM24			204	2634	1058		Y	Y	Y			1(2)	4(4)	1(2)				0	0	0	1	1				3	3
381	W1PE37	Clathrin heavy chain OS=Amborella trichopoda GN=AMTR_s00007p00168430 PE=3 SV=1 - [W1PE37_AMBTC]	True	1		193.3	5.47				2	97	87		2	97	87			W1PE37	W1PE37	W1PE37			249	289	205		Y	Y	Y			2(2)	97(97)	87(87)				1	1	0	0	0				7	5
382	W1PSU8	Uncharacterized protein OS=Amborella trichopoda GN=AMTR_s00040p00169800 PE=4 SV=1 - [W1PSU8_AMBTC]	True	1		43.2	8.59				-	12	14		-	12	14			-	W1PSU8	W1PSU8			-	205	212		-	Y	Y			-	12(12)	14(14)				-	-	-	-	-				0	0
383	U5D5J0	Uncharacterized protein OS=Amborella trichopoda GN=AMTR_s00051p00208220 PE=3 SV=1 - [U5D5J0_AMBTC]	True	1		59.2	7.59				2	11	12		2	11	12			U5D5J0	U5D5J0	U5D5J0			238	718	206		Y	Y	Y			2(2)	11(11)	12(12)				0	2	2	0	0				9	9
384	W1PLS8	Reticulon-like protein OS=Amborella trichopoda GN=AMTR_s00017p00194840 PE=4 SV=1 - [W1PLS8_AMBTC]	True	1		32.6	8.73				-	10	9		-	10	9			-	W1PLS8	W1PLS8			-	206	372		-	Y	Y			-	10(10)	9(9)				-	-	-	-	-				1	2
385	W1P875	Uncharacterized protein OS=Amborella trichopoda GN=AMTR_s00078p00101670 PE=4 SV=1 - [W1P875_AMBTC]	True	1		13	8.84				-	4	3		-	4	3			-	W1P875	W1P875			-	207	621		-	Y	Y			-	4(4)	3(3)				-	-	-	-	-				0	0
386	U5D4A7	Beta-hexosaminidase OS=Amborella trichopoda GN=AMTR_s00068p00123470 PE=3 SV=1 - [U5D4A7_AMBTC]	True	1		63.6	5.43				11	-	3		11	-	3			U5D4A7	-	U5D4A7			208	-	1839		Y	-	Y			11(11)	-	3(3)				3	2	2	6	9				-	-
387	U5D860	Uncharacterized protein OS=Amborella trichopoda GN=AMTR_s00189p00032350 PE=4 SV=1 - [U5D860_AMBTC]	True	1		28.3	5.27				-	5	6		-	1	1			-	U5D860	U5D860			-	402	208		-	Y	Y			-	1(5)	1(6)				-	-	-	-	-				5	5
388	W1PQ05	Uncharacterized protein OS=Amborella trichopoda GN=AMTR_s00013p00130530 PE=4 SV=1 - [W1PQ05_AMBTC]	True	1		23.1	6.35				-	11	11		-	9	9			-	W1PQ05	W1PQ05			-	367	209		-	Y	Y			-	9(11)	9(11)				-	-	-	-	-				8	10
389	W1PUT7	Uncharacterized protein OS=Amborella trichopoda GN=AMTR_s00049p00196270 PE=4 SV=1 - [W1PUT7_AMBTC]	True	1		9.2	11.31				-	1	2		-	1	2			-	W1PUT7	W1PUT7			-	209	1714		-	Y	Y			-	1(1)	2(2)				-	-	-	-	-				0	0
390	W1NPK4	Uncharacterized protein OS=Amborella trichopoda GN=AMTR_s00109p00099750 PE=4 SV=1 - [W1NPK4_AMBTC]	True	1		15.8	9.63				-	5	5		-	5	5			-	W1NPK4	W1NPK4			-	326	210		-	Y	Y			-	5(5)	5(5)				-	-	-	-	-				2	3
391	W1NN44	Uncharacterized protein OS=Amborella trichopoda GN=AMTR_s00122p00026080 PE=4 SV=1 - [W1NN44_AMBTC]	True	2		78.1	7.23				1	21	22		1	21	22			W1NQE8	W1NN44	W1NN44			436	865	211		Y	Y	Y			1(1)	21(21)	22(22)				0	0	0	0	0				15	16
391	W1NQE8	Uncharacterized protein OS=Amborella trichopoda GN=AMTR_s00122p00022570 PE=4 SV=1 - [W1NQE8_AMBTC]	False			19.8	5.8				1	-	-		1	-	-			W1NQE8	-	-			436	-	-							1(1)	-	-				0	0	0	0	0				-	-
392	W1PP51	Uncharacterized protein OS=Amborella trichopoda GN=AMTR_s00029p00166470 PE=4 SV=1 - [W1PP51_AMBTC]	True	1		41.8	5.74				1	10	10		1	10	10			W1PP51	W1PP51	W1PP51			211	1448	663		Y	Y	Y			1(1)	10(10)	10(10)				0	1	0	0	0				4	7
393	W1Q0N5	Uncharacterized protein OS=Amborella trichopoda GN=AMTR_s00021p00189630 PE=3 SV=1 - [W1Q0N5_AMBTC]	True	1		24.3	5.95				-	14	15		-	8	9			-	W1Q0N5	W1Q0N5			-	211	284		-	Y	Y			-	8(14)	9(15)				-	-	-	-	-				9	9
394	W1NXE4	Uncharacterized protein OS=Amborella trichopoda GN=AMTR_s00105p00023120 PE=4 SV=1 - [W1NXE4_AMBTC]	True	1		44.8	10.55				-	26	23		-	7	7			-	W1NXE4	W1NXE4			-	212	476		-	Y	Y			-	7(26)	7(23)				-	-	-	-	-				2	1
395	U5DAR3	Uncharacterized protein OS=Amborella trichopoda GN=AMTR_s00059p00061500 PE=3 SV=1 - [U5DAR3_AMBTC]	True	1		48.8	5.83				5	-	5		5	-	5			U5DAR3	-	U5DAR3			212	-	1519		Y	-	Y			5(5)	-	5(5)				1	1	3	1	3				-	-
396	W1PMN4	Carboxypeptidase OS=Amborella trichopoda GN=AMTR_s00163p00053930 PE=3 SV=1 - [W1PMN4_AMBTC]	True	1		58.6	6.19				1	10	9		1	10	9			W1PMN4	W1PMN4	W1PMN4			335	992	213		Y	Y	Y			1(1)	10(10)	9(9)				0	1	0	0	0				7	7
397	W1PR98	Pyruvate kinase OS=Amborella trichopoda GN=AMTR_s00171p00048400 PE=3 SV=1 - [W1PR98_AMBTC]	True	1		55.2	6.86				-	33	30		-	29	26			-	W1PR98	W1PR98			-	214	265		-	Y	Y			-	29(33)	26(30)				-	-	-	-	-				11	12
398	W1NZZ1	Uncharacterized protein OS=Amborella trichopoda GN=AMTR_s00103p00136100 PE=4 SV=1 - [W1NZZ1_AMBTC]	True	1		29.4	6.43				1	-	-		1	-	-			W1NZZ1	-	-			214	-	-		Y	-	-			1(1)	-	-				0	1	0	0	0				-	-
399	U5D2Y2	S-adenosylmethionine synthase OS=Amborella trichopoda GN=AMTR_s00057p00083760 PE=3 SV=1 - [U5D2Y2_AMBTC]	True	1		42.8	6.67				-	32	28		-	20	17			-	U5D2Y2	U5D2Y2			-	215	306		-	Y	Y			-	20(32)	17(28)				-	-	-	-	-				19	18
400	U5D909	Uncharacterized protein OS=Amborella trichopoda GN=AMTR_s00065p00209640 PE=3 SV=1 - [U5D909_AMBTC]	True	1		54.9	5.26				-	30	30		-	30	30			-	U5D909	U5D909			-	260	216		-	Y	Y			-	30(30)	30(30)				-	-	-	-	-				13	14
401	U5D4X5	Succinate dehydrogenase [ubiquinone] flavoprotein subunit. mitochondrial OS=Amborella trichopoda GN=AMTR_s00059p00054360 PE=3 SV=1 - [U5D4X5_AMBTC]	True	1		69	6.55				2	21	20		2	21	20			U5D4X5	U5D4X5	U5D4X5			217	782	824		Y	Y	Y			2(2)	21(21)	20(20)				1	0	0	2	2				8	8
402	W1NE03	Uncharacterized protein OS=Amborella trichopoda GN=AMTR_s00136p00065750 PE=3 SV=1 - [W1NE03_AMBTC]	True	1		62	6.76				-	33	29		-	33	29			-	W1NE03	W1NE03			-	218	345		-	Y	Y			-	33(33)	29(29)				-	-	-	-	-				16	18
403	W1NHY1	Uncharacterized protein OS=Amborella trichopoda GN=AMTR_s00011p00266820 PE=4 SV=1 - [W1NHY1_AMBTC]	True	1		43.6	7.5				-	19	21		-	19	21			-	W1NHY1	W1NHY1			-	866	218		-	Y	Y			-	19(19)	21(21)				-	-	-	-	-				18	16
404	W1P040	Uncharacterized protein OS=Amborella trichopoda GN=AMTR_s00003p00141260 PE=3 SV=1 - [W1P040_AMBTC]	True	1		50.3	5.29				2	-	1		2	-	1			W1P040	-	W1P040			218	-	2759		Y	-	Y			2(2)	-	1(1)				0	0	0	1	2				-	-
405	U5CTW0	Uncharacterized protein OS=Amborella trichopoda GN=AMTR_s00183p00050040 PE=4 SV=1 - [U5CTW0_AMBTC]	True	1		23.9	7.62				-	8	8		-	8	8			-	U5CTW0	U5CTW0			-	710	219		-	Y	Y			-	8(8)	8(8)				-	-	-	-	-				6	7
406	W1PFE5	Uncharacterized protein OS=Amborella trichopoda GN=AMTR_s00016p00259140 PE=3 SV=1 - [W1PFE5_AMBTC]	True	1		93.5	6.05				2	2	3		2	1	2			W1PFE5	W1PFE5	W1PFE5			219	1616	1928		Y	Y	Y			2(2)	1(2)	2(3)				0	0	0	1	2				0	0
407	W1NWE4	Peroxidase OS=Amborella trichopoda GN=AMTR_s00088p00148870 PE=3 SV=1 - [W1NWE4_AMBTC]	True	1		36	8.1				-	14	18		-	14	18			-	W1NWE4	W1NWE4			-	791	220		-	Y	Y			-	14(14)	18(18)				-	-	-	-	-				6	7
408	W1Q0L7	Uncharacterized protein OS=Amborella trichopoda GN=AMTR_s00041p00225610 PE=4 SV=1 - [W1Q0L7_AMBTC]	True	1		12.4	7.34				5	7	7		3	7	7			W1Q0L7	W1Q0L7	W1Q0L7			220	270	339		Y	Y	Y			3(5)	7(7)	7(7)				1	1	1	2	2				5	6
409	W1P4Q5	Uncharacterized protein OS=Amborella trichopoda GN=AMTR_s00085p00024720 PE=4 SV=1 - [W1P4Q5_AMBTC]	True	1		66.4	7.14				2	3	7		2	3	7			W1P4Q5	W1P4Q5	W1P4Q5			221	2483	1468		Y	Y	Y			2(2)	3(3)	7(7)				1	0	1	2	2				2	3
410	W1NQD8	Uncharacterized protein OS=Amborella trichopoda GN=AMTR_s00130p00044920 PE=3 SV=1 - [W1NQD8_AMBTC]	True	1		24.4	5.53				-	9	9		-	3	3			-	W1NQD8	W1NQD8			-	221	286		-	Y	Y			-	3(9)	3(9)				-	-	-	-	-				6	7
411	W1NHK5	Uncharacterized protein OS=Amborella trichopoda GN=AMTR_s00009p00220110 PE=4 SV=1 - [W1NHK5_AMBTC]	True	1		100.1	5.78				3	48	48		3	48	48			W1NHK5	W1NHK5	W1NHK5			222	589	451		Y	Y	Y			3(3)	48(48)	48(48)				1	2	1	0	0				14	12
412	W1NUY2	Uncharacterized protein OS=Amborella trichopoda GN=AMTR_s00101p00144290 PE=3 SV=1 - [W1NUY2_AMBTC]	True	1		10.6	8.4				-	9	12		-	9	12			-	W1NUY2	W1NUY2			-	561	222		-	Y	Y			-	9(9)	12(12)				-	-	-	-	-				3	3
413	W1NXE7	Uncharacterized protein OS=Amborella trichopoda GN=AMTR_s00108p00135260 PE=3 SV=1 - [W1NXE7_AMBTC]	True	1		24.3	6.01				-	7	7		-	1	1			-	W1NXE7	W1NXE7			-	222	287		-	Y	Y			-	1(7)	1(7)				-	-	-	-	-				5	6
414	W1NFH3	Uncharacterized protein OS=Amborella trichopoda GN=AMTR_s00010p00205090 PE=4 SV=1 - [W1NFH3_AMBTC]	True	1		56.4	5.48				-	23	22		-	23	22			-	W1NFH3	W1NFH3			-	963	223		-	Y	Y			-	23(23)	22(22)				-	-	-	-	-				15	16
415	W1NG99	Peroxidase OS=Amborella trichopoda GN=AMTR_s00010p00198480 PE=3 SV=1 - [W1NG99_AMBTC]	True	1		35.7	6.86				-	13	-		-	1	-			-	W1NG99	-			-	223	-		-	Y	-			-	1(13)	-				-	-	-	-	-				10	13
416	U5D251	Uncharacterized protein OS=Amborella trichopoda GN=AMTR_s00182p00014980 PE=4 SV=1 - [U5D251_AMBTC]	True	1		17.9	6.02				-	10	9		-	10	9			-	U5D251	U5D251			-	224	350		-	Y	Y			-	10(10)	9(9)				-	-	-	-	-				6	6
417	W1PGE1	Alpha-mannosidase OS=Amborella trichopoda GN=AMTR_s00016p00106660 PE=3 SV=1 - [W1PGE1_AMBTC]	True	1		115.1	5.66				12	20	31		12	20	30			W1PGE1	W1PGE1	W1PGE1			225	1209	430		Y	Y	Y			12(12)	20(20)	30(31)				4	7	7	1	1				7	14
418	U5DG67	Uncharacterized protein OS=Amborella trichopoda GN=AMTR_s00068p00145200 PE=3 SV=1 - [U5DG67_AMBTC]	True	1		23.8	7.33				-	15	14		-	10	9			-	U5DG67	U5DG67			-	225	285		-	Y	Y			-	10(15)	9(14)				-	-	-	-	-				7	8
419	W1P7D7	Uncharacterized protein OS=Amborella trichopoda GN=AMTR_s00135p00030880 PE=4 SV=1 - [W1P7D7_AMBTC]	True	1		45.2	6.93				-	9	9		-	9	9			-	W1P7D7	W1P7D7			-	1124	225		-	Y	Y			-	9(9)	9(9)				-	-	-	-	-				9	8
420	U5CWY6	Pectinesterase OS=Amborella trichopoda GN=AMTR_s00038p00206660 PE=4 SV=1 - [U5CWY6_AMBTC]	True	1		10.6	6.76				3	2	2		3	2	2			U5CWY6	U5CWY6	U5CWY6			226	1691	280		Y	Y	Y			3(3)	2(2)	2(2)				1	0	1	1	1				2	2
421	W1P6R0	Uncharacterized protein OS=Amborella trichopoda GN=AMTR_s00007p00267680 PE=3 SV=1 - [W1P6R0_AMBTC]	True	1		26.4	8.76				-	15	15		-	15	15			-	W1P6R0	W1P6R0			-	393	227		-	Y	Y			-	15(15)	15(15)				-	-	-	-	-				10	9
422	W1PS19	Uncharacterized protein OS=Amborella trichopoda GN=AMTR_s00043p00233070 PE=4 SV=1 - [W1PS19_AMBTC]	True	2		15.5	6.02				-	1	1		-	1	1			-	W1PS19	W1PS19			-	227	351		-	Y	Y			-	1(1)	1(1)				-	-	-	-	-				0	0
422	W1PZV4	Uncharacterized protein OS=Amborella trichopoda GN=AMTR_s00040p00190890 PE=4 SV=1 - [W1PZV4_AMBTC]	False			19.7	8.1				-	1	1		-	1	1			-	W1PS19	W1PS19			-	227	351							-	1(1)	1(1)				-	-	-	-	-				0	0
423	W1Q0G8	Uncharacterized protein OS=Amborella trichopoda GN=AMTR_s00041p00198410 PE=4 SV=1 - [W1Q0G8_AMBTC]	True	1		71	5.38				1	-	-		1	-	-			W1Q0G8	-	-			228	-	-		Y	-	-			1(1)	-	-				0	1	1	0	0				-	-
424	W1PMK1	Uncharacterized protein OS=Amborella trichopoda GN=AMTR_s00149p00058790 PE=3 SV=1 - [W1PMK1_AMBTC]	True	1		60.5	5.64				3	2	15		2	1	14			W1PMK1	W1PMK1	W1PMK1			229	588	233		Y	Y	Y			2(3)	1(2)	14(15)				1	1	0	1	1				1	0
425	W1P4U0	Peroxidase OS=Amborella trichopoda GN=AMTR_s00045p00066730 PE=3 SV=1 - [W1P4U0_AMBTC]	True	1		37.1	4.42				9	6	-		8	6	-			W1P4U0	W1P4U0	-			230	1445	-		Y	Y	-			8(9)	6(6)	-				1	0	1	2	2				6	6
426	W1P1P4	40S ribosomal protein S3a OS=Amborella trichopoda GN=AMTR_s00002p00271660 PE=3 SV=1 - [W1P1P4_AMBTC]	True	1		30.4	9.74				-	19	18		-	6	6			-	W1P1P4	W1P1P4			-	230	816		-	Y	Y			-	6(19)	6(18)				-	-	-	-	-				3	2
427	W1P310	Uncharacterized protein OS=Amborella trichopoda GN=AMTR_s00002p00257550 PE=4 SV=1 - [W1P310_AMBTC]	True	1		16.9	9.48				2	2	2		1	1	1			W1P310	W1P310	W1P310			264	231	230		Y	Y	Y			1(2)	1(2)	1(2)				1	0	0	0	1				2	2
428	W1PHA5	Uncharacterized protein OS=Amborella trichopoda GN=AMTR_s00141p00085330 PE=4 SV=1 - [W1PHA5_AMBTC]	True	1		39.6	7.23				-	15	16		-	15	16			-	W1PHA5	W1PHA5			-	682	231		-	Y	Y			-	15(15)	16(16)				-	-	-	-	-				13	15
429	W1NZR4	Uncharacterized protein OS=Amborella trichopoda GN=AMTR_s00003p00042000 PE=3 SV=1 - [W1NZR4_AMBTC]	True	1		21.9	7.42				1	12	12		1	12	12			W1NZR4	W1NZR4	W1NZR4			239	232	436		Y	Y	Y			1(1)	12(12)	12(12)				0	0	0	0	1				9	7
430	W1PCF1	Endoglucanase OS=Amborella trichopoda GN=AMTR_s00007p00143890 PE=3 SV=1 - [W1PCF1_AMBTC]	True	1		17.8	5.43				3	2	4		3	1	4			W1PCF1	W1PCF1	W1PCF1			232	2267	1403		Y	Y	Y			3(3)	1(2)	4(4)				2	1	0	0	2				1	1
431	U5DCI6	Uncharacterized protein OS=Amborella trichopoda GN=AMTR_s00071p00117740 PE=3 SV=1 - [U5DCI6_AMBTC]	True	1		75.2	5.5				5	29	25		4	29	25			U5DCI6	U5DCI6	U5DCI6			233	566	534		Y	Y	Y			4(5)	29(29)	25(25)				3	2	3	3	1				16	15
432	W1P2Y5	Uncharacterized protein (Fragment) OS=Amborella trichopoda GN=AMTR_s00343p00015240 PE=4 SV=1 - [W1P2Y5_AMBTC]	True	1		18.1	10.55				-	7	6		-	4	3			-	W1P2Y5	W1P2Y5			-	233	575		-	Y	Y			-	4(7)	3(6)				-	-	-	-	-				2	1
433	W1P239	Uncharacterized protein OS=Amborella trichopoda GN=AMTR_s00078p00190750 PE=3 SV=1 - [W1P239_AMBTC]	True	1		94.5	5.48				1	46	45		1	46	45			W1P239	W1P239	W1P239			367	234	514		Y	Y	Y			1(1)	46(46)	45(45)				0	0	0	0	0				7	5
434	W1PH65	Uncharacterized protein OS=Amborella trichopoda GN=AMTR_s00019p00028610 PE=4 SV=1 - [W1PH65_AMBTC]	True	1		19.8	5.53				11	3	2		11	3	2			W1PH65	W1PH65	W1PH65			234	2528	1449		Y	Y	Y			11(11)	3(3)	2(2)				3	3	3	4	4				3	1
435	W1P987	Uncharacterized protein OS=Amborella trichopoda GN=AMTR_s00042p00032050 PE=4 SV=1 - [W1P987_AMBTC]	True	1		19.6	5.27				-	8	9		-	8	9			-	W1P987	W1P987			-	473	234		-	Y	Y			-	8(8)	9(9)				-	-	-	-	-				6	5
436	U5D1B6	Profilin OS=Amborella trichopoda GN=AMTR_s00056p00160320 PE=3 SV=1 - [U5D1B6_AMBTC]	True	1		14.2	4.63				-	3	3		-	2	2			-	U5D1B6	U5D1B6			-	236	236		-	Y	Y			-	2(3)	2(3)				-	-	-	-	-				3	3
437	W1NFF5	Uncharacterized protein OS=Amborella trichopoda GN=AMTR_s00010p00266770 PE=4 SV=1 - [W1NFF5_AMBTC]	True	2		20	7.99				1	1	1		1	1	1			W1NRU7	W1NFF5	W1NFF5			236	1339	2870		Y	Y	Y			1(1)	1(1)	1(1)				0	0	0	1	1				0	0
437	W1NRU7	Uncharacterized protein (Fragment) OS=Amborella trichopoda GN=AMTR_s00094p00033760 PE=4 SV=1 - [W1NRU7_AMBTC]	False			11.2	9.31				1	-	-		1	-	-			W1NRU7	-	-			236	-	-							1(1)	-	-				0	0	0	1	1				-	-
438	W1PBP8	Uncharacterized protein OS=Amborella trichopoda GN=AMTR_s00007p00200160 PE=3 SV=1 - [W1PBP8_AMBTC]	True	2		20.9	9.92				1	8	8		1	8	8			W1PBP8	W1PBP8	W1PBP8			463	238	329		Y	Y	Y			1(1)	8(8)	8(8)				0	0	0	0	1				4	4
438	W1PXF8	Uncharacterized protein OS=Amborella trichopoda GN=AMTR_s00025p00203150 PE=3 SV=1 - [W1PXF8_AMBTC]	False			20.9	9.92				1	8	8		1	8	8			W1PBP8	W1PBP8	W1PBP8			463	238	329							1(1)	8(8)	8(8)				0	0	0	0	1				4	4
439	W1PX83	Uncharacterized protein OS=Amborella trichopoda GN=AMTR_s00165p00060220 PE=3 SV=1 - [W1PX83_AMBTC]	True	1		23.8	7.02				-	13	13		-	8	8			-	W1PX83	W1PX83			-	239	300		-	Y	Y			-	8(13)	8(13)				-	-	-	-	-				3	5
440	W1P9E6	Eukaryotic translation initiation factor 5A OS=Amborella trichopoda GN=AMTR_s00058p00098620 PE=3 SV=1 - [W1P9E6_AMBTC]	True	1		17.3	5.99				-	12	12		-	7	7			-	W1P9E6	W1P9E6			-	240	427		-	Y	Y			-	7(12)	7(12)				-	-	-	-	-				3	2
441	U5D4W9	Uncharacterized protein OS=Amborella trichopoda GN=AMTR_s00036p00204260 PE=4 SV=1 - [U5D4W9_AMBTC]	True	1		22.6	5.07				3	4	5		3	4	5			U5D4W9	U5D4W9	U5D4W9			241	1406	929		Y	Y	Y			3(3)	4(4)	5(5)				1	2	2	1	2				0	0
442	U5CSB0	Uncharacterized protein OS=Amborella trichopoda GN=AMTR_s00030p00198740 PE=4 SV=1 - [U5CSB0_AMBTC]	True	1		15.9	8.76				3	6	5		2	5	4			U5CSB0	U5CSB0	U5CSB0			384	241	282		Y	Y	Y			2(3)	5(6)	4(5)				2	0	1	1	0				5	4
443	W1PV05	Uncharacterized protein OS=Amborella trichopoda GN=AMTR_s00022p00145800 PE=4 SV=1 - [W1PV05_AMBTC]	True	1		41.8	5.24				-	-	1		-	-	1			-	-	W1PV05			-	-	241		-	-	Y			-	-	1(1)				-	-	-	-	-				-	-
444	W1PIV2	Uncharacterized protein OS=Amborella trichopoda GN=AMTR_s00012p00241210 PE=4 SV=1 - [W1PIV2_AMBTC]	True	1		27.4	6.57				4	11	10		4	11	10			W1PIV2	W1PIV2	W1PIV2			242	1674	1648		Y	Y	Y			4(4)	11(11)	10(10)				3	3	2	1	1				7	4
445	W1PMR6	Uncharacterized protein OS=Amborella trichopoda GN=AMTR_s00024p00245650 PE=3 SV=1 - [W1PMR6_AMBTC]	True	1		54.9	6.67				-	22	23		-	22	23			-	W1PMR6	W1PMR6			-	288	243		-	Y	Y			-	22(22)	23(23)				-	-	-	-	-				5	6
446	U5CYL6	Uncharacterized protein OS=Amborella trichopoda GN=AMTR_s00032p00240160 PE=4 SV=1 - [U5CYL6_AMBTC]	True	1		19.2	8.47				3	6	6		3	6	6			U5CYL6	U5CYL6	U5CYL6			243	870	634		Y	Y	Y			3(3)	6(6)	6(6)				2	2	2	0	0				4	3
447	U5DHS9	Uncharacterized protein OS=Amborella trichopoda GN=AMTR_s00071p00201210 PE=3 SV=1 - [U5DHS9_AMBTC]	True	1		24.5	7.24				-	6	6		-	1	1			-	U5DHS9	U5DHS9			-	243	301		-	Y	Y			-	1(6)	1(6)				-	-	-	-	-				2	3
448	U5D9D3	Uncharacterized protein OS=Amborella trichopoda GN=AMTR_s00061p00122710 PE=4 SV=1 - [U5D9D3_AMBTC]	True	1		83.7	7.44				-	5	6		-	2	2			-	U5D9D3	U5D9D3			-	916	244		-	Y	Y			-	2(5)	2(6)				-	-	-	-	-				0	2
449	W1P3X6	Uncharacterized protein OS=Amborella trichopoda GN=AMTR_s00096p00033630 PE=4 SV=1 - [W1P3X6_AMBTC]	True	2		24.1	4.55				-	1	-		-	1	-			-	W1P3X6	-			-	244	-		-	Y	-			-	1(1)	-				-	-	-	-	-				0	0
449	W1PWD7	Uncharacterized protein OS=Amborella trichopoda GN=AMTR_s00022p00210390 PE=4 SV=1 - [W1PWD7_AMBTC]	False			64.5	7.31				-	1	-		-	1	-			-	W1P3X6	-			-	244	-							-	1(1)	-				-	-	-	-	-				0	0
450	W1NME5	Uncharacterized protein OS=Amborella trichopoda GN=AMTR_s00001p00250710 PE=4 SV=1 - [W1NME5_AMBTC]	True	1		20	9.72				-	12	9		-	8	5			-	W1NME5	W1NME5			-	245	1069		-	Y	Y			-	8(12)	5(9)				-	-	-	-	-				0	0
451	W1PA47	Uncharacterized protein OS=Amborella trichopoda GN=AMTR_s00140p00093980 PE=4 SV=1 - [W1PA47_AMBTC]	True	1		10.3	8.72				2	3	3		2	3	3			W1PA47	W1PA47	W1PA47			245	1341	569		Y	Y	Y			2(2)	3(3)	3(3)				1	1	1	0	0				3	2
452	U5DER4	Pectinesterase OS=Amborella trichopoda GN=AMTR_s00071p00109420 PE=4 SV=1 - [U5DER4_AMBTC]	True	1		66.6	8.44				5	6	11		4	6	10			U5DER4	U5DER4	U5DER4			246	2500	955		Y	Y	Y			4(5)	6(6)	10(11)				3	3	4	3	2				2	1
453	U5D9R2	Uncharacterized protein OS=Amborella trichopoda GN=AMTR_s00061p00203040 PE=3 SV=1 - [U5D9R2_AMBTC]	True	1		48.1	7.68				-	22	22		-	22	22			-	U5D9R2	U5D9R2			-	247	294		-	Y	Y			-	22(22)	22(22)				-	-	-	-	-				6	7
454	W1NDP7	Uncharacterized protein OS=Amborella trichopoda GN=AMTR_s00138p00056480 PE=3 SV=1 - [W1NDP7_AMBTC]	True	1		87.5	7.27				16	-	-		16	-	-			W1NDP7	-	-			247	-	-		Y	-	-			16(16)	-	-				0	0	0	1	2				-	-
455	W1P283	Uncharacterized protein OS=Amborella trichopoda GN=AMTR_s00090p00122120 PE=4 SV=1 - [W1P283_AMBTC]	True	1		46.4	5.96				-	13	16		-	13	16			-	W1P283	W1P283			-	848	248		-	Y	Y			-	13(13)	16(16)				-	-	-	-	-				4	5
456	W1NYX5	Uncharacterized protein OS=Amborella trichopoda GN=AMTR_s00110p00044140 PE=4 SV=1 - [W1NYX5_AMBTC]	True	1		60.5	6.33				2	6	16		1	5	15			W1NYX5	W1NYX5	W1NYX5			248	1700	407		Y	Y	Y			1(2)	5(6)	15(16)				0	0	0	0	0				0	1
457	W1PY91	Uncharacterized protein OS=Amborella trichopoda GN=AMTR_s00040p00104960 PE=3 SV=1 - [W1PY91_AMBTC]	True	1		16.4	10.7				2	11	7		2	11	7			W1PY91	W1PY91	W1PY91			316	248	1258		Y	Y	Y			2(2)	11(11)	7(7)				0	1	0	0	1				2	1
458	U5DEF0	Uncharacterized protein OS=Amborella trichopoda GN=AMTR_s00067p00071280 PE=4 SV=1 - [U5DEF0_AMBTC]	True	1		70.8	6.83				-	46	45		-	45	44			-	U5DEF0	U5DEF0			-	250	369		-	Y	Y			-	45(46)	44(45)				-	-	-	-	-				4	5
459	W1NPB3	Uncharacterized protein OS=Amborella trichopoda GN=AMTR_s00072p00138870 PE=4 SV=1 - [W1NPB3_AMBTC]	True	1		57.8	5.85				2	28	23		2	22	17			W1NPB3	W1NPB3	W1NPB3			250	537	336		Y	Y	Y			2(2)	22(28)	17(23)				0	2	2	0	0				1	2
460	W1NF92	Beta-galactosidase OS=Amborella trichopoda GN=AMTR_s00138p00054750 PE=3 SV=1 - [W1NF92_AMBTC]	True	1		95.3	9.1				-	38	31		-	38	31			-	W1NF92	W1NF92			-	251	760		-	Y	Y			-	38(38)	31(31)				-	-	-	-	-				0	2
461	U5DEV7	Uncharacterized protein OS=Amborella trichopoda GN=AMTR_s00067p00197470 PE=3 SV=1 - [U5DEV7_AMBTC]	True	1		61.7	8.85				-	8	13		-	8	13			-	U5DEV7	U5DEV7			-	1482	251		-	Y	Y			-	8(8)	13(13)				-	-	-	-	-				4	2
462	W1P316	Uncharacterized protein OS=Amborella trichopoda GN=AMTR_s00045p00071050 PE=3 SV=1 - [W1P316_AMBTC]	True	1		92.7	6.27				1	4	8		1	3	7			W1P316	W1P316	W1P316			252	1617	1553		Y	Y	Y			1(1)	3(4)	7(8)				0	0	0	1	0				0	0
463	U5DDA7	Uncharacterized protein OS=Amborella trichopoda GN=AMTR_s00069p00163110 PE=3 SV=1 - [U5DDA7_AMBTC]	True	1		63.3	8.35				-	12	3		-	12	3			-	U5DDA7	U5DDA7			-	253	1881		-	Y	Y			-	12(12)	3(3)				-	-	-	-	-				0	1
464	W1NLR0	Uncharacterized protein OS=Amborella trichopoda GN=AMTR_s00384p00012000 PE=4 SV=1 - [W1NLR0_AMBTC]	True	1		24.7	5.92				-	6	2		-	5	1			-	W1NLR0	W1NLR0			-	1429	253		-	Y	Y			-	5(6)	1(2)				-	-	-	-	-				4	5
465	W1NUM7	Uncharacterized protein OS=Amborella trichopoda GN=AMTR_s00101p00053450 PE=4 SV=1 - [W1NUM7_AMBTC]	True	1		10.3	9.07				1	3	2		1	3	2			W1NUM7	W1NUM7	W1NUM7			253	482	466		Y	Y	Y			1(1)	3(3)	2(2)				1	0	1	0	1				3	2
466	W1PV51	Uncharacterized protein OS=Amborella trichopoda GN=AMTR_s00022p00180060 PE=4 SV=1 - [W1PV51_AMBTC]	True	1		42	9.33				-	14	13		-	14	13			-	W1PV51	W1PV51			-	302	254		-	Y	Y			-	14(14)	13(13)				-	-	-	-	-				9	7
467	W1NG07	Uncharacterized protein OS=Amborella trichopoda GN=AMTR_s00010p00256040 PE=3 SV=1 - [W1NG07_AMBTC]	True	1		26.3	10.02				-	13	12		-	13	12			-	W1NG07	W1NG07			-	254	878		-	Y	Y			-	13(13)	12(12)				-	-	-	-	-				1	2
468	U5D2A6	Uncharacterized protein OS=Amborella trichopoda GN=AMTR_s00048p00077520 PE=4 SV=1 - [U5D2A6_AMBTC]	True	1		29.9	8.15				1	9	9		1	9	9			U5D2A6	U5D2A6	U5D2A6			254	1736	2009		Y	Y	Y			1(1)	9(9)	9(9)				0	0	1	1	1				5	4
469	W1NMW9	Uncharacterized protein OS=Amborella trichopoda GN=AMTR_s00074p00124400 PE=3 SV=1 - [W1NMW9_AMBTC]	True	1		46.7	5.39				-	21	19		-	21	19			-	W1NMW9	W1NMW9			-	255	478		-	Y	Y			-	21(21)	19(19)				-	-	-	-	-				7	4
470	W1NMY6	Lipase OS=Amborella trichopoda GN=AMTR_s00074p00116330 PE=3 SV=1 - [W1NMY6_AMBTC]	True	1		44.1	6.57				1	6	9		1	6	9			W1NMY6	W1NMY6	W1NMY6			255	2090	814		Y	Y	Y			1(1)	6(6)	9(9)				0	0	1	0	0				4	4
471	W1PNK1	Uncharacterized protein OS=Amborella trichopoda GN=AMTR_s00017p00240980 PE=4 SV=1 - [W1PNK1_AMBTC]	True	1		96.1	5.16				1	38	37		1	32	31			W1PNK1	W1PNK1	W1PNK1			356	261	256		Y	Y	Y			1(1)	32(38)	31(37)				1	1	1	0	0				6	7
472	W1P4Y6	Uncharacterized protein OS=Amborella trichopoda GN=AMTR_s00309p00013120 PE=3 SV=1 - [W1P4Y6_AMBTC]	True	1		38.7	5.52				1	11	11		1	11	11			W1P4Y6	W1P4Y6	W1P4Y6			256	1147	998		Y	Y	Y			1(1)	11(11)	11(11)				1	1	1	0	0				2	3
473	W1Q0D7	Uncharacterized protein OS=Amborella trichopoda GN=AMTR_s00041p00167350 PE=4 SV=1 - [W1Q0D7_AMBTC]	True	1		18.4	7.21				1	7	8		1	7	8			W1Q0D7	W1Q0D7	W1Q0D7			368	256	638		Y	Y	Y			1(1)	7(7)	8(8)				1	0	0	0	0				2	3
474	W1PEI8	Uncharacterized protein OS=Amborella trichopoda GN=AMTR_s00016p00246090 PE=4 SV=1 - [W1PEI8_AMBTC]	True	1		103.9	6.33				-	58	51		-	58	51			-	W1PEI8	W1PEI8			-	257	497		-	Y	Y			-	58(58)	51(51)				-	-	-	-	-				4	3
475	W1PX68	Uncharacterized protein OS=Amborella trichopoda GN=AMTR_s00165p00044350 PE=4 SV=1 - [W1PX68_AMBTC]	True	1		18.4	6.79				-	20	21		-	19	20			-	W1PX68	W1PX68			-	277	257		-	Y	Y			-	19(20)	20(21)				-	-	-	-	-				6	4
476	W1PA40	Uncharacterized protein OS=Amborella trichopoda GN=AMTR_s00005p00100950 PE=4 SV=1 - [W1PA40_AMBTC]	True	1		12	5.25				4	-	3		3	-	3			W1PA40	-	W1PA40			257	-	1491		Y	-	Y			3(4)	-	3(3)				0	0	0	1	1				-	-
477	W1PW30	Uncharacterized protein OS=Amborella trichopoda GN=AMTR_s00022p00121950 PE=3 SV=1 - [W1PW30_AMBTC]	True	1		67.3	6.79				-	33	36		-	30	33			-	W1PW30	W1PW30			-	258	264		-	Y	Y			-	30(33)	33(36)				-	-	-	-	-				8	7
478	W1NVV9	Uncharacterized protein OS=Amborella trichopoda GN=AMTR_s00097p00156790 PE=4 SV=1 - [W1NVV9_AMBTC]	True	1		7	8.65				2	1	1		2	1	1			W1NVV9	W1NVV9	W1NVV9			258	1812	1697		Y	Y	Y			2(2)	1(1)	1(1)				1	1	1	2	1				0	0
479	W1PLN0	Uncharacterized protein OS=Amborella trichopoda GN=AMTR_s00012p00263410 PE=4 SV=1 - [W1PLN0_AMBTC]	True	1		29.6	4.94				-	11	11		-	11	11			-	W1PLN0	W1PLN0			-	557	259		-	Y	Y			-	11(11)	11(11)				-	-	-	-	-				3	2
480	W1P2K6	Uncharacterized protein OS=Amborella trichopoda GN=AMTR_s00045p00183440 PE=4 SV=1 - [W1P2K6_AMBTC]	True	1		26.2	9.32				1	-	-		1	-	-			W1P2K6	-	-			259	-	-		Y	-	-			1(1)	-	-				0	0	0	0	1				-	-
481	U5D571	Uncharacterized protein OS=Amborella trichopoda GN=AMTR_s00059p00137420 PE=3 SV=1 - [U5D571_AMBTC]	True	1		68.3	5.66				-	24	22		-	24	21			-	U5D571	U5D571			-	262	501		-	Y	Y			-	24(24)	21(22)				-	-	-	-	-				4	6
482	W1P051	Uncharacterized protein OS=Amborella trichopoda GN=AMTR_s00003p00148140 PE=3 SV=1 - [W1P051_AMBTC]	True	1		18	4.86				1	15	11		1	15	11			W1P051	W1P051	W1P051			262	274	1082		Y	Y	Y			1(1)	15(15)	11(11)				0	1	0	0	0				13	13
483	U5DAN3	Uncharacterized protein OS=Amborella trichopoda GN=AMTR_s00069p00029190 PE=3 SV=1 - [U5DAN3_AMBTC]	True	1		16	10.61				-	11	10		-	2	2			-	U5DAN3	U5DAN3			-	263	826		-	Y	Y			-	2(11)	2(10)				-	-	-	-	-				0	0
484	W1NRW1	Uncharacterized protein OS=Amborella trichopoda GN=AMTR_s00109p00088200 PE=3 SV=1 - [W1NRW1_AMBTC]	True	1		17	10.61				-	11	10		-	2	2			-	W1NRW1	W1NRW1			-	264	847		-	Y	Y			-	2(11)	2(10)				-	-	-	-	-				0	0
485	W1NUP1	Small ubiquitin-related modifier OS=Amborella trichopoda GN=AMTR_s00228p00023500 PE=3 SV=1 - [W1NUP1_AMBTC]	True	1		11.1	4.97				5	5	7		5	5	7			W1NUP1	W1NUP1	W1NUP1			265	1306	553		Y	Y	Y			5(5)	5(5)	7(7)				0	1	1	1	3				2	3
486	U5CNL2	40S ribosomal protein S6 OS=Amborella trichopoda GN=AMTR_s00038p00238890 PE=3 SV=1 - [U5CNL2_AMBTC]	True	2		28.3	10.59				-	15	14		-	4	3			-	U5CNL2	U5CNL2			-	265	1056		-	Y	Y			-	4(15)	3(14)				-	-	-	-	-				2	2
486	U5D275	40S ribosomal protein S6 OS=Amborella trichopoda GN=AMTR_s00048p00058600 PE=3 SV=1 - [U5D275_AMBTC]	False			28.3	10.59				-	15	14		-	4	3			-	U5CNL2	U5CNL2			-	265	1056							-	4(15)	3(14)				-	-	-	-	-				2	2
487	W1NX29	Glucose-6-phosphate isomerase OS=Amborella trichopoda GN=AMTR_s00111p00094320 PE=3 SV=1 - [W1NX29_AMBTC]	True	1		63.1	7.21				-	29	26		-	29	26			-	W1NX29	W1NX29			-	351	266		-	Y	Y			-	29(29)	26(26)				-	-	-	-	-				7	4
488	W1PB86	Uncharacterized protein OS=Amborella trichopoda GN=AMTR_s00053p00228660 PE=4 SV=1 - [W1PB86_AMBTC]	True	1		21.5	8.13				1	-	-		1	-	-			W1PB86	-	-			266	-	-		Y	-	-			1(1)	-	-				0	0	0	0	0				-	-
489	W1PWK6	Uncharacterized protein OS=Amborella trichopoda GN=AMTR_s00025p00206890 PE=4 SV=1 - [W1PWK6_AMBTC]	True	1		71.5	6.9				10	3	5		10	3	5			W1PWK6	W1PWK6	W1PWK6			267	1520	972		Y	Y	Y			10(10)	3(3)	5(5)				2	0	1	3	4				0	0
490	W1PE42	Uncharacterized protein OS=Amborella trichopoda GN=AMTR_s00016p00171940 PE=4 SV=1 - [W1PE42_AMBTC]	True	1		20.4	6.33				-	7	7		-	7	7			-	W1PE42	W1PE42			-	267	373		-	Y	Y			-	7(7)	7(7)				-	-	-	-	-				2	2
491	U5DH34	Uncharacterized protein OS=Amborella trichopoda GN=AMTR_s00064p00050700 PE=3 SV=1 - [U5DH34_AMBTC]	True	6		55.5	8.56				1	2	2		1	1	1			U5DH34	U5DH34	U5DH34			268	689	1248		Y	N	N			1(1)	1(2)	1(2)				0	0	0	1	0				0	0
491	W1P8E9	Uncharacterized protein OS=Amborella trichopoda GN=AMTR_s00077p00105110 PE=3 SV=1 - [W1P8E9_AMBTC]	False			61.3	6.93				1	5	5		1	3	3			U5DH34	W1P8E9	W1P8E9			268	492	308							1(1)	3(5)	3(5)				0	0	0	1	0				1	1
491	W1PAL9	Uncharacterized protein OS=Amborella trichopoda GN=AMTR_s00005p00263980 PE=3 SV=1 - [W1PAL9_AMBTC]	False			72.3	9.99				1	2	2		1	1	1			U5DH34	U5DH34	U5DH34			268	689	1248							1(1)	1(2)	1(2)				0	0	0	1	0				0	0
491	W1PBN3	Uncharacterized protein OS=Amborella trichopoda GN=AMTR_s00133p00101570 PE=4 SV=1 - [W1PBN3_AMBTC]	False			67.1	8.46				1	22	11		1	16	10			U5DH34	W1PBN3	W1PBN3			268	503	1391							1(1)	16(22)	10(11)				0	0	0	1	0				0	0
491	W1NT30	Uncharacterized protein OS=Amborella trichopoda GN=AMTR_s00104p00136740 PE=4 SV=1 - [W1NT30_AMBTC]	False			70	8.37				1	7	-		1	1	-			U5DH34	W1NT30	-			268	662	-							1(1)	1(7)	-				0	0	0	1	0				0	0
491	W1P5X5	Uncharacterized protein OS=Amborella trichopoda GN=AMTR_s00096p00079870 PE=3 SV=1 - [W1P5X5_AMBTC]	False			82.6	9.94				1	-	-		1	-	-			U5DH34	-	-			268	-	-							1(1)	-	-				0	0	0	1	0				-	-
492	W1PGF2	Carboxypeptidase OS=Amborella trichopoda GN=AMTR_s00019p00053910 PE=3 SV=1 - [W1PGF2_AMBTC]	True	1		53.1	6.62				-	14	14		-	14	14			-	W1PGF2	W1PGF2			-	514	268		-	Y	Y			-	14(14)	14(14)				-	-	-	-	-				4	2
493	W1PLW3	Uncharacterized protein OS=Amborella trichopoda GN=AMTR_s00163p00022720 PE=4 SV=1 - [W1PLW3_AMBTC]	True	1		10.9	7.11				-	1	-		-	1	-			-	W1PLW3	-			-	268	-		-	Y	-			-	1(1)	-				-	-	-	-	-				0	0
494	W1NVP1	Pyruvate dehydrogenase E1 component subunit alpha OS=Amborella trichopoda GN=AMTR_s00090p00158410 PE=4 SV=1 - [W1NVP1_AMBTC]	True	1		44.2	7.88				-	29	29		-	29	29			-	W1NVP1	W1NVP1			-	273	269		-	Y	Y			-	29(29)	29(29)				-	-	-	-	-				11	9
495	W1P352	Uncharacterized protein OS=Amborella trichopoda GN=AMTR_s00045p00102580 PE=4 SV=1 - [W1P352_AMBTC]	True	1		55.6	6.09				9	2	15		9	2	15			W1P352	W1P352	W1P352			269	2597	1162		Y	Y	Y			9(9)	2(2)	15(15)				2	3	4	0	0				0	0
496	W1PH90	Uncharacterized protein OS=Amborella trichopoda GN=AMTR_s00058p00021740 PE=4 SV=1 - [W1PH90_AMBTC]	True	1		28.7	9.47				-	14	13		-	14	13			-	W1PH90	W1PH90			-	269	391		-	Y	Y			-	14(14)	13(13)				-	-	-	-	-				9	6
497	U5D033	Uncharacterized protein OS=Amborella trichopoda GN=AMTR_s00048p00146310 PE=4 SV=1 - [U5D033_AMBTC]	True	1		72.6	7.59				-	22	20		-	16	15			-	U5D033	U5D033			-	271	536		-	Y	Y			-	16(22)	15(20)				-	-	-	-	-				5	7
498	W1NF74	Uncharacterized protein OS=Amborella trichopoda GN=AMTR_s00010p00123800 PE=3 SV=1 - [W1NF74_AMBTC]	True	1		10.6	8.97				-	7	7		-	7	7			-	W1NF74	W1NF74			-	643	271		-	Y	Y			-	7(7)	7(7)				-	-	-	-	-				3	4
499	W1NWU1	Uncharacterized protein OS=Amborella trichopoda GN=AMTR_s00045p00160800 PE=4 SV=1 - [W1NWU1_AMBTC]	True	1		24.4	5.17				7	3	5		7	3	5			W1NWU1	W1NWU1	W1NWU1			271	1056	807		Y	Y	Y			7(7)	3(3)	5(5)				0	0	0	1	1				0	0
500	U5CSE5	Uncharacterized protein OS=Amborella trichopoda GN=AMTR_s00030p00229140 PE=4 SV=1 - [U5CSE5_AMBTC]	True	1		29.9	8.35				1	12	14		1	12	14			U5CSE5	U5CSE5	U5CSE5			369	719	273		Y	Y	Y			1(1)	12(12)	14(14)				0	1	0	0	0				5	9
501	W1PIZ0	Peroxidase OS=Amborella trichopoda GN=AMTR_s00157p00074830 PE=3 SV=1 - [W1PIZ0_AMBTC]	True	1		38.4	5.73				2	4	5		2	4	5			W1PIZ0	W1PIZ0	W1PIZ0			273	2541	1929		Y	Y	Y			2(2)	4(4)	5(5)				1	1	1	1	2				2	2
502	W1P8Q4	Ferredoxin--NADP reductase OS=Amborella trichopoda GN=AMTR_s00016p00195680 PE=3 SV=1 - [W1P8Q4_AMBTC]	True	1		42	7.85				-	13	19		-	13	19			-	W1P8Q4	W1P8Q4			-	1790	274		-	Y	Y			-	13(13)	19(19)				-	-	-	-	-				8	4
503	W1PB45	Uncharacterized protein OS=Amborella trichopoda GN=AMTR_s00077p00139260 PE=4 SV=1 - [W1PB45_AMBTC]	True	1		15.7	5.15				1	2	2		1	2	2			W1PB45	W1PB45	W1PB45			274	2170	1709		Y	Y	Y			1(1)	2(2)	2(2)				0	0	1	0	0				0	1
504	U5D6G3	Beta-galactosidase OS=Amborella trichopoda GN=AMTR_s00175p00032740 PE=3 SV=1 - [U5D6G3_AMBTC]	True	1		96.7	6.73				3	-	10		2	-	10			U5D6G3	-	U5D6G3			275	-	1187		Y	-	Y			2(3)	-	10(10)				1	2	2	0	2				-	-
505	U5D6M8	Uncharacterized protein OS=Amborella trichopoda GN=AMTR_s00046p00228720 PE=3 SV=1 - [U5D6M8_AMBTC]	True	1		72	5.96				2	39	38		2	26	26			U5D6M8	U5D6M8	U5D6M8			295	309	276		Y	Y	Y			2(2)	26(39)	26(38)				0	1	2	0	0				16	17
506	U5CZ48	Uncharacterized protein OS=Amborella trichopoda GN=AMTR_s00036p00225190 PE=4 SV=1 - [U5CZ48_AMBTC]	True	1		48.3	5.63				1	19	15		1	19	15			U5CZ48	U5CZ48	U5CZ48			276	631	1644		Y	Y	Y			1(1)	19(19)	15(15)				0	0	0	1	1				1	0
507	W1NFT7	40S ribosomal protein SA OS=Amborella trichopoda GN=AMTR_s00010p00244660 PE=3 SV=1 - [W1NFT7_AMBTC]	True	1		32.9	5.03				-	11	11		-	3	4			-	W1NFT7	W1NFT7			-	276	386		-	Y	Y			-	3(11)	4(11)				-	-	-	-	-				3	3
508	W1PBK8	Uncharacterized protein (Fragment) OS=Amborella trichopoda GN=AMTR_s00910p00007910 PE=4 SV=1 - [W1PBK8_AMBTC]	True	1		33.1	6.86				6	-	-		3	-	-			W1PBK8	-	-			277	-	-		Y	-	-			3(6)	-	-				0	0	0	0	0				-	-
509	W1PNF6	Uncharacterized protein OS=Amborella trichopoda GN=AMTR_s00149p00021030 PE=3 SV=1 - [W1PNF6_AMBTC]	True	1		33	6.37				-	17	18		-	17	18			-	W1PNF6	W1PNF6			-	413	278		-	Y	Y			-	17(17)	18(18)				-	-	-	-	-				8	7
510	W1PWV2	Uncharacterized protein OS=Amborella trichopoda GN=AMTR_s00025p00240760 PE=4 SV=1 - [W1PWV2_AMBTC]	True	1		35.3	6.68				1	14	12		1	10	10			W1PWV2	W1PWV2	W1PWV2			278	810	1431		Y	Y	Y			1(1)	10(14)	10(12)				1	0	0	0	0				4	5
511	W1P5L1	Uncharacterized protein OS=Amborella trichopoda GN=AMTR_s00045p00225280 PE=4 SV=1 - [W1P5L1_AMBTC]	True	1		19.1	4.67				1	10	8		1	10	8			W1P5L1	W1P5L1	W1P5L1			310	444	279		Y	Y	Y			1(1)	10(10)	8(8)				1	1	1	0	0				9	8
512	U5D6Z2	Uncharacterized protein OS=Amborella trichopoda GN=AMTR_s00030p00195240 PE=4 SV=1 - [U5D6Z2_AMBTC]	True	1		15.8	8.13				-	8	6		-	7	5			-	U5D6Z2	U5D6Z2			-	279	354		-	Y	Y			-	7(8)	5(6)				-	-	-	-	-				4	3
513	W1NX81	Uncharacterized protein OS=Amborella trichopoda GN=AMTR_s00110p00053630 PE=4 SV=1 - [W1NX81_AMBTC]	True	1		171.2	7.4				1	1	1		1	1	1			W1NX81	W1NX81	W1NX81			279	2047	324		Y	Y	Y			1(1)	1(1)	1(1)				0	0	0	0	0				1	1
514	W1P1I0	Uncharacterized protein OS=Amborella trichopoda GN=AMTR_s00144p00078130 PE=4 SV=1 - [W1P1I0_AMBTC]	True	1		79.6	5.94				2	14	12		2	14	11			W1P1I0	W1P1I0	W1P1I0			280	1275	1549		Y	Y	Y			2(2)	14(14)	11(12)				2	2	2	0	0				10	8
515	U5DFF4	Beta-hexosaminidase OS=Amborella trichopoda GN=AMTR_s00061p00161080 PE=3 SV=1 - [U5DFF4_AMBTC]	True	1		61.7	5.24				3	3	8		3	1	8			U5DFF4	U5DFF4	U5DFF4			281	2453	1401		Y	Y	Y			3(3)	1(3)	8(8)				1	0	2	0	0				2	3
516	U5D2Z9	Uncharacterized protein OS=Amborella trichopoda GN=AMTR_s00031p00242320 PE=4 SV=1 - [U5D2Z9_AMBTC]	True	1		9.3	4.48				-	6	6		-	6	6			-	U5D2Z9	U5D2Z9			-	281	527		-	Y	Y			-	6(6)	6(6)				-	-	-	-	-				3	4
517	W1PU92	Uncharacterized protein OS=Amborella trichopoda GN=AMTR_s00024p00232320 PE=4 SV=1 - [W1PU92_AMBTC]	True	1		21.8	6.51				3	1	-		3	1	-			W1PU92	W1PU92	-			282	2401	-		Y	Y	-			3(3)	1(1)	-				0	0	0	1	0				0	1
518	W1P9I2	Uncharacterized protein OS=Amborella trichopoda GN=AMTR_s00077p00158150 PE=3 SV=1 - [W1P9I2_AMBTC]	True	1		26.2	6.8				-	17	17		-	17	17			-	W1P9I2	W1P9I2			-	283	342		-	Y	Y			-	17(17)	17(17)				-	-	-	-	-				8	9
519	W1PMR4	Uncharacterized protein OS=Amborella trichopoda GN=AMTR_s00153p00061670 PE=4 SV=1 - [W1PMR4_AMBTC]	True	1		27.4	5.54				-	7	7		-	7	7			-	W1PMR4	W1PMR4			-	987	283		-	Y	Y			-	7(7)	7(7)				-	-	-	-	-				5	6
520	W1PC58	Pectinesterase OS=Amborella trichopoda GN=AMTR_s00007p00264470 PE=4 SV=1 - [W1PC58_AMBTC]	True	1		23.1	8.03				2	-	-		2	-	-			W1PC58	-	-			283	-	-		Y	-	-			2(2)	-	-				0	0	0	0	0				-	-
521	U5DAD7	Uncharacterized protein OS=Amborella trichopoda GN=AMTR_s00069p00189250 PE=4 SV=1 - [U5DAD7_AMBTC]	True	1		14.1	9.52				-	6	6		-	6	6			-	U5DAD7	U5DAD7			-	284	388		-	Y	Y			-	6(6)	6(6)				-	-	-	-	-				1	1
522	W1PUC0	Uncharacterized protein OS=Amborella trichopoda GN=AMTR_s00024p00241140 PE=3 SV=1 - [W1PUC0_AMBTC]	True	1		33.7	7.11				5	3	2		5	3	2			W1PUC0	W1PUC0	W1PUC0			284	2625	1664		Y	Y	Y			5(5)	3(3)	2(2)				0	0	0	4	2				3	3
523	W1NE15	Uncharacterized protein OS=Amborella trichopoda GN=AMTR_s00004p00132290 PE=4 SV=1 - [W1NE15_AMBTC]	True	1		11.2	8.69				-	7	8		-	5	6			-	W1NE15	W1NE15			-	285	545		-	Y	Y			-	5(7)	6(8)				-	-	-	-	-				3	4
524	W1P9L6	Methylenetetrahydrofolate reductase OS=Amborella trichopoda GN=AMTR_s00147p00086270 PE=3 SV=1 - [W1P9L6_AMBTC]	True	1		147.8	8.12				1	42	39		1	42	39			W1P9L6	W1P9L6	W1P9L6			322	286	457		Y	Y	Y			1(1)	42(42)	39(39)				1	0	1	0	0				3	1
525	W1NF63	Uncharacterized protein OS=Amborella trichopoda GN=AMTR_s00010p00259490 PE=3 SV=1 - [W1NF63_AMBTC]	True	1		71.9	6.35				5	-	-		5	-	-			W1NF63	-	-			287	-	-		Y	-	-			5(5)	-	-				3	3	2	3	3				-	-
526	W1P1A2	Uncharacterized protein OS=Amborella trichopoda GN=AMTR_s00106p00093220 PE=4 SV=1 - [W1P1A2_AMBTC]	True	1		61.6	9.57				-	-	18		-	-	15			-	-	W1P1A2			-	-	288		-	-	Y			-	-	15(18)				-	-	-	-	-				-	-
527	W1PHC9	Uncharacterized protein OS=Amborella trichopoda GN=AMTR_s00019p00024490 PE=4 SV=1 - [W1PHC9_AMBTC]	True	1		18.3	7.46				7	-	-		7	-	-			W1PHC9	-	-			288	-	-		Y	-	-			7(7)	-	-				0	0	0	3	3				-	-
528	W1Q0T0	Uncharacterized protein OS=Amborella trichopoda GN=AMTR_s00049p00109690 PE=4 SV=1 - [W1Q0T0_AMBTC]	True	1		61.6	6.48				2	22	18		2	15	11			W1Q0T0	W1Q0T0	W1Q0T0			298	491	289		Y	Y	Y			2(2)	15(22)	11(18)				2	1	1	0	0				0	1
529	W1PNJ0	Non-specific lipid-transfer protein OS=Amborella trichopoda GN=AMTR_s00162p00083730 PE=3 SV=1 - [W1PNJ0_AMBTC]	True	1		9.5	7.93				4	2	1		4	2	1			W1PNJ0	W1PNJ0	W1PNJ0			289	1078	2600		Y	Y	Y			4(4)	2(2)	1(1)				0	0	0	0	0				2	2
530	U5DAC1	Uncharacterized protein OS=Amborella trichopoda GN=AMTR_s00069p00181550 PE=4 SV=1 - [U5DAC1_AMBTC]	True	1		79.4	8.12				-	14	18		-	14	18			-	U5DAC1	U5DAC1			-	516	290		-	Y	Y			-	14(14)	18(18)				-	-	-	-	-				0	0
531	W1NYZ1	Uncharacterized protein OS=Amborella trichopoda GN=AMTR_s00110p00069670 PE=4 SV=1 - [W1NYZ1_AMBTC]	True	1		18.8	9.66				-	7	6		-	2	2			-	W1NYZ1	W1NYZ1			-	290	480		-	Y	Y			-	2(7)	2(6)				-	-	-	-	-				1	0
532	W1PXE6	Uncharacterized protein OS=Amborella trichopoda GN=AMTR_s00025p00194920 PE=3 SV=1 - [W1PXE6_AMBTC]	True	1		90.1	6.19				-	12	7		-	11	6			-	W1PXE6	W1PXE6			-	291	515		-	Y	Y			-	11(12)	6(7)				-	-	-	-	-				1	2
533	U5CTQ9	Uncharacterized protein OS=Amborella trichopoda GN=AMTR_s00051p00162710 PE=4 SV=1 - [U5CTQ9_AMBTC]	True	1		29.5	5.94				-	9	8		-	4	3			-	U5CTQ9	U5CTQ9			-	353	291		-	Y	Y			-	4(9)	3(8)				-	-	-	-	-				2	2
534	W1PIF8	Uncharacterized protein OS=Amborella trichopoda GN=AMTR_s00012p00127030 PE=4 SV=1 - [W1PIF8_AMBTC]	True	1		133.5	6.49				1	-	-		1	-	-			W1PIF8	-	-			291	-	-		Y	-	-			1(1)	-	-				0	0	0	0	0				-	-
535	U5CR73	Uncharacterized protein OS=Amborella trichopoda GN=AMTR_s00048p00227650 PE=3 SV=1 - [U5CR73_AMBTC]	True	1		28.5	10.04				-	14	-		-	1	-			-	U5CR73	-			-	292	-		-	Y	-			-	1(14)	-				-	-	-	-	-				1	1
536	W1NJ00	Uncharacterized protein OS=Amborella trichopoda GN=AMTR_s00008p00253890 PE=4 SV=1 - [W1NJ00_AMBTC]	True	1		42.5	5.36				1	-	-		1	-	-			W1NJ00	-	-			292	-	-		Y	-	-			1(1)	-	-				0	0	0	0	1				-	-
537	U5D6S7	Uncharacterized protein OS=Amborella trichopoda GN=AMTR_s00046p00076360 PE=4 SV=1 - [U5D6S7_AMBTC]	True	2		16.8	10.23				-	7	7		-	7	7			-	U5D6S7	U5D6S7			-	293	1040		-	Y	Y			-	7(7)	7(7)				-	-	-	-	-				0	1
537	W1P380	Uncharacterized protein OS=Amborella trichopoda GN=AMTR_s00045p00161540 PE=4 SV=1 - [W1P380_AMBTC]	False			17.2	10.14				-	7	7		-	7	7			-	U5D6S7	U5D6S7			-	293	1040							-	7(7)	7(7)				-	-	-	-	-				0	1
538	U5CSA1	Uncharacterized protein OS=Amborella trichopoda GN=AMTR_s00030p00189200 PE=3 SV=1 - [U5CSA1_AMBTC]	True	1		106.3	6.25				6	2	2		6	2	2			U5CSA1	U5CSA1	U5CSA1			293	2150	1904		Y	Y	Y			6(6)	2(2)	2(2)				0	0	0	4	2				0	0
539	W1PRD0	Uncharacterized protein OS=Amborella trichopoda GN=AMTR_s00029p00242570 PE=4 SV=1 - [W1PRD0_AMBTC]	True	1		27.5	9.1				-	3	3		-	3	3			-	W1PRD0	W1PRD0			-	476	293		-	Y	Y			-	3(3)	3(3)				-	-	-	-	-				0	0
540	W1P1G6	Uncharacterized protein OS=Amborella trichopoda GN=AMTR_s00002p00270110 PE=4 SV=1 - [W1P1G6_AMBTC]	True	1		27.1	6.71				-	14	14		-	14	14			-	W1P1G6	W1P1G6			-	294	610		-	Y	Y			-	14(14)	14(14)				-	-	-	-	-				2	2
541	W1PWR9	Uncharacterized protein OS=Amborella trichopoda GN=AMTR_s00020p00030660 PE=4 SV=1 - [W1PWR9_AMBTC]	True	1		42.4	9.82				6	5	5		6	5	5			W1PWR9	W1PWR9	W1PWR9			294	1996	1262		Y	Y	Y			6(6)	5(5)	5(5)				1	2	2	4	4				2	2
542	W1NLA0	Methyltransferase OS=Amborella trichopoda GN=AMTR_s00001p00143940 PE=3 SV=1 - [W1NLA0_AMBTC]	True	1		39.9	6.87				-	18	14		-	18	14			-	W1NLA0	W1NLA0			-	295	691		-	Y	Y			-	18(18)	14(14)				-	-	-	-	-				1	2
543	W1PTS5	Uncharacterized protein OS=Amborella trichopoda GN=AMTR_s00022p00076070 PE=3 SV=1 - [W1PTS5_AMBTC]	True	1		17.3	10.58				-	6	6		-	6	6			-	W1PTS5	W1PTS5			-	296	564		-	Y	Y			-	6(6)	6(6)				-	-	-	-	-				1	1
544	U5D907	Uncharacterized protein OS=Amborella trichopoda GN=AMTR_s00067p00206470 PE=3 SV=1 - [U5D907_AMBTC]	True	1		13.5	10.05				-	4	4		-	4	4			-	U5D907	U5D907			-	575	297		-	Y	Y			-	4(4)	4(4)				-	-	-	-	-				0	0
545	W1PR86	40S ribosomal protein S3a OS=Amborella trichopoda GN=AMTR_s00026p00042160 PE=3 SV=1 - [W1PR86_AMBTC]	True	1		29.9	9.73				-	17	15		-	4	3			-	W1PR86	W1PR86			-	297	959		-	Y	Y			-	4(17)	3(15)				-	-	-	-	-				2	2
546	W1NZY0	Uncharacterized protein OS=Amborella trichopoda GN=AMTR_s00002p00240480 PE=4 SV=1 - [W1NZY0_AMBTC]	True	1		19.9	5.57				1	2	1		1	2	1			W1NZY0	W1NZY0	W1NZY0			297	2003	2194		Y	Y	Y			1(1)	2(2)	1(1)				0	0	0	1	1				2	2
547	W1NN60	Cytochrome b-c1 complex subunit Rieske. mitochondrial OS=Amborella trichopoda GN=AMTR_s00122p00080600 PE=4 SV=1 - [W1NN60_AMBTC]	True	1		31	8.66				-	11	11		-	6	6			-	W1NN60	W1NN60			-	298	449		-	Y	Y			-	6(11)	6(11)				-	-	-	-	-				5	5
548	W1PV35	60S ribosomal protein L6 OS=Amborella trichopoda GN=AMTR_s00022p00218700 PE=3 SV=1 - [W1PV35_AMBTC]	True	1		26	10.23				-	11	11		-	11	11			-	W1PV35	W1PV35			-	299	850		-	Y	Y			-	11(11)	11(11)				-	-	-	-	-				2	2
549	U5D9S2	Uncharacterized protein OS=Amborella trichopoda GN=AMTR_s00054p00164290 PE=4 SV=1 - [U5D9S2_AMBTC]	True	1		10.8	5.86				3	2	2		3	2	2			U5D9S2	U5D9S2	U5D9S2			403	596	299		Y	Y	Y			3(3)	2(2)	2(2)				0	1	0	1	0				1	0
550	W1P238	S-adenosylmethionine synthase OS=Amborella trichopoda GN=AMTR_s00045p00073480 PE=3 SV=1 - [W1P238_AMBTC]	True	1		43.2	5.8				-	22	19		-	10	8			-	W1P238	W1P238			-	300	410		-	Y	Y			-	10(22)	8(19)				-	-	-	-	-				17	14
551	W1NSD1	Uncharacterized protein OS=Amborella trichopoda GN=AMTR_s00110p00143620 PE=4 SV=1 - [W1NSD1_AMBTC]	True	1		10.6	5.19				4	-	-		4	-	-			W1NSD1	-	-			301	-	-		Y	-	-			4(4)	-	-				0	1	0	1	1				-	-
552	W1P5Q1	Uncharacterized protein OS=Amborella trichopoda GN=AMTR_s00053p00221470 PE=4 SV=1 - [W1P5Q1_AMBTC]	True	1		16.6	6.93				-	6	5		-	6	5			-	W1P5Q1	W1P5Q1			-	317	302		-	Y	Y			-	6(6)	5(5)				-	-	-	-	-				5	5
553	U5D9I2	Uncharacterized protein OS=Amborella trichopoda GN=AMTR_s00057p00223540 PE=4 SV=1 - [U5D9I2_AMBTC]	True	1		49.1	8.78				-	16	14		-	15	13			-	U5D9I2	U5D9I2			-	303	606		-	Y	Y			-	15(16)	13(14)				-	-	-	-	-				1	1
554	W1PXV5	Uncharacterized protein OS=Amborella trichopoda GN=AMTR_s00040p00170110 PE=4 SV=1 - [W1PXV5_AMBTC]	True	1		19.7	9.99				-	8	9		-	8	9			-	W1PXV5	W1PXV5			-	396	304		-	Y	Y			-	8(8)	9(9)				-	-	-	-	-				0	1
555	W1P1L2	Uncharacterized protein OS=Amborella trichopoda GN=AMTR_s00103p00077510 PE=4 SV=1 - [W1P1L2_AMBTC]	True	1		21.9	7.8				5	1	1		5	1	1			W1P1L2	W1P1L2	W1P1L2			304	2391	596		Y	Y	Y			5(5)	1(1)	1(1)				1	1	1	1	1				1	0
556	W1NY70	Uncharacterized protein OS=Amborella trichopoda GN=AMTR_s00087p00078190 PE=4 SV=1 - [W1NY70_AMBTC]	True	1		66	5.26				1	28	23		1	28	23			W1NY70	W1NY70	W1NY70			305	431	874		Y	Y	Y			1(1)	28(28)	23(23)				0	1	0	0	0				5	5
557	W1NXN4	Uncharacterized protein OS=Amborella trichopoda GN=AMTR_s00105p00058690 PE=4 SV=1 - [W1NXN4_AMBTC]	True	1		34.8	7.69				-	19	19		-	19	19			-	W1NXN4	W1NXN4			-	305	703		-	Y	Y			-	19(19)	19(19)				-	-	-	-	-				12	11
558	W1PQC2	Uncharacterized protein OS=Amborella trichopoda GN=AMTR_s00029p00055000 PE=3 SV=1 - [W1PQC2_AMBTC]	True	1		32.4	8.85				-	8	9		-	8	9			-	W1PQC2	W1PQC2			-	306	1031		-	Y	Y			-	8(8)	9(9)				-	-	-	-	-				4	4
559	W1P881	Uncharacterized protein OS=Amborella trichopoda GN=AMTR_s00003p00124840 PE=4 SV=1 - [W1P881_AMBTC]	True	1		22.1	7.01				2	-	-		2	-	-			W1P881	-	-			307	-	-		Y	-	-			2(2)	-	-				0	0	0	1	1				-	-
560	W1PF21	Fructose-bisphosphate aldolase OS=Amborella trichopoda GN=AMTR_s00017p00136990 PE=3 SV=1 - [W1PF21_AMBTC]	True	1		42.5	8.02				-	2	2		-	1	1			-	W1PF21	W1PF21			-	438	307		-	Y	Y			-	1(2)	1(2)				-	-	-	-	-				1	1
561	W1PZ25	Histone H3 OS=Amborella trichopoda GN=AMTR_s00041p00020660 PE=3 SV=1 - [W1PZ25_AMBTC]	True	2		15.4	11.3				-	5	2		-	1	1			-	W1PZ25	W1NIS1			-	307	588		-	Y	Y			-	1(5)	1(2)				-	-	-	-	-				0	0
561	W1NIS1	Histone H3 OS=Amborella trichopoda GN=AMTR_s00008p00237320 PE=3 SV=1 - [W1NIS1_AMBTC]	False			15.4	11.15				-	-	2		-	-	1			-	-	W1NIS1			-	-	588							-	-	1(2)				-	-	-	-	-				-	-
562	W1NMZ2	Uncharacterized protein OS=Amborella trichopoda GN=AMTR_s00001p00272570 PE=4 SV=1 - [W1NMZ2_AMBTC]	True	1		37.4	10.84				2	-	1		2	-	1			W1NMZ2	-	W1NMZ2			308	-	2863		Y	-	Y			2(2)	-	1(1)				2	1	2	0	0				-	-
563	W1PRK4	Uncharacterized protein OS=Amborella trichopoda GN=AMTR_s00013p00130980 PE=4 SV=1 - [W1PRK4_AMBTC]	True	1		8.9	9.31				-	5	5		-	5	5			-	W1PRK4	W1PRK4			-	1126	309		-	Y	Y			-	5(5)	5(5)				-	-	-	-	-				4	4
564	W1P2E5	AP-3 complex subunit delta OS=Amborella trichopoda GN=AMTR_s00079p00176010 PE=3 SV=1 - [W1P2E5_AMBTC]	True	1		105.8	5.95				1	-	-		1	-	-			W1P2E5	-	-			309	-	-		Y	-	-			1(1)	-	-				0	0	0	0	0				-	-
565	W1NYT6	Uncharacterized protein OS=Amborella trichopoda GN=AMTR_s00086p00035910 PE=4 SV=1 - [W1NYT6_AMBTC]	True	1		29.6	8.94				-	19	18		-	19	18			-	W1NYT6	W1NYT6			-	311	435		-	Y	Y			-	19(19)	18(18)				-	-	-	-	-				7	9
566	W1NW17	Uncharacterized protein OS=Amborella trichopoda GN=AMTR_s00099p00158700 PE=4 SV=1 - [W1NW17_AMBTC]	True	1		26.7	6.55				1	7	3		1	7	3			W1NW17	W1NW17	W1NW17			311	1917	1915		Y	Y	Y			1(1)	7(7)	3(3)				0	1	1	0	0				2	3
567	W1PE54	Uncharacterized protein OS=Amborella trichopoda GN=AMTR_s00006p00268060 PE=3 SV=1 - [W1PE54_AMBTC]	True	1		54.5	6.4				-	28	26		-	28	26			-	W1PE54	W1PE54			-	312	474		-	Y	Y			-	28(28)	26(26)				-	-	-	-	-				16	17
568	W1NVK9	Uncharacterized protein OS=Amborella trichopoda GN=AMTR_s00092p00167960 PE=4 SV=1 - [W1NVK9_AMBTC]	True	1		40.4	9.13				-	17	16		-	17	16			-	W1NVK9	W1NVK9			-	688	312		-	Y	Y			-	17(17)	16(16)				-	-	-	-	-				14	15
569	W1NXM2	Uncharacterized protein OS=Amborella trichopoda GN=AMTR_s00131p00083660 PE=4 SV=1 - [W1NXM2_AMBTC]	True	1		77.8	6.54				1	-	-		1	-	-			W1NXM2	-	-			312	-	-		Y	-	-			1(1)	-	-				1	1	1	1	1				-	-
570	W1PEH6	Uncharacterized protein OS=Amborella trichopoda GN=AMTR_s00148p00023270 PE=3 SV=1 - [W1PEH6_AMBTC]	True	1		30.3	8.13				-	9	5		-	8	5			-	W1PEH6	W1PEH6			-	313	544		-	Y	Y			-	8(9)	5(5)				-	-	-	-	-				7	9
571	W1PN43	Uncharacterized protein OS=Amborella trichopoda GN=AMTR_s00029p00109050 PE=4 SV=1 - [W1PN43_AMBTC]	True	1		28.1	10.64				-	10	9		-	10	9			-	W1PN43	W1PN43			-	314	1039		-	Y	Y			-	10(10)	9(9)				-	-	-	-	-				2	0
572	W1PY67	Uncharacterized protein OS=Amborella trichopoda GN=AMTR_s00040p00222120 PE=4 SV=1 - [W1PY67_AMBTC]	True	1		21.2	9.79				-	6	6		-	6	6			-	W1PY67	W1PY67			-	425	314		-	Y	Y			-	6(6)	6(6)				-	-	-	-	-				6	4
573	W1PLV7	Uncharacterized protein OS=Amborella trichopoda GN=AMTR_s00017p00209370 PE=4 SV=1 - [W1PLV7_AMBTC]	True	1		20.5	8.72				3	4	5		3	3	4			W1PLV7	W1PLV7	W1PLV7			314	1957	1379		Y	Y	Y			3(3)	3(4)	4(5)				0	1	1	0	1				2	1
574	U5CZQ1	Ubiquinol oxidase OS=Amborella trichopoda GN=AMTR_s00048p00194630 PE=3 SV=1 - [U5CZQ1_AMBTC]	True	1		38.9	7.64				-	17	16		-	17	16			-	U5CZQ1	U5CZQ1			-	315	525		-	Y	Y			-	17(17)	16(16)				-	-	-	-	-				3	1
575	U5CX91	Carboxypeptidase OS=Amborella trichopoda GN=AMTR_s00038p00085900 PE=3 SV=1 - [U5CX91_AMBTC]	True	1		55.2	6.6				16	-	5		16	-	5			U5CX91	-	U5CX91			315	-	2266		Y	-	Y			16(16)	-	5(5)				0	0	0	0	0				-	-
576	W1NU32	Uncharacterized protein OS=Amborella trichopoda GN=AMTR_s00082p00088490 PE=4 SV=1 - [W1NU32_AMBTC]	True	1		19.7	5.19				-	13	19		-	2	6			-	W1NU32	W1NU32			-	827	315		-	Y	Y			-	2(13)	6(19)				-	-	-	-	-				3	3
577	W1NGR0	Uncharacterized protein OS=Amborella trichopoda GN=AMTR_s00010p00253720 PE=4 SV=1 - [W1NGR0_AMBTC]	True	1		57.9	7.03				-	10	10		-	10	10			-	W1NGR0	W1NGR0			-	316	622		-	Y	Y			-	10(10)	10(10)				-	-	-	-	-				2	2
578	W1PP00	Uncharacterized protein OS=Amborella trichopoda GN=AMTR_s00029p00094300 PE=4 SV=1 - [W1PP00_AMBTC]	True	1		172.7	5.39				-	8	8		-	5	5			-	W1PP00	W1PP00			-	323	316		-	Y	Y			-	5(8)	5(8)				-	-	-	-	-				2	2
579	U5DCT3	Pyruvate dehydrogenase E1 component subunit alpha OS=Amborella trichopoda GN=AMTR_s00066p00199280 PE=4 SV=1 - [U5DCT3_AMBTC]	True	1		47.9	7.02				-	22	24		-	22	24			-	U5DCT3	U5DCT3			-	512	317		-	Y	Y			-	22(22)	24(24)				-	-	-	-	-				4	3
580	W1NJJ6	Uncharacterized protein OS=Amborella trichopoda GN=AMTR_s00023p00191860 PE=3 SV=1 - [W1NJJ6_AMBTC]	True	1		35	8.53				16	8	7		16	8	7			W1NJJ6	W1NJJ6	W1NJJ6			317	1861	1838		Y	Y	Y			16(16)	8(8)	7(7)				0	2	1	9	9				5	7
581	W1NGQ0	Uncharacterized protein OS=Amborella trichopoda GN=AMTR_s00010p00243630 PE=3 SV=1 - [W1NGQ0_AMBTC]	True	1		51.2	8.84				2	7	10		2	7	10			W1NGQ0	W1NGQ0	W1NGQ0			447	1893	318		Y	Y	Y			2(2)	7(7)	10(10)				0	0	0	0	0				1	2
582	W1PAQ5	40S ribosomal protein S6 OS=Amborella trichopoda GN=AMTR_s00077p00035710 PE=3 SV=1 - [W1PAQ5_AMBTC]	True	1		28.3	10.58				-	14	14		-	3	3			-	W1PAQ5	W1PAQ5			-	318	1228		-	Y	Y			-	3(14)	3(14)				-	-	-	-	-				1	1
583	W1Q0Q5	Uncharacterized protein OS=Amborella trichopoda GN=AMTR_s00021p00213800 PE=4 SV=1 - [W1Q0Q5_AMBTC]	True	1		104.9	6.46				1	-	-		1	-	-			W1Q0Q5	-	-			318	-	-		Y	-	-			1(1)	-	-				0	0	0	1	0				-	-
584	W1P1M3	Methyltransferase OS=Amborella trichopoda GN=AMTR_s00103p00097030 PE=3 SV=1 - [W1P1M3_AMBTC]	True	1		38.8	6.79				-	23	22		-	21	20			-	W1P1M3	W1P1M3			-	319	375		-	Y	Y			-	21(23)	20(22)				-	-	-	-	-				6	5
585	W1NJH1	Uncharacterized protein OS=Amborella trichopoda GN=AMTR_s00060p00188740 PE=3 SV=1 - [W1NJH1_AMBTC]	True	1		56.2	6.1				6	1	-		6	1	-			W1NJH1	W1NJH1	-			319	2684	-		Y	Y	-			6(6)	1(1)	-				0	0	0	0	1				0	0
586	W1NE19	Uncharacterized protein OS=Amborella trichopoda GN=AMTR_s00004p00133880 PE=3 SV=1 - [W1NE19_AMBTC]	True	1		73.7	4.98				1	-	3		1	-	3			W1NE19	-	W1NE19			320	-	2667		Y	-	Y			1(1)	-	3(3)				0	0	0	0	0				-	-
587	W1PCM8	Uncharacterized protein OS=Amborella trichopoda GN=AMTR_s00140p00096690 PE=4 SV=1 - [W1PCM8_AMBTC]	True	1		10.9	9.64				-	1	2		-	1	2			-	W1PCM8	W1PCM8			-	1001	320		-	Y	Y			-	1(1)	2(2)				-	-	-	-	-				0	0
588	W1NU11	Uncharacterized protein OS=Amborella trichopoda GN=AMTR_s00095p00053410 PE=3 SV=1 - [W1NU11_AMBTC]	True	1		12.4	9.33				-	5	-		-	1	-			-	W1NU11	-			-	320	-		-	Y	-			-	1(5)	-				-	-	-	-	-				3	3
589	U5DCI7	Uncharacterized protein OS=Amborella trichopoda GN=AMTR_s00066p00155410 PE=4 SV=1 - [U5DCI7_AMBTC]	True	1		35.7	6.74				-	12	13		-	12	13			-	U5DCI7	U5DCI7			-	582	321		-	Y	Y			-	12(12)	13(13)				-	-	-	-	-				1	1
590	W1P968	Uncharacterized protein OS=Amborella trichopoda GN=AMTR_s00016p00257520 PE=3 SV=1 - [W1P968_AMBTC]	True	1		57.8	5.38				2	1	8		2	1	8			W1P968	W1P968	W1P968			321	2728	734		Y	Y	Y			2(2)	1(1)	8(8)				1	1	1	0	0				1	1
591	U5CXS0	Uncharacterized protein OS=Amborella trichopoda GN=AMTR_s02234p00007680 PE=4 SV=1 - [U5CXS0_AMBTC]	True	1		14.8	6.52				-	7	4		-	7	4			-	U5CXS0	U5CXS0			-	321	356		-	Y	Y			-	7(7)	4(4)				-	-	-	-	-				2	2
592	W1PHB9	Uncharacterized protein OS=Amborella trichopoda GN=AMTR_s00141p00112420 PE=4 SV=1 - [W1PHB9_AMBTC]	True	1		16.5	8.53				-	6	7		-	5	6			-	W1PHB9	W1PHB9			-	1458	322		-	Y	Y			-	5(6)	6(7)				-	-	-	-	-				2	3
593	W1P6Q7	Uncharacterized protein OS=Amborella trichopoda GN=AMTR_s00003p00245290 PE=4 SV=1 - [W1P6Q7_AMBTC]	True	1		81.5	7.25				2	10	12		2	10	12			W1P6Q7	W1P6Q7	W1P6Q7			323	1346	636		Y	Y	Y			2(2)	10(10)	12(12)				1	1	0	0	0				1	1
594	W1NSB7	Uncharacterized protein OS=Amborella trichopoda GN=AMTR_s00130p00119980 PE=4 SV=1 - [W1NSB7_AMBTC]	True	1		22	4.75				-	4	5		-	4	5			-	W1NSB7	W1NSB7			-	528	323		-	Y	Y			-	4(4)	5(5)				-	-	-	-	-				2	1
595	U5CZU0	Uncharacterized protein OS=Amborella trichopoda GN=AMTR_s00048p00062300 PE=4 SV=1 - [U5CZU0_AMBTC]	True	1		21.5	9.85				-	8	9		-	2	3			-	U5CZU0	U5CZU0			-	324	786		-	Y	Y			-	2(8)	3(9)				-	-	-	-	-				0	0
596	U5D131	Uncharacterized protein OS=Amborella trichopoda GN=AMTR_s00069p00101310 PE=4 SV=1 - [U5D131_AMBTC]	True	1		11.9	5.1				8	-	-		8	-	-			U5D131	-	-			325	-	-		Y	-	-			8(8)	-	-				0	0	0	0	0				-	-
597	W1P0F4	Uncharacterized protein OS=Amborella trichopoda GN=AMTR_s00003p00233980 PE=3 SV=1 - [W1P0F4_AMBTC]	True	1		54.2	5.88				4	25	24		4	25	24			W1P0F4	W1P0F4	W1P0F4			326	477	431		Y	Y	Y			4(4)	25(25)	24(24)				2	3	2	0	0				11	9
598	W1P5F4	Glucose-6-phosphate isomerase OS=Amborella trichopoda GN=AMTR_s00135p00052570 PE=3 SV=1 - [W1P5F4_AMBTC]	True	1		68.5	6.07				-	35	43		-	35	43			-	W1P5F4	W1P5F4			-	658	327		-	Y	Y			-	35(35)	43(43)				-	-	-	-	-				12	7
599	W1PWW8	Uncharacterized protein OS=Amborella trichopoda GN=AMTR_s00020p00191190 PE=4 SV=1 - [W1PWW8_AMBTC]	True	1		12.8	9.42				1	9	8		1	9	8			W1PWW8	W1PWW8	W1PWW8			440	327	531		Y	Y	Y			1(1)	9(9)	8(8)				1	1	0	0	0				6	4
600	U5D1A6	Uncharacterized protein OS=Amborella trichopoda GN=AMTR_s00030p00247420 PE=4 SV=1 - [U5D1A6_AMBTC]	True	1		58.7	5.58				1	1	7		1	1	7			U5D1A6	U5D1A6	U5D1A6			328	2808	1579		Y	Y	Y			1(1)	1(1)	7(7)				1	0	0	0	0				0	0
601	W1P3R6	Uncharacterized protein OS=Amborella trichopoda GN=AMTR_s00045p00207750 PE=4 SV=1 - [W1P3R6_AMBTC]	True	1		15.9	10.08				-	10	9		-	5	5			-	W1P3R6	W1P3R6			-	328	481		-	Y	Y			-	5(10)	5(9)				-	-	-	-	-				3	1
602	W1NQR3	40S ribosomal protein S12 OS=Amborella trichopoda GN=AMTR_s00095p00079060 PE=3 SV=1 - [W1NQR3_AMBTC]	True	1		16.6	6.38				-	-	3		-	-	1			-	-	W1NQR3			-	-	328		-	-	Y			-	-	1(3)				-	-	-	-	-				-	-
603	U5CZJ8	Uncharacterized protein (Fragment) OS=Amborella trichopoda GN=AMTR_s00038p00086870 PE=4 SV=1 - [U5CZJ8_AMBTC]	True	1		17.7	6.71				2	1	2		2	1	2			U5CZJ8	U5CZJ8	U5CZJ8			329	2988	2068		Y	Y	Y			2(2)	1(1)	2(2)				0	0	0	0	0				0	0
604	W1PEQ0	UDP-glucose 6-dehydrogenase OS=Amborella trichopoda GN=AMTR_s00016p00258410 PE=3 SV=1 - [W1PEQ0_AMBTC]	True	1		32.2	6.16				-	2	-		-	1	-			-	W1PEQ0	-			-	329	-		-	Y	-			-	1(2)	-				-	-	-	-	-				0	0
605	W1P4L3	Peroxidase OS=Amborella trichopoda GN=AMTR_s00083p00110830 PE=3 SV=1 - [W1P4L3_AMBTC]	True	1		36.1	9.14				-	12	9		-	11	8			-	W1P4L3	W1P4L3			-	330	1321		-	Y	Y			-	11(12)	8(9)				-	-	-	-	-				11	11
606	W1NYB4	Uncharacterized protein OS=Amborella trichopoda GN=AMTR_s00107p00017260 PE=3 SV=1 - [W1NYB4_AMBTC]	True	1		33	4.67				10	1	-		10	1	-			W1NYB4	W1NYB4	-			330	2931	-		Y	Y	-			10(10)	1(1)	-				0	0	0	1	1				1	0
607	W1PR15	Uncharacterized protein OS=Amborella trichopoda GN=AMTR_s00171p00064430 PE=4 SV=1 - [W1PR15_AMBTC]	True	1		81	5.39				3	14	16		3	14	5			W1PR15	W1PR15	W1PR15			331	1733	1464		Y	Y	Y			3(3)	14(14)	5(16)				1	3	1	0	0				1	2
608	W1NEL6	Uncharacterized protein OS=Amborella trichopoda GN=AMTR_s00010p00192110 PE=3 SV=1 - [W1NEL6_AMBTC]	True	1		14.8	9.94				-	9	9		-	9	9			-	W1NEL6	W1NEL6			-	331	1091		-	Y	Y			-	9(9)	9(9)				-	-	-	-	-				1	0
609	W1NMS4	Uncharacterized protein OS=Amborella trichopoda GN=AMTR_s00001p00270860 PE=4 SV=1 - [W1NMS4_AMBTC]	True	1		39.2	5.12				7	9	13		7	9	13			W1NMS4	W1NMS4	W1NMS4			332	1249	396		Y	Y	Y			7(7)	9(9)	13(13)				0	1	1	0	0				6	6
610	W1NVL1	Uncharacterized protein OS=Amborella trichopoda GN=AMTR_s00092p00171180 PE=4 SV=1 - [W1NVL1_AMBTC]	True	1		45.4	6.4				-	9	10		-	9	10			-	W1NVL1	W1NVL1			-	624	332		-	Y	Y			-	9(9)	10(10)				-	-	-	-	-				1	1
611	W1NHP0	Uncharacterized protein OS=Amborella trichopoda GN=AMTR_s00009p00235110 PE=4 SV=1 - [W1NHP0_AMBTC]	True	1		25.9	9.26				-	9	8		-	9	8			-	W1NHP0	W1NHP0			-	333	802		-	Y	Y			-	9(9)	8(8)				-	-	-	-	-				1	1
612	W1NYC9	Uncharacterized protein OS=Amborella trichopoda GN=AMTR_s00099p00037820 PE=3 SV=1 - [W1NYC9_AMBTC]	True	1		20.9	7.06				-	8	9		-	8	9			-	W1NYC9	W1NYC9			-	387	333		-	Y	Y			-	8(8)	9(9)				-	-	-	-	-				5	5
613	W1PGB0	Uncharacterized protein OS=Amborella trichopoda GN=AMTR_s00141p00087190 PE=4 SV=1 - [W1PGB0_AMBTC]	True	1		18.6	9.04				1	-	-		1	-	-			W1PGB0	-	-			333	-	-		Y	-	-			1(1)	-	-				0	0	0	0	0				-	-
614	U5D7E5	Uncharacterized protein OS=Amborella trichopoda GN=AMTR_s00449p00011300 PE=3 SV=1 - [U5D7E5_AMBTC]	True	1		40.5	7.43				-	22	21		-	22	21			-	U5D7E5	U5D7E5			-	334	529		-	Y	Y			-	22(22)	21(21)				-	-	-	-	-				6	4
615	W1NNG7	Uncharacterized protein OS=Amborella trichopoda GN=AMTR_s00119p00049510 PE=4 SV=1 - [W1NNG7_AMBTC]	True	1		30.8	5.94				-	15	13		-	15	13			-	W1NNG7	W1NNG7			-	722	334		-	Y	Y			-	15(15)	13(13)				-	-	-	-	-				6	8
616	U5D084	Histone H4 OS=Amborella trichopoda GN=AMTR_s00001p00271490 PE=3 SV=1 - [U5D084_AMBTC]	True	1		11.4	11.47				3	7	5		3	7	5			U5D084	U5D084	U5D084			334	592	546		Y	Y	Y			3(3)	7(7)	5(5)				0	0	0	2	2				2	1
617	W1NV66	40S ribosomal protein S8 OS=Amborella trichopoda GN=AMTR_s00109p00031400 PE=3 SV=1 - [W1NV66_AMBTC]	True	1		24.7	10.37				-	12	11		-	8	6			-	W1NV66	W1NV66			-	335	788		-	Y	Y			-	8(12)	6(11)				-	-	-	-	-				3	2
618	W1NX05	Uncharacterized protein OS=Amborella trichopoda GN=AMTR_s00092p00090110 PE=4 SV=1 - [W1NX05_AMBTC]	True	1		69.4	6				2	4	3		2	3	3			W1NX05	W1NX05	W1NX05			336	2017	2041		Y	Y	Y			2(2)	3(4)	3(3)				0	2	2	0	0				0	0
619	W1PDH6	Uncharacterized protein OS=Amborella trichopoda GN=AMTR_s00142p00013680 PE=4 SV=1 - [W1PDH6_AMBTC]	True	1		104.5	5.05				-	37	35		-	37	35			-	W1PDH6	W1PDH6			-	360	337		-	Y	Y			-	37(37)	35(35)				-	-	-	-	-				17	17
620	W1NZV7	Phosphoribosylformylglycinamidine cyclo-ligase OS=Amborella trichopoda GN=AMTR_s00003p00096050 PE=3 SV=1 - [W1NZV7_AMBTC]	True	1		40	5.69				2	5	9		2	5	9			W1NZV7	W1NZV7	W1NZV7			337	1665	1125		Y	Y	Y			2(2)	5(5)	9(9)				0	1	1	0	0				0	0
621	U5D3L5	Histone H3 OS=Amborella trichopoda GN=AMTR_s00009p00240080 PE=3 SV=1 - [U5D3L5_AMBTC]	True	1		15.3	11.3				-	5	2		-	1	1			-	U5D3L5	U5D3L5			-	337	680		-	Y	Y			-	1(5)	1(2)				-	-	-	-	-				0	0
622	W1NL19	Uncharacterized protein OS=Amborella trichopoda GN=AMTR_s00001p00108660 PE=4 SV=1 - [W1NL19_AMBTC]	True	1		27.9	8.18				7	4	5		7	4	5			W1NL19	W1NL19	W1NL19			373	935	338		Y	Y	Y			7(7)	4(4)	5(5)				0	0	0	0	0				1	2
623	W1PSX2	Uncharacterized protein OS=Amborella trichopoda GN=AMTR_s00024p00178920 PE=4 SV=1 - [W1PSX2_AMBTC]	True	1		18.7	10.42				-	8	7		-	4	4			-	W1PSX2	W1PSX2			-	338	1649		-	Y	Y			-	4(8)	4(7)				-	-	-	-	-				0	0
624	U5D139	Chorismate synthase OS=Amborella trichopoda GN=AMTR_s00175p00047170 PE=3 SV=1 - [U5D139_AMBTC]	True	1		47.5	7.96				1	4	4		1	4	4			U5D139	U5D139	U5D139			338	1194	1978		Y	Y	Y			1(1)	4(4)	4(4)				0	0	0	0	1				0	0
625	W1P0T6	Uncharacterized protein OS=Amborella trichopoda GN=AMTR_s00003p00265960 PE=4 SV=1 - [W1P0T6_AMBTC]	True	1		7.2	10.24				-	1	1		-	1	1			-	W1P0T6	W1P0T6			-	339	359		-	Y	Y			-	1(1)	1(1)				-	-	-	-	-				1	1
626	W1NE88	Uncharacterized protein OS=Amborella trichopoda GN=AMTR_s00010p00123310 PE=3 SV=1 - [W1NE88_AMBTC]	True	1		43.4	5.5				-	9	9		-	6	6			-	W1NE88	W1NE88			-	340	499		-	Y	Y			-	6(9)	6(9)				-	-	-	-	-				4	6
627	W1NM86	Uncharacterized protein OS=Amborella trichopoda GN=AMTR_s00001p00214730 PE=4 SV=1 - [W1NM86_AMBTC]	True	1		11.6	9.86				4	1	-		4	1	-			W1NM86	W1NM86	-			340	858	-		Y	Y	-			4(4)	1(1)	-				0	0	0	0	0				0	0
628	U5D7X9	Uncharacterized protein OS=Amborella trichopoda GN=AMTR_s00055p00205880 PE=3 SV=1 - [U5D7X9_AMBTC]	True	1		54.7	5.99				-	23	19		-	23	19			-	U5D7X9	U5D7X9			-	341	599		-	Y	Y			-	23(23)	19(19)				-	-	-	-	-				12	14
629	W1P8D8	Uncharacterized protein OS=Amborella trichopoda GN=AMTR_s00079p00038550 PE=3 SV=1 - [W1P8D8_AMBTC]	True	1		84.8	5.87				3	8	19		3	8	18			W1P8D8	W1P8D8	W1P8D8			364	2144	341		Y	Y	Y			3(3)	8(8)	18(19)				0	0	0	0	0				3	4
630	W1PJ58	3-isopropylmalate dehydrogenase OS=Amborella trichopoda GN=AMTR_s00155p00043060 PE=3 SV=1 - [W1PJ58_AMBTC]	True	1		42.4	7.94				1	11	11		1	11	11			W1PJ58	W1PJ58	W1PJ58			342	1793	818		Y	Y	Y			1(1)	11(11)	11(11)				0	0	1	0	0				3	3
631	W1PJ14	40S ribosomal protein S12 OS=Amborella trichopoda GN=AMTR_s00155p00086350 PE=3 SV=1 - [W1PJ14_AMBTC]	True	1		68.4	6.23				-	7	7		-	7	5			-	W1PJ14	W1PJ14			-	342	416		-	Y	Y			-	7(7)	5(7)				-	-	-	-	-				4	4
632	W1PJ72	Uncharacterized protein OS=Amborella trichopoda GN=AMTR_s00012p00263260 PE=3 SV=1 - [W1PJ72_AMBTC]	True	1		75.3	6.54				-	28	17		-	27	17			-	W1PJ72	W1PJ72			-	343	1315		-	Y	Y			-	27(28)	17(17)				-	-	-	-	-				0	1
633	W1P9W9	Uncharacterized protein OS=Amborella trichopoda GN=AMTR_s00133p00052350 PE=4 SV=1 - [W1P9W9_AMBTC]	True	1		77.1	5.74				2	1	1		2	1	1			W1P9W9	W1P9W9	W1P9W9			343	2971	2567		Y	Y	Y			2(2)	1(1)	1(1)				1	1	0	2	0				1	0
634	U5DFQ0	Uncharacterized protein OS=Amborella trichopoda GN=AMTR_s00061p00211510 PE=4 SV=1 - [U5DFQ0_AMBTC]	True	1		76.7	8.56				1	-	-		1	-	-			U5DFQ0	-	-			344	-	-		Y	-	-			1(1)	-	-				0	0	0	1	0				-	-
635	W1NJE3	Uncharacterized protein OS=Amborella trichopoda GN=AMTR_s00008p00175510 PE=4 SV=1 - [W1NJE3_AMBTC]	True	1		18.4	6.24				4	1	1		4	1	1			W1NJE3	W1NJE3	W1NJE3			345	1122	1936		Y	Y	Y			4(4)	1(1)	1(1)				1	1	1	2	2				1	1
636	W1PI18	Uncharacterized protein OS=Amborella trichopoda GN=AMTR_s00029p00196710 PE=4 SV=1 - [W1PI18_AMBTC]	True	1		162.2	7.91				1	19	25		1	19	25			W1PI18	W1PI18	W1PI18			346	1302	493		Y	Y	Y			1(1)	19(19)	25(25)				0	0	0	0	0				5	4
637	W1NLM2	Uncharacterized protein OS=Amborella trichopoda GN=AMTR_s00001p00273100 PE=4 SV=1 - [W1NLM2_AMBTC]	True	1		40.3	6.23				-	6	6		-	4	4			-	W1NLM2	W1NLM2			-	1743	346		-	Y	Y			-	4(6)	4(6)				-	-	-	-	-				1	1
638	W1NLM8	Uncharacterized protein OS=Amborella trichopoda GN=AMTR_s00001p00243570 PE=4 SV=1 - [W1NLM8_AMBTC]	True	1		21.7	7.9				-	5	-		-	2	-			-	W1NLM8	-			-	346	-		-	Y	-			-	2(5)	-				-	-	-	-	-				5	4
639	U5DHI4	Pyruvate kinase OS=Amborella trichopoda GN=AMTR_s00071p00120210 PE=3 SV=1 - [U5DHI4_AMBTC]	True	1		57.1	6.9				-	22	21		-	20	18			-	U5DHI4	U5DHI4			-	347	486		-	Y	Y			-	20(22)	18(21)				-	-	-	-	-				2	2
640	W1P2Y3	Uncharacterized protein OS=Amborella trichopoda GN=AMTR_s00045p00048330 PE=4 SV=1 - [W1P2Y3_AMBTC]	True	1		67	6.98				1	-	-		1	-	-			W1P2Y3	-	-			347	-	-		Y	-	-			1(1)	-	-				0	1	0	0	0				-	-
641	W1NRE0	Uncharacterized protein OS=Amborella trichopoda GN=AMTR_s00072p00117380 PE=3 SV=1 - [W1NRE0_AMBTC]	True	2		90	5.26				1	51	48		1	22	22			W1NRE0	W1NRE0	W1NRE0			462	348	513		Y	N	N			1(1)	22(51)	22(48)				0	0	0	1	0				11	14
641	W1P6P0	Uncharacterized protein OS=Amborella trichopoda GN=AMTR_s00085p00052820 PE=3 SV=1 - [W1P6P0_AMBTC]	False			90.2	5.22				1	43	39		1	13	12			W1NRE0	W1P6P0	W1P6P0			462	403	433							1(1)	13(43)	12(39)				0	0	0	1	0				6	8
642	W1NY46	Uncharacterized protein OS=Amborella trichopoda GN=AMTR_s00088p00159600 PE=4 SV=1 - [W1NY46_AMBTC]	True	1		58.8	9.32				-	-	1		-	-	1			-	-	W1NY46			-	-	348		-	-	Y			-	-	1(1)				-	-	-	-	-				-	-
643	U5DAP4	Uncharacterized protein OS=Amborella trichopoda GN=AMTR_s00065p00020910 PE=4 SV=1 - [U5DAP4_AMBTC]	True	1		103.3	7.9				1	-	-		1	-	-			U5DAP4	-	-			348	-	-		Y	-	-			1(1)	-	-				0	0	0	0	0				-	-
644	W1NV73	Uncharacterized protein OS=Amborella trichopoda GN=AMTR_s00002p00271180 PE=3 SV=1 - [W1NV73_AMBTC]	True	1		30.3	5.74				1	2	5		1	2	5			W1NV73	W1NV73	W1NV73			349	2662	1972		Y	Y	Y			1(1)	2(2)	5(5)				0	1	0	0	0				0	1
645	U5D199	Uncharacterized protein OS=Amborella trichopoda GN=AMTR_s00069p00158350 PE=3 SV=1 - [U5D199_AMBTC]	True	1		16.3	10.46				-	6	7		-	4	4			-	U5D199	U5D199			-	349	836		-	Y	Y			-	4(6)	4(7)				-	-	-	-	-				0	0
646	U5DD49	Uncharacterized protein OS=Amborella trichopoda GN=AMTR_s00055p00193060 PE=4 SV=1 - [U5DD49_AMBTC]	True	1		81	5.94				1	22	16		1	22	16			U5DD49	U5DD49	U5DD49			350	996	1974		Y	Y	Y			1(1)	22(22)	16(16)				0	1	1	0	0				0	0
647	U5DG69	Uncharacterized protein OS=Amborella trichopoda GN=AMTR_s00069p00173700 PE=4 SV=1 - [U5DG69_AMBTC]	True	1		33.8	7.75				-	17	17		-	15	15			-	U5DG69	U5DG69			-	350	462		-	Y	Y			-	15(17)	15(17)				-	-	-	-	-				6	4
648	W1NHR2	Uncharacterized protein OS=Amborella trichopoda GN=AMTR_s00011p00235260 PE=4 SV=1 - [W1NHR2_AMBTC]	True	1		37.1	6.98				1	-	3		1	-	3			W1NHR2	-	W1NHR2			351	-	1384		Y	-	Y			1(1)	-	3(3)				0	1	0	0	0				-	-
649	W1PEP3	Uncharacterized protein OS=Amborella trichopoda GN=AMTR_s00016p00256970 PE=4 SV=1 - [W1PEP3_AMBTC]	True	1		17.7	8.03				-	11	10		-	11	10			-	W1PEP3	W1PEP3			-	352	766		-	Y	Y			-	11(11)	10(10)				-	-	-	-	-				3	2
650	U5D8Y8	Uncharacterized protein OS=Amborella trichopoda GN=AMTR_s00047p00222260 PE=4 SV=1 - [U5D8Y8_AMBTC]	True	1		29.1	5.94				-	9	9		-	4	4			-	U5D8Y8	U5D8Y8			-	509	352		-	Y	Y			-	4(9)	4(9)				-	-	-	-	-				3	3
651	W1NXW9	Uncharacterized protein OS=Amborella trichopoda GN=AMTR_s00112p00108890 PE=3 SV=1 - [W1NXW9_AMBTC]	True	1		49.8	5.78				2	10	15		2	10	15			W1NXW9	W1NXW9	W1NXW9			353	1070	408		Y	Y	Y			2(2)	10(10)	15(15)				0	0	0	0	0				4	4
652	W1NI23	Proliferating cell nuclear antigen OS=Amborella trichopoda GN=AMTR_s00009p00259890 PE=3 SV=1 - [W1NI23_AMBTC]	True	1		29.1	4.77				-	16	18		-	11	13			-	W1NI23	W1NI23			-	880	353		-	Y	Y			-	11(16)	13(18)				-	-	-	-	-				4	2
653	W1PZU9	Pectinesterase OS=Amborella trichopoda GN=AMTR_s00040p00188020 PE=4 SV=1 - [W1PZU9_AMBTC]	True	1		63.9	9.09				6	17	24		6	17	23			W1PZU9	W1PZU9	W1PZU9			354	1022	581		Y	Y	Y			6(6)	17(17)	23(24)				0	0	0	0	0				0	0
654	W1NQY5	Uncharacterized protein OS=Amborella trichopoda GN=AMTR_s00127p00060060 PE=4 SV=1 - [W1NQY5_AMBTC]	True	1		24.9	6.25				-	1	-		-	1	-			-	W1NQY5	-			-	354	-		-	Y	-			-	1(1)	-				-	-	-	-	-				0	0
655	W1NFJ0	Uncharacterized protein OS=Amborella trichopoda GN=AMTR_s00137p00107730 PE=4 SV=1 - [W1NFJ0_AMBTC]	True	1		58.8	5.26				-	20	17		-	20	17			-	W1NFJ0	W1NFJ0			-	355	1680		-	Y	Y			-	20(20)	17(17)				-	-	-	-	-				0	0
656	W1Q0D8	Alpha-galactosidase OS=Amborella trichopoda GN=AMTR_s00049p00232770 PE=3 SV=1 - [W1Q0D8_AMBTC]	True	1		72.1	6.67				-	18	19		-	18	19			-	W1Q0D8	W1Q0D8			-	1655	355		-	Y	Y			-	18(18)	19(19)				-	-	-	-	-				6	7
657	W1PI21	Uncharacterized protein OS=Amborella trichopoda GN=AMTR_s00005p00084040 PE=4 SV=1 - [W1PI21_AMBTC]	True	1		12.9	7.88				3	-	-		2	-	-			W1PI21	-	-			355	-	-		Y	-	-			2(3)	-	-				0	0	0	0	0				-	-
658	W1PSN3	Uncharacterized protein OS=Amborella trichopoda GN=AMTR_s00024p00105050 PE=3 SV=1 - [W1PSN3_AMBTC]	True	1		13.5	9.67				-	8	7		-	8	7			-	W1PSN3	W1PSN3			-	356	640		-	Y	Y			-	8(8)	7(7)				-	-	-	-	-				2	2
659	W1NY41	Uncharacterized protein (Fragment) OS=Amborella trichopoda GN=AMTR_s00362p00012770 PE=4 SV=1 - [W1NY41_AMBTC]	True	2		22.6	4.92				1	7	9		1	7	9			W1NUN1	W1NY41	W1NY41			357	1033	607		Y	Y	Y			1(1)	7(7)	9(9)				1	1	0	0	0				3	3
659	W1NUN1	Uncharacterized protein (Fragment) OS=Amborella trichopoda GN=AMTR_s00361p00012090 PE=4 SV=1 - [W1NUN1_AMBTC]	False			22.6	5				1	-	-		1	-	-			W1NUN1	-	-			357	-	-							1(1)	-	-				1	1	0	0	0				-	-
660	W1NRT4	Uncharacterized protein OS=Amborella trichopoda GN=AMTR_s00099p00043280 PE=3 SV=1 - [W1NRT4_AMBTC]	True	1		12.3	9.44				-	3	3		-	3	3			-	W1NRT4	W1NRT4			-	381	357		-	Y	Y			-	3(3)	3(3)				-	-	-	-	-				3	3
661	W1P933	Uncharacterized protein OS=Amborella trichopoda GN=AMTR_s00016p00252940 PE=4 SV=1 - [W1P933_AMBTC]	True	1		18.8	10.42				-	5	4		-	1	1			-	W1P933	W1P933			-	357	1156		-	Y	Y			-	1(5)	1(4)				-	-	-	-	-				0	0
662	W1PC97	Uncharacterized protein OS=Amborella trichopoda GN=AMTR_s00007p00167240 PE=4 SV=1 - [W1PC97_AMBTC]	True	1		35.4	6.3				1	14	14		1	14	14			W1PC97	W1PC97	W1PC97			358	448	835		Y	Y	Y			1(1)	14(14)	14(14)				1	1	0	0	0				0	1
663	W1P0P4	Uncharacterized protein OS=Amborella trichopoda GN=AMTR_s00102p00061000 PE=3 SV=1 - [W1P0P4_AMBTC]	True	1		25.6	6.24				-	2	1		-	2	1			-	W1P0P4	W1P0P4			-	380	358		-	Y	Y			-	2(2)	1(1)				-	-	-	-	-				1	2
664	W1NKZ0	Uncharacterized protein OS=Amborella trichopoda GN=AMTR_s00060p00174830 PE=3 SV=1 - [W1NKZ0_AMBTC]	True	1		44.4	10.11				-	25	23		-	1	1			-	W1NKZ0	W1NKZ0			-	358	1092		-	Y	Y			-	1(25)	1(23)				-	-	-	-	-				2	1
665	W1NGJ3	Uncharacterized protein OS=Amborella trichopoda GN=AMTR_s00010p00238570 PE=3 SV=1 - [W1NGJ3_AMBTC]	True	1		69.3	6.13				4	-	-		4	-	-			W1NGJ3	-	-			359	-	-		Y	-	-			4(4)	-	-				0	0	0	0	0				-	-
666	W1P4T0	Uncharacterized protein OS=Amborella trichopoda GN=AMTR_s00135p00091990 PE=3 SV=1 - [W1P4T0_AMBTC]	True	1		42.4	9.91				-	22	20		-	2	1			-	W1P4T0	W1P4T0			-	359	1094		-	Y	Y			-	2(22)	1(20)				-	-	-	-	-				2	1
667	U5D8N7	Uncharacterized protein OS=Amborella trichopoda GN=AMTR_s00057p00038540 PE=4 SV=1 - [U5D8N7_AMBTC]	True	1		53.9	6.8				-	10	13		-	9	13			-	U5D8N7	U5D8N7			-	766	360		-	Y	Y			-	9(10)	13(13)				-	-	-	-	-				0	0
668	W1PBZ2	Uncharacterized protein OS=Amborella trichopoda GN=AMTR_s00053p00181340 PE=3 SV=1 - [W1PBZ2_AMBTC]	True	1		34.8	5.34				2	-	-		2	-	-			W1PBZ2	-	-			360	-	-		Y	-	-			2(2)	-	-				0	0	0	0	1				-	-
669	W1NYM6	Uncharacterized protein OS=Amborella trichopoda GN=AMTR_s00106p00119930 PE=3 SV=1 - [W1NYM6_AMBTC]	True	1		65.1	5.78				-	35	33		-	34	31			-	W1NYM6	W1NYM6			-	585	361		-	Y	Y			-	34(35)	31(33)				-	-	-	-	-				27	24
670	U5CZ63	40S ribosomal protein S24 OS=Amborella trichopoda GN=AMTR_s00056p00221450 PE=3 SV=1 - [U5CZ63_AMBTC]	True	1		15.8	10.74				-	4	4		-	4	4			-	U5CZ63	U5CZ63			-	361	817		-	Y	Y			-	4(4)	4(4)				-	-	-	-	-				1	1
671	W1P7G5	Uncharacterized protein OS=Amborella trichopoda GN=AMTR_s00078p00159930 PE=4 SV=1 - [W1P7G5_AMBTC]	True	1		22.1	7.27				3	2	-		3	2	-			W1P7G5	W1P7G5	-			361	2663	-		Y	Y	-			3(3)	2(2)	-				0	1	0	0	0				1	2
672	W1PPJ2	Proliferating cell nuclear antigen OS=Amborella trichopoda GN=AMTR_s00029p00198200 PE=3 SV=1 - [W1PPJ2_AMBTC]	True	1		28.8	4.73				-	9	14		-	4	9			-	W1PPJ2	W1PPJ2			-	895	362		-	Y	Y			-	4(9)	9(14)				-	-	-	-	-				3	1
673	W1PG75	Uncharacterized protein OS=Amborella trichopoda GN=AMTR_s00058p00174410 PE=4 SV=1 - [W1PG75_AMBTC]	True	1		15.3	8.12				-	6	5		-	6	5			-	W1PG75	W1PG75			-	362	550		-	Y	Y			-	6(6)	5(5)				-	-	-	-	-				6	5
674	U5CYY7	Uncharacterized protein OS=Amborella trichopoda GN=AMTR_s00033p00221650 PE=4 SV=1 - [U5CYY7_AMBTC]	True	1		10.7	6.07				1	4	3		1	4	3			U5CYY7	U5CYY7	U5CYY7			363	1313	851		Y	Y	Y			1(1)	4(4)	3(3)				0	1	1	1	0				2	3
675	U5DCB1	Uncharacterized protein OS=Amborella trichopoda GN=AMTR_s00066p00102280 PE=4 SV=1 - [U5DCB1_AMBTC]	True	1		28.2	7.36				-	11	14		-	2	2			-	U5DCB1	U5DCB1			-	902	363		-	Y	Y			-	2(11)	2(14)				-	-	-	-	-				0	1
676	W1PIV7	Uncharacterized protein OS=Amborella trichopoda GN=AMTR_s00013p00172160 PE=4 SV=1 - [W1PIV7_AMBTC]	True	1		28.2	7.31				-	10	14		-	1	2			-	W1PIV7	W1PIV7			-	903	364		-	Y	Y			-	1(10)	2(14)				-	-	-	-	-				0	1
677	W1PCH2	Uncharacterized protein OS=Amborella trichopoda GN=AMTR_s00007p00159640 PE=3 SV=1 - [W1PCH2_AMBTC]	True	1		20.2	10.39				-	5	5		-	1	1			-	W1PCH2	W1PCH2			-	364	1191		-	Y	Y			-	1(5)	1(5)				-	-	-	-	-				0	0
678	U5CUZ5	Uncharacterized protein OS=Amborella trichopoda GN=AMTR_s00044p00119220 PE=4 SV=1 - [U5CUZ5_AMBTC]	True	1		14.4	6.11				-	3	3		-	3	3			-	U5CUZ5	U5CUZ5			-	703	365		-	Y	Y			-	3(3)	3(3)				-	-	-	-	-				1	1
679	W1NNH1	Uncharacterized protein OS=Amborella trichopoda GN=AMTR_s00119p00120480 PE=4 SV=1 - [W1NNH1_AMBTC]	True	1		15.5	8.25				1	1	1		1	1	1			W1NNH1	W1NNH1	W1NNH1			365	1365	2342		Y	Y	Y			1(1)	1(1)	1(1)				0	0	0	1	0				1	1
680	W1PF92	Glyceraldehyde-3-phosphate dehydrogenase OS=Amborella trichopoda GN=AMTR_s00016p00251680 PE=3 SV=1 - [W1PF92_AMBTC]	True	1		42.6	8.27				-	14	10		-	9	6			-	W1PF92	W1PF92			-	1280	366		-	Y	Y			-	9(14)	6(10)				-	-	-	-	-				11	11
681	U5D4K8	Glyceraldehyde-3-phosphate dehydrogenase OS=Amborella trichopoda GN=AMTR_s00044p00131190 PE=3 SV=1 - [U5D4K8_AMBTC]	True	1		43.9	7.69				-	8	6		-	3	2			-	U5D4K8	U5D4K8			-	1772	367		-	Y	Y			-	3(8)	2(6)				-	-	-	-	-				6	3
682	U5DG07	Uncharacterized protein OS=Amborella trichopoda GN=AMTR_s00068p00085860 PE=3 SV=1 - [U5DG07_AMBTC]	True	1		31.7	9.45				-	16	16		-	16	16			-	U5DG07	U5DG07			-	379	368		-	Y	Y			-	16(16)	16(16)				-	-	-	-	-				8	9
683	U5D474	Uncharacterized protein OS=Amborella trichopoda GN=AMTR_s00068p00090790 PE=3 SV=1 - [U5D474_AMBTC]	True	1		49.6	5.14				-	22	21		-	7	6			-	U5D474	U5D474			-	541	370		-	Y	Y			-	7(22)	6(21)				-	-	-	-	-				10	11
684	W1NJA9	Uncharacterized protein OS=Amborella trichopoda GN=AMTR_s00023p00058100 PE=4 SV=1 - [W1NJA9_AMBTC]	True	1		90.7	8.51				5	4	4		5	4	4			W1NJA9	W1NJA9	W1NJA9			370	2192	2500		Y	Y	Y			5(5)	4(4)	4(4)				0	0	0	0	0				0	0
685	U5DH09	Uncharacterized protein OS=Amborella trichopoda GN=AMTR_s00062p00206330 PE=4 SV=1 - [U5DH09_AMBTC]	True	1		12.9	9.52				-	4	3		-	4	3			-	U5DH09	U5DH09			-	370	1650		-	Y	Y			-	4(4)	3(3)				-	-	-	-	-				1	0
686	W1PMH5	Uncharacterized protein OS=Amborella trichopoda GN=AMTR_s00153p00065050 PE=3 SV=1 - [W1PMH5_AMBTC]	True	1		125.2	5.95				1	36	34		1	36	34			W1PMH5	W1PMH5	W1PMH5			371	717	892		Y	Y	Y			1(1)	36(36)	34(34)				1	0	1	0	1				8	7
687	W1NK35	Uncharacterized protein OS=Amborella trichopoda GN=AMTR_s00023p00056460 PE=4 SV=1 - [W1NK35_AMBTC]	True	1		21.8	8.35				-	3	3		-	3	3			-	W1NK35	W1NK35			-	371	848		-	Y	Y			-	3(3)	3(3)				-	-	-	-	-				1	2
688	W1PQ98	Uncharacterized protein OS=Amborella trichopoda GN=AMTR_s00013p00224030 PE=3 SV=1 - [W1PQ98_AMBTC]	True	2		20.7	10.59				-	9	8		-	1	4			-	W1PQ98	W1PQ98			-	372	1335		-	Y	Y			-	1(9)	4(8)				-	-	-	-	-				0	0
688	W1PQJ2	Uncharacterized protein OS=Amborella trichopoda GN=AMTR_s00013p00223470 PE=3 SV=1 - [W1PQJ2_AMBTC]	False			20.7	10.43				-	9	8		-	1	4			-	W1PQ98	W1PQ98			-	372	1335							-	1(9)	4(8)				-	-	-	-	-				0	0
689	U5CVW0	Uncharacterized protein OS=Amborella trichopoda GN=AMTR_s00033p00158320 PE=3 SV=1 - [U5CVW0_AMBTC]	True	1		17.8	10.56				-	11	10		-	4	3			-	U5CVW0	U5CVW0			-	373	1397		-	Y	Y			-	4(11)	3(10)				-	-	-	-	-				0	1
690	W1PBP5	Pyruvate kinase OS=Amborella trichopoda GN=AMTR_s00053p00052080 PE=3 SV=1 - [W1PBP5_AMBTC]	True	1		62.9	7.24				-	23	20		-	17	16			-	W1PBP5	W1PBP5			-	374	443		-	Y	Y			-	17(23)	16(20)				-	-	-	-	-				5	2
691	W1PY37	Uncharacterized protein OS=Amborella trichopoda GN=AMTR_s00040p00206830 PE=3 SV=1 - [W1PY37_AMBTC]	True	1		40.2	7.12				-	11	14		-	11	14			-	W1PY37	W1PY37			-	571	374		-	Y	Y			-	11(11)	14(14)				-	-	-	-	-				4	4
692	W1NH11	Uncharacterized protein OS=Amborella trichopoda GN=AMTR_s00011p00261970 PE=4 SV=1 - [W1NH11_AMBTC]	True	1		59	6.65				1	-	3		1	-	1			W1NH11	-	W1NH11			375	-	2843		Y	-	Y			1(1)	-	1(3)				1	0	0	1	0				-	-
693	U5CWA8	Uncharacterized protein OS=Amborella trichopoda GN=AMTR_s00033p00138450 PE=4 SV=1 - [U5CWA8_AMBTC]	True	1		10.6	9.38				-	1	1		-	1	1			-	U5CWA8	U5CWA8			-	375	448		-	Y	Y			-	1(1)	1(1)				-	-	-	-	-				0	0
694	W1PG04	Uncharacterized protein OS=Amborella trichopoda GN=AMTR_s00005p00250950 PE=4 SV=1 - [W1PG04_AMBTC]	True	1		96.5	5.45				1	45	46		1	45	46			W1PG04	W1PG04	W1PG04			457	488	376		Y	Y	Y			1(1)	45(45)	46(46)				0	1	0	0	0				23	20
695	W1PUT4	Uncharacterized protein OS=Amborella trichopoda GN=AMTR_s00022p00178480 PE=4 SV=1 - [W1PUT4_AMBTC]	True	1		25.5	5.53				1	10	8		1	9	7			W1PUT4	W1PUT4	W1PUT4			376	1627	1312		Y	Y	Y			1(1)	9(10)	7(8)				0	1	0	0	0				8	8
696	W1NE21	Uncharacterized protein OS=Amborella trichopoda GN=AMTR_s00004p00132460 PE=4 SV=1 - [W1NE21_AMBTC]	True	1		15.8	7.43				-	5	5		-	5	5			-	W1NE21	W1NE21			-	378	452		-	Y	Y			-	5(5)	5(5)				-	-	-	-	-				0	0
697	W1NQ25	Hexokinase OS=Amborella trichopoda GN=AMTR_s00254p00018780 PE=3 SV=1 - [W1NQ25_AMBTC]	True	1		52.3	7.18				-	2	3		-	1	2			-	W1NQ25	W1NQ25			-	546	378		-	Y	Y			-	1(2)	2(3)				-	-	-	-	-				1	1
698	W1PDN3	Uncharacterized protein OS=Amborella trichopoda GN=AMTR_s00142p00090900 PE=4 SV=1 - [W1PDN3_AMBTC]	True	1		246.2	7.46				1	-	-		1	-	-			W1PDN3	-	-			378	-	-		Y	-	-			1(1)	-	-				0	0	0	0	0				-	-
699	U5CZI8	Uncharacterized protein OS=Amborella trichopoda GN=AMTR_s00036p00210210 PE=4 SV=1 - [U5CZI8_AMBTC]	True	1		23.1	10.33				-	9	7		-	9	7			-	U5CZI8	U5CZI8			-	523	379		-	Y	Y			-	9(9)	7(7)				-	-	-	-	-				0	0
700	U5D1P0	Uncharacterized protein OS=Amborella trichopoda GN=AMTR_s00036p00100550 PE=4 SV=1 - [U5D1P0_AMBTC]	True	1		63.5	6.01				1	-	-		1	-	-			U5D1P0	-	-			379	-	-		Y	-	-			1(1)	-	-				0	0	0	0	0				-	-
701	W1NTW2	Uncharacterized protein OS=Amborella trichopoda GN=AMTR_s00002p00140630 PE=4 SV=1 - [W1NTW2_AMBTC]	True	2		215.7	6.54				1	21	5		1	21	5			W1NF49	W1NTW2	W1NTW2			380	1362	2392		Y	Y	Y			1(1)	21(21)	5(5)				0	0	0	0	0				0	0
701	W1NF49	Uncharacterized protein OS=Amborella trichopoda GN=AMTR_s00010p00090410 PE=4 SV=1 - [W1NF49_AMBTC]	False			24.2	8.65				1	-	-		1	-	-			W1NF49	-	-			380	-	-							1(1)	-	-				0	0	0	0	0				-	-
702	W1P450	Uncharacterized protein OS=Amborella trichopoda GN=AMTR_s00085p00099740 PE=4 SV=1 - [W1P450_AMBTC]	True	1		18.6	5.91				-	4	4		-	3	3			-	W1P450	W1P450			-	1478	381		-	Y	Y			-	3(4)	3(4)				-	-	-	-	-				1	1
703	U5DAH4	Uncharacterized protein OS=Amborella trichopoda GN=AMTR_s00037p00209440 PE=3 SV=1 - [U5DAH4_AMBTC]	True	1		51.8	4.98				2	-	-		2	-	-			U5DAH4	-	-			381	-	-		Y	-	-			2(2)	-	-				0	0	0	0	0				-	-
704	W1NK07	Uncharacterized protein OS=Amborella trichopoda GN=AMTR_s00023p00071810 PE=4 SV=1 - [W1NK07_AMBTC]	True	1		39	5.24				-	9	9		-	9	9			-	W1NK07	W1NK07			-	1469	382		-	Y	Y			-	9(9)	9(9)				-	-	-	-	-				4	4
705	W1P071	Uncharacterized protein OS=Amborella trichopoda GN=AMTR_s00104p00068440 PE=4 SV=1 - [W1P071_AMBTC]	True	2		12.7	9.72				1	-	-		1	-	-			W1PTQ6	-	-			382	-	-		Y	-	-			1(1)	-	-				0	0	0	0	0				-	-
705	W1PTQ6	Uncharacterized protein OS=Amborella trichopoda GN=AMTR_s00024p00141270 PE=4 SV=1 - [W1PTQ6_AMBTC]	False			12.3	9.72				1	-	-		1	-	-			W1PTQ6	-	-			382	-	-							1(1)	-	-				0	0	0	0	0				-	-
706	U5D0A9	4-hydroxy-4-methyl-2-oxoglutarate aldolase OS=Amborella trichopoda GN=AMTR_s00061p00049470 PE=3 SV=1 - [U5D0A9_AMBTC]	True	1		17.7	5.55				-	7	9		-	7	9			-	U5D0A9	U5D0A9			-	1288	383		-	Y	Y			-	7(7)	9(9)				-	-	-	-	-				3	2
707	W1PE15	Uncharacterized protein OS=Amborella trichopoda GN=AMTR_s00016p00145970 PE=4 SV=1 - [W1PE15_AMBTC]	True	1		42.8	5.63				2	-	1		2	-	1			W1PE15	-	W1PE15			383	-	2659		Y	-	Y			2(2)	-	1(1)				0	1	0	0	2				-	-
708	U5DCK1	Uncharacterized protein OS=Amborella trichopoda GN=AMTR_s00066p00162800 PE=3 SV=1 - [U5DCK1_AMBTC]	True	1		34.2	9.23				1	15	13		1	15	13			U5DCK1	U5DCK1	U5DCK1			464	384	434		Y	Y	Y			1(1)	15(15)	13(13)				0	0	0	0	1				3	2
709	U5D0U3	Uncharacterized protein OS=Amborella trichopoda GN=AMTR_s00039p00196630 PE=3 SV=1 - [U5D0U3_AMBTC]	True	1		48.1	8.19				-	21	19		-	20	19			-	U5D0U3	U5D0U3			-	385	390		-	Y	Y			-	20(21)	19(19)				-	-	-	-	-				10	12
710	U5CRX1	Uncharacterized protein OS=Amborella trichopoda GN=AMTR_s00175p00058810 PE=4 SV=1 - [U5CRX1_AMBTC]	True	1		12.3	7.06				-	8	7		-	8	7			-	U5CRX1	U5CRX1			-	386	385		-	Y	Y			-	8(8)	7(7)				-	-	-	-	-				5	4
711	U5DAB8	Uncharacterized protein OS=Amborella trichopoda GN=AMTR_s00061p00162330 PE=4 SV=1 - [U5DAB8_AMBTC]	True	1		35.1	9.04				2	-	-		2	-	-			U5DAB8	-	-			385	-	-		Y	-	-			2(2)	-	-				0	0	0	0	0				-	-
712	U5D8B3	Uncharacterized protein OS=Amborella trichopoda GN=AMTR_s00197p00022270 PE=4 SV=1 - [U5D8B3_AMBTC]	True	1		53.1	7.49				1	-	-		1	-	-			U5D8B3	-	-			386	-	-		Y	-	-			1(1)	-	-				0	0	0	0	0				-	-
713	W1P203	Uncharacterized protein OS=Amborella trichopoda GN=AMTR_s00002p00104040 PE=4 SV=1 - [W1P203_AMBTC]	True	1		17.8	5.26				2	2	-		2	2	-			W1P203	W1P203	-			387	2039	-		Y	Y	-			2(2)	2(2)	-				0	0	0	0	0				0	0
714	W1NKI7	Uncharacterized protein OS=Amborella trichopoda GN=AMTR_s00023p00239540 PE=4 SV=1 - [W1NKI7_AMBTC]	True	1		49.7	5.62				-	-	1		-	-	1			-	-	W1NKI7			-	-	387		-	-	Y			-	-	1(1)				-	-	-	-	-				-	-
715	W1NXA2	Uncharacterized protein OS=Amborella trichopoda GN=AMTR_s00045p00221580 PE=4 SV=1 - [W1NXA2_AMBTC]	True	1		25.1	4.84				-	14	12		-	14	12			-	W1NXA2	W1NXA2			-	388	981		-	Y	Y			-	14(14)	12(12)				-	-	-	-	-				9	9
716	W1Q0T1	Pectinesterase OS=Amborella trichopoda GN=AMTR_s00021p00242180 PE=4 SV=1 - [W1Q0T1_AMBTC]	True	1		66.8	8.76				2	14	13		1	12	11			W1Q0T1	W1Q0T1	W1Q0T1			388	1495	939		Y	Y	Y			1(2)	12(14)	11(13)				1	0	0	0	0				9	8
717	W1NX84	Uncharacterized protein OS=Amborella trichopoda GN=AMTR_s00111p00143180 PE=4 SV=1 - [W1NX84_AMBTC]	True	1		52.1	4.86				-	20	19		-	20	19			-	W1NX84	W1NX84			-	389	549		-	Y	Y			-	20(20)	19(19)				-	-	-	-	-				0	0
718	W1PIN7	Uncharacterized protein OS=Amborella trichopoda GN=AMTR_s00157p00041730 PE=3 SV=1 - [W1PIN7_AMBTC]	True	1		23.9	6.04				6	7	7		6	7	7			W1PIN7	W1PIN7	W1PIN7			389	983	924		Y	Y	Y			6(6)	7(7)	7(7)				0	0	0	1	0				2	1
719	W1NX93	Uncharacterized protein OS=Amborella trichopoda GN=AMTR_s00045p00215950 PE=4 SV=1 - [W1NX93_AMBTC]	True	1		23.6	4.45				-	6	5		-	6	5			-	W1NX93	W1NX93			-	390	400		-	Y	Y			-	6(6)	5(5)				-	-	-	-	-				6	5
720	W1NNV2	Uncharacterized protein OS=Amborella trichopoda GN=AMTR_s00130p00017760 PE=4 SV=1 - [W1NNV2_AMBTC]	True	1		51.2	7.87				1	-	-		1	-	-			W1NNV2	-	-			390	-	-		Y	-	-			1(1)	-	-				0	0	0	0	0				-	-
721	W1P251	Uncharacterized protein OS=Amborella trichopoda GN=AMTR_s00078p00197410 PE=4 SV=1 - [W1P251_AMBTC]	True	1		93.5	7.21				1	1	4		1	1	4			W1P251	W1P251	W1P251			391	921	1314		Y	Y	Y			1(1)	1(1)	4(4)				0	0	0	0	0				0	0
722	W1PAY9	Ribosomal protein OS=Amborella trichopoda GN=AMTR_s00053p00163590 PE=3 SV=1 - [W1PAY9_AMBTC]	True	1		24.5	9.89				-	10	10		-	4	4			-	W1PAY9	W1PAY9			-	391	504		-	Y	Y			-	4(10)	4(10)				-	-	-	-	-				1	0
723	W1P8U1	Uncharacterized protein OS=Amborella trichopoda GN=AMTR_s00079p00172270 PE=3 SV=1 - [W1P8U1_AMBTC]	True	1		57.9	9.58				-	8	8		-	8	8			-	W1P8U1	W1P8U1			-	392	657		-	Y	Y			-	8(8)	8(8)				-	-	-	-	-				1	2
724	W1PAP3	Peroxidase OS=Amborella trichopoda GN=AMTR_s00077p00014810 PE=3 SV=1 - [W1PAP3_AMBTC]	True	1		33.3	6.98				4	5	-		3	4	-			W1PAP3	W1PAP3	-			392	1470	-		Y	Y	-			3(4)	4(5)	-				2	2	1	0	0				5	5
725	U5D8C5	Uncharacterized protein OS=Amborella trichopoda GN=AMTR_s00197p00032700 PE=4 SV=1 - [U5D8C5_AMBTC]	True	1		97.7	6.06				2	2	9		2	2	9			U5D8C5	U5D8C5	U5D8C5			393	2877	1987		Y	Y	Y			2(2)	2(2)	9(9)				0	0	0	0	0				1	0
726	W1PNA1	Uncharacterized protein OS=Amborella trichopoda GN=AMTR_s00022p00119520 PE=3 SV=1 - [W1PNA1_AMBTC]	True	1		72.6	6.84				-	15	11		-	2	1			-	W1PNA1	W1PNA1			-	410	393		-	Y	Y			-	2(15)	1(11)				-	-	-	-	-				5	7
727	W1NGE8	Uncharacterized protein OS=Amborella trichopoda GN=AMTR_s00010p00267840 PE=4 SV=1 - [W1NGE8_AMBTC]	True	1		34.4	4.74				-	9	10		-	9	10			-	W1NGE8	W1NGE8			-	394	880		-	Y	Y			-	9(9)	10(10)				-	-	-	-	-				2	0
728	U5DDV4	Uncharacterized protein OS=Amborella trichopoda GN=AMTR_s00062p00115640 PE=4 SV=1 - [U5DDV4_AMBTC]	True	1		28.2	8.69				-	2	2		-	2	2			-	U5DDV4	U5DDV4			-	518	394		-	Y	Y			-	2(2)	2(2)				-	-	-	-	-				0	0
729	W1P4W8	Uncharacterized protein OS=Amborella trichopoda GN=AMTR_s00085p00019560 PE=4 SV=1 - [W1P4W8_AMBTC]	True	1		43.2	5.5				1	19	17		1	19	17			W1P4W8	W1P4W8	W1P4W8			438	683	395		Y	Y	Y			1(1)	19(19)	17(17)				0	0	0	0	0				6	5
730	W1NEW9	Uncharacterized protein OS=Amborella trichopoda GN=AMTR_s00136p00047510 PE=4 SV=1 - [W1NEW9_AMBTC]	True	1		26.3	9.98				5	-	7		5	-	7			W1NEW9	-	W1NEW9			395	-	1197		Y	-	Y			5(5)	-	7(7)				0	0	0	0	0				-	-
731	W1NHS5	Uncharacterized protein OS=Amborella trichopoda GN=AMTR_s00008p00170410 PE=4 SV=1 - [W1NHS5_AMBTC]	True	1		14.1	9.99				1	-	-		1	-	-			W1NHS5	-	-			396	-	-		Y	-	-			1(1)	-	-				0	0	0	0	0				-	-
732	W1NZQ4	Methyltransferase OS=Amborella trichopoda GN=AMTR_s00103p00095210 PE=3 SV=1 - [W1NZQ4_AMBTC]	True	1		39	6.86				-	14	10		-	12	8			-	W1NZQ4	W1NZQ4			-	428	397		-	Y	Y			-	12(14)	8(10)				-	-	-	-	-				0	1
733	W1PBF8	Uncharacterized protein OS=Amborella trichopoda GN=AMTR_s00007p00126220 PE=4 SV=1 - [W1PBF8_AMBTC]	True	1		16	6.57				-	6	6		-	4	4			-	W1PBF8	W1PBF8			-	397	563		-	Y	Y			-	4(6)	4(6)				-	-	-	-	-				5	4
734	W1PGX8	Uncharacterized protein OS=Amborella trichopoda GN=AMTR_s00019p00174630 PE=4 SV=1 - [W1PGX8_AMBTC]	True	1		97.8	6.2				1	-	-		1	-	-			W1PGX8	-	-			397	-	-		Y	-	-			1(1)	-	-				0	0	0	0	0				-	-
735	W1PMV6	Uncharacterized protein OS=Amborella trichopoda GN=AMTR_s00024p00252690 PE=3 SV=1 - [W1PMV6_AMBTC]	True	1		122.3	6.15				-	55	47		-	54	46			-	W1PMV6	W1PMV6			-	398	688		-	Y	Y			-	54(55)	46(47)				-	-	-	-	-				1	2
736	W1PQ07	Uncharacterized protein OS=Amborella trichopoda GN=AMTR_s00029p00242610 PE=4 SV=1 - [W1PQ07_AMBTC]	True	1		28.9	5.31				-	4	4		-	4	4			-	W1PQ07	W1PQ07			-	816	398		-	Y	Y			-	4(4)	4(4)				-	-	-	-	-				0	0
737	W1PPP3	Uncharacterized protein OS=Amborella trichopoda GN=AMTR_s00029p00237130 PE=4 SV=1 - [W1PPP3_AMBTC]	True	1		12	6.15				1	-	-		1	-	-			W1PPP3	-	-			398	-	-		Y	-	-			1(1)	-	-				0	0	0	0	0				-	-
738	U5D150	Uncharacterized protein OS=Amborella trichopoda GN=AMTR_s00175p00057810 PE=3 SV=1 - [U5D150_AMBTC]	True	1		81.9	6.8				1	3	1		1	2	1			U5D150	U5D150	U5D150			399	2341	2876		Y	Y	Y			1(1)	2(3)	1(1)				0	0	0	1	0				0	1
739	W1PEF1	Uncharacterized protein OS=Amborella trichopoda GN=AMTR_s00156p00078120 PE=4 SV=1 - [W1PEF1_AMBTC]	True	1		41.2	4.74				1	11	9		1	10	9			W1PEF1	W1PEF1	W1PEF1			400	1176	916		Y	Y	Y			1(1)	10(11)	9(9)				0	0	0	0	0				5	5
740	W1PJH9	Uncharacterized protein OS=Amborella trichopoda GN=AMTR_s00169p00063850 PE=3 SV=1 - [W1PJH9_AMBTC]	True	1		108.7	9.23				-	37	33		-	37	33			-	W1PJH9	W1PJH9			-	401	764		-	Y	Y			-	37(37)	33(33)				-	-	-	-	-				0	0
741	U5D378	Beta-galactosidase OS=Amborella trichopoda GN=AMTR_s00032p00109160 PE=3 SV=1 - [U5D378_AMBTC]	True	1		93.9	5.12				3	-	2		3	-	2			U5D378	-	U5D378			401	-	2191		Y	-	Y			3(3)	-	2(2)				0	0	0	1	1				-	-
742	W1NRV6	Uncharacterized protein OS=Amborella trichopoda GN=AMTR_s00099p00074590 PE=4 SV=1 - [W1NRV6_AMBTC]	True	1		16.5	5.83				-	2	2		-	2	2			-	W1NRV6	W1NRV6			-	777	401		-	Y	Y			-	2(2)	2(2)				-	-	-	-	-				2	1
743	W1PLT2	Peroxidase OS=Amborella trichopoda GN=AMTR_s00017p00230360 PE=3 SV=1 - [W1PLT2_AMBTC]	True	1		38.4	7.31				-	15	14		-	12	11			-	W1PLT2	W1PLT2			-	1088	402		-	Y	Y			-	12(15)	11(14)				-	-	-	-	-				11	13
744	W1NWB4	Uncharacterized protein OS=Amborella trichopoda GN=AMTR_s00366p00014600 PE=4 SV=1 - [W1NWB4_AMBTC]	True	1		10	5.07				3	2	2		3	2	2			W1NWB4	W1NWB4	W1NWB4			402	2735	1841		Y	Y	Y			3(3)	2(2)	2(2)				0	0	0	0	0				0	1
745	U5DIH5	Cytochrome b-c1 complex subunit 7 OS=Amborella trichopoda GN=AMTR_s00068p00053420 PE=3 SV=1 - [U5DIH5_AMBTC]	True	1		14.7	9.54				-	10	8		-	10	8			-	U5DIH5	U5DIH5			-	533	403		-	Y	Y			-	10(10)	8(8)				-	-	-	-	-				4	5
746	W1PNR5	Uncharacterized protein OS=Amborella trichopoda GN=AMTR_s00017p00258370 PE=3 SV=1 - [W1PNR5_AMBTC]	True	1		23.2	6.67				-	6	7		-	4	5			-	W1PNR5	W1PNR5			-	451	404		-	Y	Y			-	4(6)	5(7)				-	-	-	-	-				3	2
747	U5D6G0	Histone H2A OS=Amborella trichopoda GN=AMTR_s00057p00215390 PE=3 SV=1 - [U5D6G0_AMBTC]	True	1		15.6	10.56				2	4	3		2	3	2			U5D6G0	U5D6G0	U5D6G0			404	761	484		Y	Y	Y			2(2)	3(4)	2(3)				0	0	0	1	1				1	1
748	W1NLE3	Proteasome subunit alpha type OS=Amborella trichopoda GN=AMTR_s00129p00081030 PE=3 SV=1 - [W1NLE3_AMBTC]	True	1		26	4.7				-	14	15		-	14	15			-	W1NLE3	W1NLE3			-	615	405		-	Y	Y			-	14(14)	15(15)				-	-	-	-	-				8	10
749	U5D1H8	Uncharacterized protein OS=Amborella trichopoda GN=AMTR_s00056p00215280 PE=4 SV=1 - [U5D1H8_AMBTC]	True	1		42.8	6.49				2	7	5		2	7	5			U5D1H8	U5D1H8	U5D1H8			405	1321	2681		Y	Y	Y			2(2)	7(7)	5(5)				1	1	1	0	0				0	0
750	W1NKV5	Uncharacterized protein OS=Amborella trichopoda GN=AMTR_s00060p00085140 PE=4 SV=1 - [W1NKV5_AMBTC]	True	1		16.4	9.5				-	5	4		-	5	4			-	W1NKV5	W1NKV5			-	405	762		-	Y	Y			-	5(5)	4(4)				-	-	-	-	-				2	2
751	W1P914	Uncharacterized protein OS=Amborella trichopoda GN=AMTR_s00016p00247860 PE=4 SV=1 - [W1P914_AMBTC]	True	1		67.2	5.64				1	5	16		1	5	16			W1P914	W1P914	W1P914			406	2473	695		Y	Y	Y			1(1)	5(5)	16(16)				0	0	0	0	0				0	1
752	W1P855	Uncharacterized protein OS=Amborella trichopoda GN=AMTR_s00077p00042770 PE=4 SV=1 - [W1P855_AMBTC]	True	1		14.2	10.74				-	4	3		-	4	3			-	W1P855	W1P855			-	406	964		-	Y	Y			-	4(4)	3(3)				-	-	-	-	-				1	1
753	W1NF81	Uncharacterized protein OS=Amborella trichopoda GN=AMTR_s00010p00260870 PE=4 SV=1 - [W1NF81_AMBTC]	True	1		51.8	5.25				1	7	5		1	7	5			W1NF81	W1NF81	W1NF81			407	1615	2446		Y	Y	Y			1(1)	7(7)	5(5)				0	0	0	0	0				0	0
754	U5D4A5	Translocase of chloroplast OS=Amborella trichopoda GN=AMTR_s00056p00156750 PE=3 SV=1 - [U5D4A5_AMBTC]	True	1		34.6	9.33				-	4	4		-	4	3			-	U5D4A5	U5D4A5			-	407	1889		-	Y	Y			-	4(4)	3(4)				-	-	-	-	-				0	0
755	U5D458	Uncharacterized protein OS=Amborella trichopoda GN=AMTR_s00030p00243530 PE=3 SV=1 - [U5D458_AMBTC]	True	1		16.6	10.08				-	11	8		-	5	4			-	U5D458	U5D458			-	408	1351		-	Y	Y			-	5(11)	4(8)				-	-	-	-	-				0	0
756	W1PE38	Uncharacterized protein OS=Amborella trichopoda GN=AMTR_s00016p00166940 PE=4 SV=1 - [W1PE38_AMBTC]	True	1		44.2	8.54				1	-	-		1	-	-			W1PE38	-	-			408	-	-		Y	-	-			1(1)	-	-				0	0	0	0	0				-	-
757	W1PB71	Calcium-transporting ATPase OS=Amborella trichopoda GN=AMTR_s00053p00213400 PE=3 SV=1 - [W1PB71_AMBTC]	True	1		114	6.28				-	42	40		-	41	39			-	W1PB71	W1PB71			-	409	917		-	Y	Y			-	41(42)	39(40)				-	-	-	-	-				6	6
758	W1PR49	Uncharacterized protein OS=Amborella trichopoda GN=AMTR_s00166p00060690 PE=4 SV=1 - [W1PR49_AMBTC]	True	1		35.7	4.73				-	9	11		-	9	11			-	W1PR49	W1PR49			-	1060	409		-	Y	Y			-	9(9)	11(11)				-	-	-	-	-				8	8
759	U5CYX6	Uncharacterized protein OS=Amborella trichopoda GN=AMTR_s00036p00187360 PE=4 SV=1 - [U5CYX6_AMBTC]	True	1		52.1	5.52				4	4	6		4	4	6			U5CYX6	U5CYX6	U5CYX6			409	2118	418		Y	Y	Y			4(4)	4(4)	6(6)				0	0	0	0	1				1	2
760	W1P916	Peroxidase (Fragment) OS=Amborella trichopoda GN=AMTR_s00077p00015070 PE=3 SV=1 - [W1P916_AMBTC]	True	1		13.7	5.85				2	4	2		1	3	1			W1P916	W1P916	W1P916			410	1541	2167		Y	Y	Y			1(2)	3(4)	1(2)				0	0	0	0	1				4	4
761	W1P9V8	Proteasome subunit beta type OS=Amborella trichopoda GN=AMTR_s00078p00083100 PE=3 SV=1 - [W1P9V8_AMBTC]	True	1		29.9	8.1				-	13	12		-	13	12			-	W1P9V8	W1P9V8			-	411	743		-	Y	Y			-	13(13)	12(12)				-	-	-	-	-				7	4
762	W1NTD6	Uncharacterized protein OS=Amborella trichopoda GN=AMTR_s00072p00034700 PE=4 SV=1 - [W1NTD6_AMBTC]	True	1		26.4	5.39				-	6	8		-	6	8			-	W1NTD6	W1NTD6			-	783	411		-	Y	Y			-	6(6)	8(8)				-	-	-	-	-				1	4
763	W1P2Q8	Uncharacterized protein OS=Amborella trichopoda GN=AMTR_s00045p00199380 PE=3 SV=1 - [W1P2Q8_AMBTC]	True	2		32.3	8.46				1	5	5		1	5	5			W1P2Q8	W1P2Q8	W1P2Q8			411	2043	2258		Y	Y	Y			1(1)	5(5)	5(5)				0	0	0	0	0				0	0
763	U5D3X8	Uncharacterized protein OS=Amborella trichopoda GN=AMTR_s00032p00241570 PE=3 SV=1 - [U5D3X8_AMBTC]	False			108.1	6.25				1	-	-		1	-	-			W1P2Q8	-	-			411	-	-							1(1)	-	-				0	0	0	0	0				-	-
764	W1PIE2	60S acidic ribosomal protein P0 OS=Amborella trichopoda GN=AMTR_s00029p00231170 PE=3 SV=1 - [W1PIE2_AMBTC]	True	1		34.4	5.22				-	11	12		-	11	12			-	W1PIE2	W1PIE2			-	412	496		-	Y	Y			-	11(11)	12(12)				-	-	-	-	-				5	4
765	U5D2Q9	Uncharacterized protein OS=Amborella trichopoda GN=AMTR_s00031p00069880 PE=4 SV=1 - [U5D2Q9_AMBTC]	True	1		24.2	9.33				-	6	7		-	5	6			-	U5D2Q9	U5D2Q9			-	1377	412		-	Y	Y			-	5(6)	6(7)				-	-	-	-	-				6	4
766	W1PMK4	Uncharacterized protein OS=Amborella trichopoda GN=AMTR_s00148p00080330 PE=4 SV=1 - [W1PMK4_AMBTC]	True	1		88.7	5.97				1	6	3		1	6	3			W1PMK4	W1PMK4	W1PMK4			412	1658	2121		Y	Y	Y			1(1)	6(6)	3(3)				0	0	0	0	0				0	0
767	W1PIE1	Uncharacterized protein OS=Amborella trichopoda GN=AMTR_s00019p00257460 PE=4 SV=1 - [W1PIE1_AMBTC]	True	1		33	7.02				1	7	10		1	7	8			W1PIE1	W1PIE1	W1PIE1			413	1105	1048		Y	Y	Y			1(1)	7(7)	8(10)				0	0	0	0	0				1	1
768	W1PI70	Uncharacterized protein OS=Amborella trichopoda GN=AMTR_s00005p00200590 PE=3 SV=1 - [W1PI70_AMBTC]	True	1		34.1	8.94				-	13	11		-	13	11			-	W1PI70	W1PI70			-	414	453		-	Y	Y			-	13(13)	11(11)				-	-	-	-	-				6	5
769	W1PUB1	Lipoxygenase OS=Amborella trichopoda GN=AMTR_s00022p00208630 PE=3 SV=1 - [W1PUB1_AMBTC]	True	1		102.2	6.39				-	48	16		-	36	12			-	W1PUB1	W1PUB1			-	415	1324		-	Y	Y			-	36(48)	12(16)				-	-	-	-	-				40	44
770	W1P9B0	Uncharacterized protein OS=Amborella trichopoda GN=AMTR_s00077p00095230 PE=4 SV=1 - [W1P9B0_AMBTC]	True	1		69.5	5.59				2	21	26		2	21	25			W1P9B0	W1P9B0	W1P9B0			415	838	601		Y	Y	Y			2(2)	21(21)	25(26)				0	0	0	0	1				7	7
771	W1P616	Uncharacterized protein OS=Amborella trichopoda GN=AMTR_s00003p00245190 PE=4 SV=1 - [W1P616_AMBTC]	True	1		23.9	6.13				-	1	1		-	1	1			-	W1P616	W1P616			-	454	415		-	Y	Y			-	1(1)	1(1)				-	-	-	-	-				1	1
772	W1P1Z0	Uncharacterized protein OS=Amborella trichopoda GN=AMTR_s00045p00030700 PE=4 SV=1 - [W1P1Z0_AMBTC]	True	1		46.5	5.72				-	17	16		-	14	14			-	W1P1Z0	W1P1Z0			-	416	872		-	Y	Y			-	14(17)	14(16)				-	-	-	-	-				1	3
773	W1PRM7	Uncharacterized protein OS=Amborella trichopoda GN=AMTR_s00028p00239280 PE=4 SV=1 - [W1PRM7_AMBTC]	True	1		40	6.51				1	-	-		1	-	-			W1PRM7	-	-			416	-	-		Y	-	-			1(1)	-	-				0	0	0	0	0				-	-
774	W1P0Z6	Uncharacterized protein OS=Amborella trichopoda GN=AMTR_s00002p00236030 PE=4 SV=1 - [W1P0Z6_AMBTC]	True	1		35.8	6.23				-	15	12		-	12	9			-	W1P0Z6	W1P0Z6			-	952	417		-	Y	Y			-	12(15)	9(12)				-	-	-	-	-				12	11
775	W1PBW8	Uncharacterized protein OS=Amborella trichopoda GN=AMTR_s00007p00241440 PE=4 SV=1 - [W1PBW8_AMBTC]	True	1		52.2	5.03				2	7	6		2	7	6			W1PBW8	W1PBW8	W1PBW8			417	2054	584		Y	Y	Y			2(2)	7(7)	6(6)				0	0	0	0	0				6	7
776	W1PWL1	60S ribosomal protein L13 OS=Amborella trichopoda GN=AMTR_s00022p00239970 PE=3 SV=1 - [W1PWL1_AMBTC]	True	1		23.9	10.83				-	11	9		-	6	4			-	W1PWL1	W1PWL1			-	417	977		-	Y	Y			-	6(11)	4(9)				-	-	-	-	-				0	0
777	W1NYP8	Phosphoserine aminotransferase OS=Amborella trichopoda GN=AMTR_s00102p00039710 PE=3 SV=1 - [W1NYP8_AMBTC]	True	1		47.6	8.28				-	15	14		-	15	14			-	W1NYP8	W1NYP8			-	418	1050		-	Y	Y			-	15(15)	14(14)				-	-	-	-	-				6	6
778	W1NZC6	Uncharacterized protein OS=Amborella trichopoda GN=AMTR_s00106p00062490 PE=4 SV=1 - [W1NZC6_AMBTC]	True	1		19.9	4.75				2	-	-		2	-	-			W1NZC6	-	-			418	-	-		Y	-	-			2(2)	-	-				0	0	0	0	0				-	-
779	W1NFH0	Uncharacterized protein OS=Amborella trichopoda GN=AMTR_s00010p00188050 PE=4 SV=1 - [W1NFH0_AMBTC]	True	1		43.5	6.67				1	12	9		1	11	9			W1NFH0	W1NFH0	W1NFH0			419	1218	1378		Y	Y	Y			1(1)	11(12)	9(9)				0	0	0	0	0				0	0
780	U5D192	Uncharacterized protein OS=Amborella trichopoda GN=AMTR_s00056p00135710 PE=4 SV=1 - [U5D192_AMBTC]	True	1		22.1	9.83				-	11	9		-	5	4			-	U5D192	U5D192			-	419	1124		-	Y	Y			-	5(11)	4(9)				-	-	-	-	-				0	0
781	W1P154	Uncharacterized protein OS=Amborella trichopoda GN=AMTR_s00042p00117600 PE=4 SV=1 - [W1P154_AMBTC]	True	1		98.5	6.3				-	5	3		-	5	3			-	W1P154	W1P154			-	1337	419		-	Y	Y			-	5(5)	3(3)				-	-	-	-	-				0	0
782	W1PE50	Uncharacterized protein OS=Amborella trichopoda GN=AMTR_s00143p00058740 PE=3 SV=1 - [W1PE50_AMBTC]	True	1		96	9.47				2	-	-		2	-	-			W1PE50	-	-			420	-	-		Y	-	-			2(2)	-	-				0	0	1	0	0				-	-
783	U5CZM5	Uncharacterized protein (Fragment) OS=Amborella trichopoda GN=AMTR_s04781p00001270 PE=4 SV=1 - [U5CZM5_AMBTC]	True	1		19.8	9.88				-	2	2		-	2	2			-	U5CZM5	U5CZM5			-	420	542		-	Y	Y			-	2(2)	2(2)				-	-	-	-	-				2	1
784	W1PHU4	Uncharacterized protein OS=Amborella trichopoda GN=AMTR_s00019p00151500 PE=4 SV=1 - [W1PHU4_AMBTC]	True	1		8.7	4.78				2	1	1		2	1	1			W1PHU4	W1PHU4	W1PHU4			421	2482	2225		Y	Y	Y			2(2)	1(1)	1(1)				0	0	0	0	0				0	1
785	W1NTM4	Uncharacterized protein (Fragment) OS=Amborella trichopoda GN=AMTR_s00498p00006150 PE=4 SV=1 - [W1NTM4_AMBTC]	True	1		42.4	5.19				-	9	11		-	9	11			-	W1NTM4	W1NTM4			-	1205	422		-	Y	Y			-	9(9)	11(11)				-	-	-	-	-				2	2
786	U5D6Q0	Uncharacterized protein OS=Amborella trichopoda GN=AMTR_s00046p00028310 PE=3 SV=1 - [U5D6Q0_AMBTC]	True	1		21.7	10.3				-	10	9		-	3	2			-	U5D6Q0	U5D6Q0			-	422	1245		-	Y	Y			-	3(10)	2(9)				-	-	-	-	-				0	2
787	W1P181	Uncharacterized protein OS=Amborella trichopoda GN=AMTR_s00106p00062610 PE=4 SV=1 - [W1P181_AMBTC]	True	1		40.2	6.96				1	-	-		1	-	-			W1P181	-	-			422	-	-		Y	-	-			1(1)	-	-				0	0	0	0	0				-	-
788	W1NV98	Uncharacterized protein OS=Amborella trichopoda GN=AMTR_s00088p00095460 PE=4 SV=1 - [W1NV98_AMBTC]	True	1		23.8	5.34				1	2	3		1	2	3			W1NV98	W1NV98	W1NV98			423	2328	2341		Y	Y	Y			1(1)	2(2)	3(3)				0	0	1	0	0				0	0
789	U5CUI7	Uncharacterized protein (Fragment) OS=Amborella trichopoda GN=AMTR_s04574p00000060 PE=4 SV=1 - [U5CUI7_AMBTC]	True	1		7.1	4.04				-	1	1		-	1	1			-	U5CUI7	U5CUI7			-	502	423		-	Y	Y			-	1(1)	1(1)				-	-	-	-	-				1	1
790	W1P2E7	Uncharacterized protein OS=Amborella trichopoda GN=AMTR_s00089p00040540 PE=3 SV=1 - [W1P2E7_AMBTC]	True	1		23.5	10.4				-	14	12		-	14	12			-	W1P2E7	W1P2E7			-	424	979		-	Y	Y			-	14(14)	12(12)				-	-	-	-	-				3	2
791	W1PHQ2	Uncharacterized protein OS=Amborella trichopoda GN=AMTR_s00019p00136590 PE=4 SV=1 - [W1PHQ2_AMBTC]	True	1		19.7	8.63				4	3	3		4	3	3			W1PHQ2	W1PHQ2	W1PHQ2			424	1135	686		Y	Y	Y			4(4)	3(3)	3(3)				0	0	0	0	0				2	2
792	W1PKA0	Uncharacterized protein OS=Amborella trichopoda GN=AMTR_s00154p00051660 PE=4 SV=1 - [W1PKA0_AMBTC]	True	1		22.6	5.39				-	3	4		-	2	3			-	W1PKA0	W1PKA0			-	1631	424		-	Y	Y			-	2(3)	3(4)				-	-	-	-	-				1	1
793	U5D1J9	Uncharacterized protein OS=Amborella trichopoda GN=AMTR_s00069p00201070 PE=4 SV=1 - [U5D1J9_AMBTC]	True	1		92.5	6.92				1	-	-		1	-	-			U5D1J9	-	-			425	-	-		Y	-	-			1(1)	-	-				0	0	0	0	0				-	-
794	W1PI38	Uncharacterized protein OS=Amborella trichopoda GN=AMTR_s00019p00242350 PE=4 SV=1 - [W1PI38_AMBTC]	True	1		28.3	4.31				-	-	1		-	-	1			-	-	W1PI38			-	-	425		-	-	Y			-	-	1(1)				-	-	-	-	-				-	-
795	W1P0N0	Ribosomal protein L15 OS=Amborella trichopoda GN=AMTR_s00002p00270230 PE=3 SV=1 - [W1P0N0_AMBTC]	True	1		24.3	11.5				-	8	-		-	1	-			-	W1P0N0	-			-	426	-		-	Y	-			-	1(8)	-				-	-	-	-	-				0	0
796	W1NYD7	Uncharacterized protein OS=Amborella trichopoda GN=AMTR_s00099p00048900 PE=4 SV=1 - [W1NYD7_AMBTC]	True	1		57	7.31				1	-	-		1	-	-			W1NYD7	-	-			426	-	-		Y	-	-			1(1)	-	-				0	0	0	0	0				-	-
797	W1PWW4	Uncharacterized protein OS=Amborella trichopoda GN=AMTR_s00020p00177780 PE=4 SV=1 - [W1PWW4_AMBTC]	True	1		33.6	5.72				1	4	3		1	4	3			W1PWW4	W1PWW4	W1PWW4			427	2077	2311		Y	Y	Y			1(1)	4(4)	3(3)				1	0	1	0	0				0	0
798	U5DA12	Uncharacterized protein OS=Amborella trichopoda GN=AMTR_s00069p00110230 PE=4 SV=1 - [U5DA12_AMBTC]	True	1		11.2	8.27				-	2	2		-	2	2			-	U5DA12	U5DA12			-	427	576		-	Y	Y			-	2(2)	2(2)				-	-	-	-	-				2	2
799	W1PRW3	Uncharacterized protein OS=Amborella trichopoda GN=AMTR_s00027p00213280 PE=4 SV=1 - [W1PRW3_AMBTC]	True	2		138.3	7.71				1	8	5		1	8	5			W1PSF2	W1PRW3	W1PRW3			428	1473	2189		Y	Y	Y			1(1)	8(8)	5(5)				0	0	0	0	0				0	0
799	W1PSF2	Uncharacterized protein OS=Amborella trichopoda GN=AMTR_s00027p00200400 PE=4 SV=1 - [W1PSF2_AMBTC]	False			14.9	4.68				1	-	-		1	-	-			W1PSF2	-	-			428	-	-							1(1)	-	-				0	0	0	0	0				-	-
800	W1NI20	Uncharacterized protein OS=Amborella trichopoda GN=AMTR_s00008p00250560 PE=4 SV=1 - [W1NI20_AMBTC]	True	1		15.1	4.23				-	5	5		-	5	5			-	W1NI20	W1NI20			-	650	429		-	Y	Y			-	5(5)	5(5)				-	-	-	-	-				2	3
801	W1P0L2	Uncharacterized protein OS=Amborella trichopoda GN=AMTR_s00002p00269670 PE=3 SV=1 - [W1P0L2_AMBTC]	True	1		41.3	9.92				-	23	22		-	1	1			-	W1P0L2	W1P0L2			-	429	1093		-	Y	Y			-	1(23)	1(22)				-	-	-	-	-				2	1
802	W1NLY0	Uncharacterized protein OS=Amborella trichopoda GN=AMTR_s00001p00268670 PE=4 SV=1 - [W1NLY0_AMBTC]	True	1		22.9	4.16				1	-	-		1	-	-			W1NLY0	-	-			429	-	-		Y	-	-			1(1)	-	-				0	0	0	0	0				-	-
803	U5DDQ3	Uncharacterized protein OS=Amborella trichopoda GN=AMTR_s00062p00067400 PE=3 SV=1 - [U5DDQ3_AMBTC]	True	1		56.4	7.2				-	4	2		-	4	2			-	U5DDQ3	U5DDQ3			-	430	461		-	Y	Y			-	4(4)	2(2)				-	-	-	-	-				0	0
804	W1NKZ6	Uncharacterized protein OS=Amborella trichopoda GN=AMTR_s00001p00069970 PE=3 SV=1 - [W1NKZ6_AMBTC]	True	1		17.3	10.4				2	8	7		2	2	2			W1NKZ6	W1NKZ6	W1NKZ6			430	892	698		Y	Y	Y			2(2)	2(8)	2(7)				0	0	0	1	0				1	1
805	W1NL91	Pectinesterase OS=Amborella trichopoda GN=AMTR_s00129p00028250 PE=4 SV=1 - [W1NL91_AMBTC]	True	1		65.2	9.31				4	3	8		3	1	7			W1NL91	W1NL91	W1NL91			431	1367	2017		Y	Y	Y			3(4)	1(3)	7(8)				0	0	0	0	0				2	2
806	W1P5V6	L-lactate dehydrogenase OS=Amborella trichopoda GN=AMTR_s00007p00083810 PE=3 SV=1 - [W1P5V6_AMBTC]	True	1		37	7.34				-	16	17		-	16	17			-	W1P5V6	W1P5V6			-	469	432		-	Y	Y			-	16(16)	17(17)				-	-	-	-	-				2	3
807	U5CXM0	60S ribosomal protein L27 OS=Amborella trichopoda GN=AMTR_s00032p00176990 PE=3 SV=1 - [U5CXM0_AMBTC]	True	1		15.7	10.49				-	7	6		-	7	6			-	U5CXM0	U5CXM0			-	432	1534		-	Y	Y			-	7(7)	6(6)				-	-	-	-	-				0	0
808	W1NFR2	Uncharacterized protein OS=Amborella trichopoda GN=AMTR_s00010p00025560 PE=4 SV=1 - [W1NFR2_AMBTC]	True	1		41.1	6.86				1	-	-		1	-	-			W1NFR2	-	-			432	-	-		Y	-	-			1(1)	-	-				1	1	0	0	0				-	-
809	W1P2I8	Lon protease homolog OS=Amborella trichopoda GN=AMTR_s00045p00173390 PE=3 SV=1 - [W1P2I8_AMBTC]	True	1		109.6	5.99				1	7	6		1	6	6			W1P2I8	W1P2I8	W1P2I8			433	1307	2032		Y	Y	Y			1(1)	6(7)	6(6)				0	0	0	0	0				0	0
810	U5DEM3	Uncharacterized protein OS=Amborella trichopoda GN=AMTR_s00067p00137990 PE=4 SV=1 - [U5DEM3_AMBTC]	True	1		10.4	7.87				3	-	-		3	-	-			U5DEM3	-	-			434	-	-		Y	-	-			3(3)	-	-				0	0	0	0	0				-	-
811	W1P6X1	Uncharacterized protein OS=Amborella trichopoda GN=AMTR_s00003p00262900 PE=4 SV=1 - [W1P6X1_AMBTC]	True	1		60.7	8.79				-	17	16		-	15	14			-	W1P6X1	W1P6X1			-	435	664		-	Y	Y			-	15(17)	14(16)				-	-	-	-	-				0	0
812	W1PN26	Uncharacterized protein OS=Amborella trichopoda GN=AMTR_s00017p00136200 PE=4 SV=1 - [W1PN26_AMBTC]	True	1		16.2	5.53				3	4	3		3	4	3			W1PN26	W1PN26	W1PN26			435	553	567		Y	Y	Y			3(3)	4(4)	3(3)				0	0	0	0	0				3	3
813	W1NZ55	Peptidyl-prolyl cis-trans isomerase OS=Amborella trichopoda GN=AMTR_s00135p00035680 PE=4 SV=1 - [W1NZ55_AMBTC]	True	1		10.9	5.06				-	4	4		-	4	4			-	W1NZ55	W1NZ55			-	436	503		-	Y	Y			-	4(4)	4(4)				-	-	-	-	-				3	3
814	W1PIS5	Uncharacterized protein OS=Amborella trichopoda GN=AMTR_s00154p00055550 PE=4 SV=1 - [W1PIS5_AMBTC]	True	1		45.7	5.4				-	4	11		-	2	8			-	W1PIS5	W1PIS5			-	1220	437		-	Y	Y			-	2(4)	8(11)				-	-	-	-	-				2	0
815	W1PKF9	Uncharacterized protein OS=Amborella trichopoda GN=AMTR_s00017p00002980 PE=4 SV=1 - [W1PKF9_AMBTC]	True	1		11.5	7.75				1	-	-		1	-	-			W1PKF9	-	-			437	-	-		Y	-	-			1(1)	-	-				0	0	0	0	0				-	-
816	W1NY34	Acyl-coenzyme A oxidase OS=Amborella trichopoda GN=AMTR_s00111p00062720 PE=3 SV=1 - [W1NY34_AMBTC]	True	1		74.1	7.14				-	31	30		-	31	30			-	W1NY34	W1NY34			-	439	582		-	Y	Y			-	31(31)	30(30)				-	-	-	-	-				16	13
817	W1NRT0	Kinesin-like protein OS=Amborella trichopoda GN=AMTR_s00121p00114320 PE=3 SV=1 - [W1NRT0_AMBTC]	True	1		113.2	7.69				1	-	-		1	-	-			W1NRT0	-	-			439	-	-		Y	-	-			1(1)	-	-				0	0	0	0	0				-	-
818	U5DCF9	Uncharacterized protein OS=Amborella trichopoda GN=AMTR_s00071p00090710 PE=4 SV=1 - [U5DCF9_AMBTC]	True	1		35.7	8.41				-	6	7		-	5	6			-	U5DCF9	U5DCF9			-	1007	440		-	Y	Y			-	5(6)	6(7)				-	-	-	-	-				4	4
819	W1PKT5	Uncharacterized protein OS=Amborella trichopoda GN=AMTR_s00017p00206510 PE=4 SV=1 - [W1PKT5_AMBTC]	True	1		22.8	7.99				-	1	-		-	1	-			-	W1PKT5	-			-	440	-		-	Y	-			-	1(1)	-				-	-	-	-	-				0	0
820	U5D8K1	Uncharacterized protein OS=Amborella trichopoda GN=AMTR_s00067p00096180 PE=4 SV=1 - [U5D8K1_AMBTC]	True	1		15.5	10.37				-	13	13		-	13	13			-	U5D8K1	U5D8K1			-	441	755		-	Y	Y			-	13(13)	13(13)				-	-	-	-	-				2	3
821	W1PPX9	Uncharacterized protein OS=Amborella trichopoda GN=AMTR_s00029p00236440 PE=4 SV=1 - [W1PPX9_AMBTC]	True	1		37	7.39				1	-	-		1	-	-			W1PPX9	-	-			441	-	-		Y	-	-			1(1)	-	-				0	0	0	0	0				-	-
822	U5CY61	Uncharacterized protein OS=Amborella trichopoda GN=AMTR_s00055p00157580 PE=4 SV=1 - [U5CY61_AMBTC]	True	1		29.2	5.36				4	9	11		4	9	11			U5CY61	U5CY61	U5CY61			442	1687	729		Y	Y	Y			4(4)	9(9)	11(11)				0	0	0	0	0				1	1
823	W1Q068	Uncharacterized protein OS=Amborella trichopoda GN=AMTR_s00021p00045870 PE=3 SV=1 - [W1Q068_AMBTC]	True	1		17.2	7.34				-	10	10		-	10	10			-	W1Q068	W1Q068			-	442	605		-	Y	Y			-	10(10)	10(10)				-	-	-	-	-				4	6
824	U5CY26	Uncharacterized protein (Fragment) OS=Amborella trichopoda GN=AMTR_s04264p00002410 PE=4 SV=1 - [U5CY26_AMBTC]	True	2		16.8	4.96				-	1	3		-	1	3			-	U5CY26	U5CY26			-	1443	442		-	Y	Y			-	1(1)	3(3)				-	-	-	-	-				1	1
824	U5D5E2	Uncharacterized protein (Fragment) OS=Amborella trichopoda GN=AMTR_s04164p00005780 PE=4 SV=1 - [U5D5E2_AMBTC]	False			16.8	4.96				-	1	3		-	1	3			-	U5CY26	U5CY26			-	1443	442							-	1(1)	3(3)				-	-	-	-	-				1	1
825	W1PW76	Uncharacterized protein OS=Amborella trichopoda GN=AMTR_s00022p00164680 PE=4 SV=1 - [W1PW76_AMBTC]	True	1		36.4	6.89				2	-	2		2	-	2			W1PW76	-	W1PW76			443	-	1850		Y	-	Y			2(2)	-	2(2)				0	0	0	0	0				-	-
826	W1PE81	Uncharacterized protein OS=Amborella trichopoda GN=AMTR_s00018p00222050 PE=4 SV=1 - [W1PE81_AMBTC]	True	1		113.3	5.29				-	1	-		-	1	-			-	W1PE81	-			-	443	-		-	Y	-			-	1(1)	-				-	-	-	-	-				0	0
827	U5DDH7	Uncharacterized protein OS=Amborella trichopoda GN=AMTR_s00069p00195010 PE=4 SV=1 - [U5DDH7_AMBTC]	True	2		46.7	6.42				1	1	2		1	1	2			U5DDH7	U5DDH7	U5DDH7			444	1077	2109		Y	Y	Y			1(1)	1(1)	2(2)				0	1	0	0	0				0	0
827	W1NQ08	Uncharacterized protein OS=Amborella trichopoda GN=AMTR_s00125p00070010 PE=4 SV=1 - [W1NQ08_AMBTC]	False			46.9	7.9				-	1	2		-	1	2			-	U5DDH7	U5DDH7			-	1077	2109							-	1(1)	2(2)				-	-	-	-	-				0	0
828	U5D9F3	Uncharacterized protein OS=Amborella trichopoda GN=AMTR_s00061p00145220 PE=4 SV=1 - [U5D9F3_AMBTC]	True	1		120	6.76				-	55	44		-	53	41			-	U5D9F3	U5D9F3			-	445	1354		-	Y	Y			-	53(55)	41(44)				-	-	-	-	-				1	0
829	W1NJN7	Pectinesterase OS=Amborella trichopoda GN=AMTR_s00129p00044320 PE=4 SV=1 - [W1NJN7_AMBTC]	True	1		61.3	8.6				2	24	14		1	21	12			W1NJN7	W1NJN7	W1NJN7			445	527	482		Y	Y	Y			1(2)	21(24)	12(14)				1	0	0	0	0				22	22
830	W1PJH3	Uncharacterized protein OS=Amborella trichopoda GN=AMTR_s00012p00157270 PE=4 SV=1 - [W1PJH3_AMBTC]	True	1		26.6	7.43				-	8	8		-	8	8			-	W1PJH3	W1PJH3			-	1867	445		-	Y	Y			-	8(8)	8(8)				-	-	-	-	-				5	6
831	W1P880	Pectate lyase OS=Amborella trichopoda GN=AMTR_s00078p00106380 PE=3 SV=1 - [W1P880_AMBTC]	True	1		49.1	9.17				-	13	16		-	13	15			-	W1P880	W1P880			-	446	1380		-	Y	Y			-	13(13)	15(16)				-	-	-	-	-				0	0
832	U5CTZ0	Uncharacterized protein OS=Amborella trichopoda GN=AMTR_s00057p00049120 PE=4 SV=1 - [U5CTZ0_AMBTC]	True	1		83.6	7.23				-	11	5		-	8	2			-	U5CTZ0	U5CTZ0			-	1591	446		-	Y	Y			-	8(11)	2(5)				-	-	-	-	-				9	7
833	W1PNU5	Uncharacterized protein OS=Amborella trichopoda GN=AMTR_s00029p00043520 PE=4 SV=1 - [W1PNU5_AMBTC]	True	1		38.9	4.75				3	2	2		3	2	2			W1PNU5	W1PNU5	W1PNU5			446	2767	2806		Y	Y	Y			3(3)	2(2)	2(2)				0	0	0	0	0				0	0
834	W1PTJ4	Uncharacterized protein OS=Amborella trichopoda GN=AMTR_s00176p00027530 PE=4 SV=1 - [W1PTJ4_AMBTC]	True	1		47	6.8				-	13	21		-	13	21			-	W1PTJ4	W1PTJ4			-	770	447		-	Y	Y			-	13(13)	21(21)				-	-	-	-	-				6	5
835	Q70Y07	Photosystem II CP43 reaction center protein OS=Amborella trichopoda GN=psbC PE=3 SV=1 - [PSBC_AMBTC]	True	1		51.9	7.18				-	11	8		-	11	8			-	Q70Y07	Q70Y07			-	447	1003		-	Y	Y			-	11(11)	8(8)				-	-	-	-	-				9	11
836	W1P0P9	Uncharacterized protein OS=Amborella trichopoda GN=AMTR_s00003p00260350 PE=4 SV=1 - [W1P0P9_AMBTC]	True	1		79.9	6.68				2	-	-		2	-	-			W1P0P9	-	-			448	-	-		Y	-	-			2(2)	-	-				0	0	0	0	0				-	-
837	W1NT74	Proteasome subunit alpha type OS=Amborella trichopoda GN=AMTR_s00095p00127340 PE=3 SV=1 - [W1NT74_AMBTC]	True	1		27.2	6.32				-	14	15		-	14	15			-	W1NT74	W1NT74			-	449	511		-	Y	Y			-	14(14)	15(15)				-	-	-	-	-				5	7
838	W1PNZ6	Uncharacterized protein OS=Amborella trichopoda GN=AMTR_s00029p00141480 PE=4 SV=1 - [W1PNZ6_AMBTC]	True	1		21.2	6.99				2	4	-		2	4	-			W1PNZ6	W1PNZ6	-			449	2398	-		Y	Y	-			2(2)	4(4)	-				0	0	0	0	0				3	3
839	W1PHW5	Ribosomal protein OS=Amborella trichopoda GN=AMTR_s00019p00167280 PE=3 SV=1 - [W1PHW5_AMBTC]	True	1		22.6	9.89				-	9	8		-	3	2			-	W1PHW5	W1PHW5			-	450	562		-	Y	Y			-	3(9)	2(8)				-	-	-	-	-				1	1
840	W1PNY1	Uncharacterized protein OS=Amborella trichopoda GN=AMTR_s00029p00132520 PE=3 SV=1 - [W1PNY1_AMBTC]	True	1		17.5	10.4				-	8	7		-	2	2			-	W1PNY1	W1PNY1			-	941	450		-	Y	Y			-	2(8)	2(7)				-	-	-	-	-				1	1
841	W1PF80	Serine/threonine-protein kinase OS=Amborella trichopoda GN=AMTR_s00006p00234620 PE=3 SV=1 - [W1PF80_AMBTC]	True	2		86.7	6.29				1	-	-		1	-	-			W1PHL5	-	-			450	-	-		Y	-	-			1(1)	-	-				0	0	0	0	0				-	-
841	W1PHL5	Uncharacterized protein OS=Amborella trichopoda GN=AMTR_s00019p00142280 PE=4 SV=1 - [W1PHL5_AMBTC]	False			63.4	8.7				1	-	-		1	-	-			W1PHL5	-	-			450	-	-							1(1)	-	-				0	0	0	0	0				-	-
842	W1NJZ2	Uncharacterized protein OS=Amborella trichopoda GN=AMTR_s00023p00250230 PE=4 SV=1 - [W1NJZ2_AMBTC]	True	1		53.8	5.34				1	-	-		1	-	-			W1NJZ2	-	-			451	-	-		Y	-	-			1(1)	-	-				0	0	0	0	0				-	-
843	W1NSZ0	Uncharacterized protein OS=Amborella trichopoda GN=AMTR_s00111p00148440 PE=3 SV=1 - [W1NSZ0_AMBTC]	True	1		64.1	7.25				-	32	27		-	29	24			-	W1NSZ0	W1NSZ0			-	452	551		-	Y	Y			-	29(32)	24(27)				-	-	-	-	-				7	11
844	W1PBR3	Uncharacterized protein OS=Amborella trichopoda GN=AMTR_s00019p00231640 PE=4 SV=1 - [W1PBR3_AMBTC]	True	1		83.5	9.11				1	-	-		1	-	-			W1PBR3	-	-			452	-	-		Y	-	-			1(1)	-	-				0	0	0	0	0				-	-
845	W1NG31	Uncharacterized protein OS=Amborella trichopoda GN=AMTR_s00010p00259040 PE=3 SV=1 - [W1NG31_AMBTC]	True	1		31.5	4.3				1	6	12		1	3	8			W1NG31	W1NG31	W1NG31			453	2359	757		Y	Y	Y			1(1)	3(6)	8(12)				0	0	0	0	0				0	1
846	U5D3B2	Uncharacterized protein OS=Amborella trichopoda GN=AMTR_s00183p00048560 PE=4 SV=1 - [U5D3B2_AMBTC]	True	1		20.9	11.43				-	4	4		-	1	1			-	U5D3B2	U5D3B2			-	453	746		-	Y	Y			-	1(4)	1(4)				-	-	-	-	-				0	0
847	U5D992	Uncharacterized protein OS=Amborella trichopoda GN=AMTR_s00061p00068850 PE=3 SV=1 - [U5D992_AMBTC]	True	1		16.7	6.77				-	3	4		-	1	3			-	U5D992	U5D992			-	1174	454		-	Y	Y			-	1(3)	3(4)				-	-	-	-	-				1	0
848	W1P769	Uncharacterized protein OS=Amborella trichopoda GN=AMTR_s00006p00237340 PE=3 SV=1 - [W1P769_AMBTC]	True	1		70.3	7.37				1	-	-		1	-	-			W1P769	-	-			454	-	-		Y	-	-			1(1)	-	-				0	0	0	0	0				-	-
849	W1NT99	Ribosomal protein L19 OS=Amborella trichopoda GN=AMTR_s00091p00066640 PE=3 SV=1 - [W1NT99_AMBTC]	True	1		24.1	11.31				-	8	7		-	8	7			-	W1NT99	W1NT99			-	456	1400		-	Y	Y			-	8(8)	7(7)				-	-	-	-	-				0	0
850	U5CXV8	Uncharacterized protein OS=Amborella trichopoda GN=AMTR_s00032p00091590 PE=3 SV=1 - [U5CXV8_AMBTC]	True	1		47.8	6.92				1	2	5		1	2	5			U5CXV8	U5CXV8	U5CXV8			456	2895	1796		Y	Y	Y			1(1)	2(2)	5(5)				1	1	0	0	0				0	0
851	W1NJX1	Uncharacterized protein (Fragment) OS=Amborella trichopoda GN=AMTR_s00023p00007120 PE=4 SV=1 - [W1NJX1_AMBTC]	True	1		31.3	7.21				-	17	16		-	17	16			-	W1NJX1	W1NJX1			-	457	890		-	Y	Y			-	17(17)	16(16)				-	-	-	-	-				6	2
852	W1PIB4	Uncharacterized protein OS=Amborella trichopoda GN=AMTR_s00019p00254960 PE=4 SV=1 - [W1PIB4_AMBTC]	True	1		73.8	6.99				-	21	19		-	17	16			-	W1PIB4	W1PIB4			-	458	512		-	Y	Y			-	17(21)	16(19)				-	-	-	-	-				10	12
853	W1NFM4	Adenylosuccinate lyase OS=Amborella trichopoda GN=AMTR_s00136p00057760 PE=3 SV=1 - [W1NFM4_AMBTC]	True	1		53.6	6.06				1	5	6		1	5	6			W1NFM4	W1NFM4	W1NFM4			458	2435	2646		Y	Y	Y			1(1)	5(5)	6(6)				0	1	0	0	0				0	0
854	U5D125	Uncharacterized protein OS=Amborella trichopoda GN=AMTR_s00069p00095150 PE=4 SV=1 - [U5D125_AMBTC]	True	1		21.5	10.78				-	6	6		-	3	6			-	U5D125	U5D125			-	459	991		-	Y	Y			-	3(6)	6(6)				-	-	-	-	-				0	1
855	U5CTU4	Uncharacterized protein OS=Amborella trichopoda GN=AMTR_s00183p00024730 PE=4 SV=1 - [U5CTU4_AMBTC]	True	1		77.6	6.7				1	3	2		1	3	2			U5CTU4	U5CTU4	U5CTU4			459	2915	2614		Y	Y	Y			1(1)	3(3)	2(2)				0	1	0	0	0				0	0
856	W1P988	Uncharacterized protein OS=Amborella trichopoda GN=AMTR_s00081p00076550 PE=4 SV=1 - [W1P988_AMBTC]	True	1		49.2	7.88				-	2	1		-	2	1			-	W1P988	W1P988			-	1630	459		-	Y	Y			-	2(2)	1(1)				-	-	-	-	-				0	0
857	W1P9R3	Importin subunit alpha OS=Amborella trichopoda GN=AMTR_s00147p00043750 PE=3 SV=1 - [W1P9R3_AMBTC]	True	1		58.4	5.26				-	22	25		-	21	24			-	W1P9R3	W1P9R3			-	707	460		-	Y	Y			-	21(22)	24(25)				-	-	-	-	-				0	0
858	W1PU15	Uncharacterized protein OS=Amborella trichopoda GN=AMTR_s00027p00219390 PE=4 SV=1 - [W1PU15_AMBTC]	True	1		51.1	7.61				-	9	6		-	9	6			-	W1PU15	W1PU15			-	460	637		-	Y	Y			-	9(9)	6(6)				-	-	-	-	-				2	1
859	U5DHV0	Uncharacterized protein OS=Amborella trichopoda GN=AMTR_s00066p00054390 PE=4 SV=1 - [U5DHV0_AMBTC]	True	1		44.3	9.6				1	1	-		1	1	-			U5DHV0	U5DHV0	-			460	1569	-		Y	Y	-			1(1)	1(1)	-				0	1	0	0	0				0	0
860	W1PL21	Uncharacterized protein OS=Amborella trichopoda GN=AMTR_s00017p00236130 PE=4 SV=1 - [W1PL21_AMBTC]	True	1		28.5	10.07				-	6	6		-	6	6			-	W1PL21	W1PL21			-	461	644		-	Y	Y			-	6(6)	6(6)				-	-	-	-	-				1	2
861	W1P8H6	Uncharacterized protein OS=Amborella trichopoda GN=AMTR_s00077p00129970 PE=4 SV=1 - [W1P8H6_AMBTC]	True	1		28.5	6.27				1	2	3		1	2	3			W1P8H6	W1P8H6	W1P8H6			461	2554	2730		Y	Y	Y			1(1)	2(2)	3(3)				0	0	1	0	0				1	1
862	W1P0B9	Uncharacterized protein OS=Amborella trichopoda GN=AMTR_s00003p00206370 PE=3 SV=1 - [W1P0B9_AMBTC]	True	1		16.3	8.1				-	4	10		-	4	10			-	W1P0B9	W1P0B9			-	1577	463		-	Y	Y			-	4(4)	10(10)				-	-	-	-	-				3	2
863	W1PZ94	Proteasome subunit beta type OS=Amborella trichopoda GN=AMTR_s00041p00154550 PE=3 SV=1 - [W1PZ94_AMBTC]	True	1		27.8	6.14				-	9	7		-	9	7			-	W1PZ94	W1PZ94			-	463	572		-	Y	Y			-	9(9)	7(7)				-	-	-	-	-				5	3
864	W1P9T6	Proteasome subunit alpha type OS=Amborella trichopoda GN=AMTR_s00147p00090390 PE=3 SV=1 - [W1P9T6_AMBTC]	True	1		27.5	6.65				-	16	13		-	16	13			-	W1P9T6	W1P9T6			-	464	548		-	Y	Y			-	16(16)	13(13)				-	-	-	-	-				10	11
865	W1NZW1	Uncharacterized protein OS=Amborella trichopoda GN=AMTR_s00002p00235200 PE=4 SV=1 - [W1NZW1_AMBTC]	True	1		36.6	6.19				-	9	10		-	6	7			-	W1NZW1	W1NZW1			-	986	465		-	Y	Y			-	6(9)	7(10)				-	-	-	-	-				8	8
866	W1PPG8	Glutathione peroxidase OS=Amborella trichopoda GN=AMTR_s00029p00188640 PE=3 SV=1 - [W1PPG8_AMBTC]	True	1		18.7	8.22				-	3	-		-	2	-			-	W1PPG8	-			-	465	-		-	Y	-			-	2(3)	-				-	-	-	-	-				2	2
867	W1PPZ6	Pyruvate kinase OS=Amborella trichopoda GN=AMTR_s00149p00045710 PE=3 SV=1 - [W1PPZ6_AMBTC]	True	1		64.1	7.36				-	21	17		-	15	13			-	W1PPZ6	W1PPZ6			-	466	468		-	Y	Y			-	15(21)	13(17)				-	-	-	-	-				2	0
868	U5CW35	Uncharacterized protein OS=Amborella trichopoda GN=AMTR_s00033p00213930 PE=3 SV=1 - [U5CW35_AMBTC]	True	1		57.6	7.14				-	8	16		-	8	16			-	U5CW35	U5CW35			-	978	467		-	Y	Y			-	8(8)	16(16)				-	-	-	-	-				0	0
869	W1NQE7	Uncharacterized protein OS=Amborella trichopoda GN=AMTR_s00130p00058120 PE=3 SV=1 - [W1NQE7_AMBTC]	True	1		16.7	10.46				-	4	5		-	2	2			-	W1NQE7	W1NQE7			-	467	1013		-	Y	Y			-	2(4)	2(5)				-	-	-	-	-				0	0
870	W1NUR2	Uncharacterized protein OS=Amborella trichopoda GN=AMTR_s00101p00077050 PE=4 SV=1 - [W1NUR2_AMBTC]	True	1		57.3	6.98				-	26	23		-	10	8			-	W1NUR2	W1NUR2			-	468	470		-	Y	Y			-	10(26)	8(23)				-	-	-	-	-				5	5
871	W1NJI6	Uncharacterized protein OS=Amborella trichopoda GN=AMTR_s00008p00163370 PE=4 SV=1 - [W1NJI6_AMBTC]	True	1		84.4	6.27				-	27	22		-	25	20			-	W1NJI6	W1NJI6			-	470	978		-	Y	Y			-	25(27)	20(22)				-	-	-	-	-				0	0
872	W1PFE4	Uncharacterized protein OS=Amborella trichopoda GN=AMTR_s00017p00221160 PE=4 SV=1 - [W1PFE4_AMBTC]	True	1		20.1	9.58				-	9	7		-	5	3			-	W1PFE4	W1PFE4			-	471	900		-	Y	Y			-	5(9)	3(7)				-	-	-	-	-				0	0
873	W1PUA6	Lipoxygenase OS=Amborella trichopoda GN=AMTR_s00022p00205270 PE=3 SV=1 - [W1PUA6_AMBTC]	True	1		101.4	6.65				-	24	5		-	12	1			-	W1PUA6	W1PUA6			-	472	1235		-	Y	Y			-	12(24)	1(5)				-	-	-	-	-				20	23
874	W1P6G5	Cysteine proteinase inhibitor OS=Amborella trichopoda GN=AMTR_s00087p00085650 PE=3 SV=1 - [W1P6G5_AMBTC]	True	1		13.5	8.18				-	4	5		-	3	4			-	W1P6G5	W1P6G5			-	2292	473		-	Y	Y			-	3(4)	4(5)				-	-	-	-	-				1	2
875	W1PTN4	Uncharacterized protein OS=Amborella trichopoda GN=AMTR_s00024p00115620 PE=4 SV=1 - [W1PTN4_AMBTC]	True	1		67.4	7.33				-	11	7		-	5	2			-	W1PTN4	W1PTN4			-	474	710		-	Y	Y			-	5(11)	2(7)				-	-	-	-	-				2	2
876	W1PT89	Uncharacterized protein OS=Amborella trichopoda GN=AMTR_s00040p00225520 PE=3 SV=1 - [W1PT89_AMBTC]	True	1		15.5	11.14				-	7	5		-	7	5			-	W1PT89	W1PT89			-	475	1622		-	Y	Y			-	7(7)	5(5)				-	-	-	-	-				0	0
877	W1PJS8	Alpha-galactosidase OS=Amborella trichopoda GN=AMTR_s00171p00050000 PE=3 SV=1 - [W1PJS8_AMBTC]	True	1		44.5	6.02				-	12	12		-	11	11			-	W1PJS8	W1PJS8			-	2093	477		-	Y	Y			-	11(12)	11(12)				-	-	-	-	-				5	5
878	W1PC77	Ferritin OS=Amborella trichopoda GN=AMTR_s00007p00026350 PE=3 SV=1 - [W1PC77_AMBTC]	True	1		28.2	6.09				-	6	6		-	6	6			-	W1PC77	W1PC77			-	478	731		-	Y	Y			-	6(6)	6(6)				-	-	-	-	-				0	0
879	W1P6L5	Proteasome subunit alpha type OS=Amborella trichopoda GN=AMTR_s00003p00165080 PE=3 SV=1 - [W1P6L5_AMBTC]	True	1		29.3	5.5				-	13	13		-	13	13			-	W1P6L5	W1P6L5			-	479	707		-	Y	Y			-	13(13)	13(13)				-	-	-	-	-				9	7
880	W1PNN3	Uncharacterized protein OS=Amborella trichopoda GN=AMTR_s00029p00056790 PE=4 SV=1 - [W1PNN3_AMBTC]	True	1		8.3	4.67				-	3	3		-	3	3			-	W1PNN3	W1PNN3			-	652	479		-	Y	Y			-	3(3)	3(3)				-	-	-	-	-				2	2
881	W1Q075	Uncharacterized protein OS=Amborella trichopoda GN=AMTR_s00021p00059810 PE=3 SV=1 - [W1Q075_AMBTC]	True	1		110.1	6.24				-	57	52		-	57	52			-	W1Q075	W1Q075			-	632	483		-	Y	Y			-	57(57)	52(52)				-	-	-	-	-				13	17
882	W1PWL2	DNA gyrase subunit B OS=Amborella trichopoda GN=AMTR_s00034p00235670 PE=3 SV=1 - [W1PWL2_AMBTC]	True	1		83.5	8.25				-	2	-		-	2	-			-	W1PWL2	-			-	483	-		-	Y	-			-	2(2)	-				-	-	-	-	-				0	0
883	W1P1V4	Uncharacterized protein OS=Amborella trichopoda GN=AMTR_s00078p00124680 PE=4 SV=1 - [W1P1V4_AMBTC]	True	1		55.2	5.73				-	16	14		-	16	14			-	W1P1V4	W1P1V4			-	484	506		-	Y	Y			-	16(16)	14(14)				-	-	-	-	-				3	4
884	W1NLL7	Catalase OS=Amborella trichopoda GN=AMTR_s00001p00022550 PE=3 SV=1 - [W1NLL7_AMBTC]	True	1		56.8	7.12				-	22	18		-	18	15			-	W1NLL7	W1NLL7			-	738	485		-	Y	Y			-	18(22)	15(18)				-	-	-	-	-				19	18
885	W1P368	Reticulon-like protein OS=Amborella trichopoda GN=AMTR_s00077p00178230 PE=4 SV=1 - [W1P368_AMBTC]	True	1		28.6	8.24				-	4	3		-	4	3			-	W1P368	W1P368			-	485	1305		-	Y	Y			-	4(4)	3(3)				-	-	-	-	-				0	0
886	U5D348	Uncharacterized protein OS=Amborella trichopoda GN=AMTR_s00032p00056500 PE=3 SV=1 - [U5D348_AMBTC]	True	1		49.9	4.86				-	27	26		-	5	4			-	U5D348	U5D348			-	486	595		-	Y	Y			-	5(27)	4(26)				-	-	-	-	-				12	13
887	W1NYK9	Uncharacterized protein OS=Amborella trichopoda GN=AMTR_s00099p00139960 PE=4 SV=1 - [W1NYK9_AMBTC]	True	1		30.8	5.99				-	9	9		-	9	9			-	W1NYK9	W1NYK9			-	487	578		-	Y	Y			-	9(9)	9(9)				-	-	-	-	-				7	8
888	U5CYG0	Histone H2A OS=Amborella trichopoda GN=AMTR_s00055p00221900 PE=3 SV=1 - [U5CYG0_AMBTC]	True	1		13.9	10.36				-	-	4		-	-	3			-	-	U5CYG0			-	-	487		-	-	Y			-	-	3(4)				-	-	-	-	-				-	-
889	W1NX02	Uncharacterized protein OS=Amborella trichopoda GN=AMTR_s00111p00056660 PE=4 SV=1 - [W1NX02_AMBTC]	True	1		40.2	8.65				-	9	9		-	9	9			-	W1NX02	W1NX02			-	531	488		-	Y	Y			-	9(9)	9(9)				-	-	-	-	-				4	5
890	W1PQ54	Uncharacterized protein OS=Amborella trichopoda GN=AMTR_s00168p00055310 PE=4 SV=1 - [W1PQ54_AMBTC]	True	1		115.8	6.83				-	48	42		-	47	41			-	W1PQ54	W1PQ54			-	489	1035		-	Y	Y			-	47(48)	41(42)				-	-	-	-	-				7	7
891	W1PA84	Uncharacterized protein OS=Amborella trichopoda GN=AMTR_s00005p00190110 PE=4 SV=1 - [W1PA84_AMBTC]	True	1		10.3	10.2				-	2	5		-	2	5			-	W1PA84	W1PA84			-	1131	490		-	Y	Y			-	2(2)	5(5)				-	-	-	-	-				1	1
892	W1NE84	Uncharacterized protein OS=Amborella trichopoda GN=AMTR_s00010p00119100 PE=3 SV=1 - [W1NE84_AMBTC]	True	1		50.2	4.89				-	25	24		-	3	3			-	W1NE84	W1NE84			-	490	604		-	Y	Y			-	3(25)	3(24)				-	-	-	-	-				11	12
893	W1PR82	Uncharacterized protein OS=Amborella trichopoda GN=AMTR_s00025p00203820 PE=4 SV=1 - [W1PR82_AMBTC]	True	1		57.9	6.84				-	25	24		-	9	9			-	W1PR82	W1PR82			-	555	491		-	Y	Y			-	9(25)	9(24)				-	-	-	-	-				4	3
894	W1P434	Uncharacterized protein OS=Amborella trichopoda GN=AMTR_s00096p00027570 PE=4 SV=1 - [W1P434_AMBTC]	True	1		36.3	5				-	11	8		-	8	6			-	W1P434	W1P434			-	493	993		-	Y	Y			-	8(11)	6(8)				-	-	-	-	-				0	1
895	W1PQZ3	Uncharacterized protein OS=Amborella trichopoda GN=AMTR_s00029p00199510 PE=4 SV=1 - [W1PQZ3_AMBTC]	True	1		20.9	8.76				-	4	2		-	3	1			-	W1PQZ3	W1PQZ3			-	494	618		-	Y	Y			-	3(4)	1(2)				-	-	-	-	-				0	0
896	W1PEB6	Uncharacterized protein OS=Amborella trichopoda GN=AMTR_s00142p00070390 PE=4 SV=1 - [W1PEB6_AMBTC]	True	1		48.8	7.74				-	23	23		-	22	23			-	W1PEB6	W1PEB6			-	684	495		-	Y	Y			-	22(23)	23(23)				-	-	-	-	-				11	9
897	W1PJ17	Uncharacterized protein OS=Amborella trichopoda GN=AMTR_s00155p00007590 PE=4 SV=1 - [W1PJ17_AMBTC]	True	1		29.1	9.17				-	16	15		-	10	9			-	W1PJ17	W1PJ17			-	496	590		-	Y	Y			-	10(16)	9(15)				-	-	-	-	-				1	2
898	W1PHH9	Uncharacterized protein OS=Amborella trichopoda GN=AMTR_s00019p00132110 PE=4 SV=1 - [W1PHH9_AMBTC]	True	1		47.8	9.69				-	15	11		-	11	7			-	W1PHH9	W1PHH9			-	497	2019		-	Y	Y			-	11(15)	7(11)				-	-	-	-	-				0	0
899	W1PR55	Uncharacterized protein OS=Amborella trichopoda GN=AMTR_s00166p00070030 PE=4 SV=1 - [W1PR55_AMBTC]	True	1		59.9	8.68				-	12	3		-	12	3			-	W1PR55	W1PR55			-	498	1833		-	Y	Y			-	12(12)	3(3)				-	-	-	-	-				0	0
900	W1NSR3	Uncharacterized protein OS=Amborella trichopoda GN=AMTR_s00109p00150460 PE=4 SV=1 - [W1NSR3_AMBTC]	True	1		61.1	6.32				-	23	21		-	23	21			-	W1NSR3	W1NSR3			-	500	1375		-	Y	Y			-	23(23)	21(21)				-	-	-	-	-				7	5
901	U5DBX0	Uncharacterized protein OS=Amborella trichopoda GN=AMTR_s00067p00185510 PE=4 SV=1 - [U5DBX0_AMBTC]	True	1		47.3	8.47				-	10	9		-	10	9			-	U5DBX0	U5DBX0			-	679	500		-	Y	Y			-	10(10)	9(9)				-	-	-	-	-				0	2
902	W1PUL0	Uncharacterized protein OS=Amborella trichopoda GN=AMTR_s00022p00129900 PE=4 SV=1 - [W1PUL0_AMBTC]	True	1		128.5	7.15				-	34	29		-	25	22			-	W1PUL0	W1PUL0			-	501	829		-	Y	Y			-	25(34)	22(29)				-	-	-	-	-				0	0
903	W1NIS4	Uncharacterized protein OS=Amborella trichopoda GN=AMTR_s00009p00259550 PE=4 SV=1 - [W1NIS4_AMBTC]	True	1		21.5	8.43				-	6	5		-	5	4			-	W1NIS4	W1NIS4			-	857	502		-	Y	Y			-	5(6)	4(5)				-	-	-	-	-				0	0
904	W1PFQ2	Uncharacterized protein OS=Amborella trichopoda GN=AMTR_s00017p00257730 PE=4 SV=1 - [W1PFQ2_AMBTC]	True	1		22.2	9.8				-	12	9		-	6	4			-	W1PFQ2	W1PFQ2			-	504	1117		-	Y	Y			-	6(12)	4(9)				-	-	-	-	-				1	1
905	W1PZ58	Uncharacterized protein OS=Amborella trichopoda GN=AMTR_s00180p00054930 PE=3 SV=1 - [W1PZ58_AMBTC]	True	1		45.6	5.54				-	17	13		-	17	13			-	W1PZ58	W1PZ58			-	505	1319		-	Y	Y			-	17(17)	13(13)				-	-	-	-	-				0	1
906	W1PIV9	Uncharacterized protein OS=Amborella trichopoda GN=AMTR_s00019p00039340 PE=4 SV=1 - [W1PIV9_AMBTC]	True	1		29.1	8.29				-	-	1		-	-	1			-	-	W1PIV9			-	-	505		-	-	Y			-	-	1(1)				-	-	-	-	-				-	-
907	U5D9B1	Uncharacterized protein OS=Amborella trichopoda GN=AMTR_s00061p00090590 PE=4 SV=1 - [U5D9B1_AMBTC]	True	1		73.7	6.47				-	16	14		-	12	11			-	U5D9B1	U5D9B1			-	506	626		-	Y	Y			-	12(16)	11(14)				-	-	-	-	-				5	7
908	W1NF00	Uncharacterized protein OS=Amborella trichopoda GN=AMTR_s00004p00192450 PE=3 SV=1 - [W1NF00_AMBTC]	True	1		31.6	5.58				-	16	15		-	13	12			-	W1NF00	W1NF00			-	716	507		-	Y	Y			-	13(16)	12(15)				-	-	-	-	-				7	8
909	W1PFI0	Uncharacterized protein OS=Amborella trichopoda GN=AMTR_s00016p00253590 PE=4 SV=1 - [W1PFI0_AMBTC]	True	1		15.1	9.31				-	5	-		-	5	-			-	W1PFI0	-			-	507	-		-	Y	-			-	5(5)	-				-	-	-	-	-				0	0
910	U5D6B0	Uncharacterized protein OS=Amborella trichopoda GN=AMTR_s00047p00140090 PE=4 SV=1 - [U5D6B0_AMBTC]	True	2		14.2	11.47				-	3	2		-	3	2			-	W1P8T6	W1P8T6			-	508	1074		-	Y	Y			-	3(3)	2(2)				-	-	-	-	-				0	0
910	W1P8T6	Uncharacterized protein OS=Amborella trichopoda GN=AMTR_s00016p00218360 PE=4 SV=1 - [W1P8T6_AMBTC]	False			10.9	11.58				-	3	2		-	3	2			-	W1P8T6	W1P8T6			-	508	1074							-	3(3)	2(2)				-	-	-	-	-				0	0
911	W1PYP5	Citrate synthase OS=Amborella trichopoda GN=AMTR_s00025p00238170 PE=3 SV=1 - [W1PYP5_AMBTC]	True	1		48.7	6.93				-	-	3		-	-	1			-	-	W1PYP5			-	-	508		-	-	Y			-	-	1(3)				-	-	-	-	-				-	-
912	W1NK73	Acyl-[acyl-carrier-protein] desaturase OS=Amborella trichopoda GN=AMTR_s00001p00085970 PE=3 SV=1 - [W1NK73_AMBTC]	True	1		44.8	6.3				-	18	16		-	18	6			-	W1NK73	W1NK73			-	595	509		-	Y	Y			-	18(18)	6(16)				-	-	-	-	-				4	0
913	U5D273	Uncharacterized protein OS=Amborella trichopoda GN=AMTR_s00182p00050050 PE=4 SV=1 - [U5D273_AMBTC]	True	1		54.4	6.01				-	14	18		-	14	18			-	U5D273	U5D273			-	2119	510		-	Y	Y			-	14(14)	18(18)				-	-	-	-	-				8	9
914	W1P1X2	Uncharacterized protein OS=Amborella trichopoda GN=AMTR_s00089p00181680 PE=4 SV=1 - [W1P1X2_AMBTC]	True	1		33.3	6.33				-	17	14		-	17	14			-	W1P1X2	W1P1X2			-	510	673		-	Y	Y			-	17(17)	14(14)				-	-	-	-	-				10	10
915	W1NG20	Uncharacterized protein OS=Amborella trichopoda GN=AMTR_s00010p00157310 PE=4 SV=1 - [W1NG20_AMBTC]	True	1		14.7	9.17				-	4	3		-	4	3			-	W1NG20	W1NG20			-	513	600		-	Y	Y			-	4(4)	3(3)				-	-	-	-	-				3	2
916	W1NV14	Pyruvate kinase OS=Amborella trichopoda GN=AMTR_s00002p00269190 PE=3 SV=1 - [W1NV14_AMBTC]	True	1		62.6	6.42				-	27	25		-	26	23			-	W1NV14	W1NV14			-	515	727		-	Y	Y			-	26(27)	23(25)				-	-	-	-	-				2	0
917	W1NLQ5	Uncharacterized protein OS=Amborella trichopoda GN=AMTR_s00001p00073530 PE=4 SV=1 - [W1NLQ5_AMBTC]	True	1		12.1	4.36				-	-	1		-	-	1			-	-	W1NLQ5			-	-	516		-	-	Y			-	-	1(1)				-	-	-	-	-				-	-
918	W1NH10	Proteasome subunit alpha type OS=Amborella trichopoda GN=AMTR_s00010p00259960 PE=3 SV=1 - [W1NH10_AMBTC]	True	1		27.5	5.48				-	9	8		-	5	4			-	W1NH10	W1NH10			-	661	517		-	Y	Y			-	5(9)	4(8)				-	-	-	-	-				4	4
919	W1PQ50	Histone H2A OS=Amborella trichopoda GN=AMTR_s00168p00048800 PE=3 SV=1 - [W1PQ50_AMBTC]	True	1		15.7	10.55				-	2	-		-	1	-			-	W1PQ50	-			-	517	-		-	Y	-			-	1(2)	-				-	-	-	-	-				1	1
920	W1P576	Uncharacterized protein OS=Amborella trichopoda GN=AMTR_s00045p00168180 PE=4 SV=1 - [W1P576_AMBTC]	True	1		33.8	8.29				-	8	7		-	4	3			-	W1P576	W1P576			-	690	518		-	Y	Y			-	4(8)	3(7)				-	-	-	-	-				4	5
921	W1NIE1	Glycerol-3-phosphate dehydrogenase OS=Amborella trichopoda GN=AMTR_s00009p00266730 PE=3 SV=1 - [W1NIE1_AMBTC]	True	1		55.3	8.37				-	-	1		-	-	1			-	-	W1NIE1			-	-	519		-	-	Y			-	-	1(1)				-	-	-	-	-				-	-
922	W1PIX9	Uncharacterized protein OS=Amborella trichopoda GN=AMTR_s00155p00032400 PE=3 SV=1 - [W1PIX9_AMBTC]	True	1		45.9	7.81				-	21	19		-	21	19			-	W1PIX9	W1PIX9			-	520	1144		-	Y	Y			-	21(21)	19(19)				-	-	-	-	-				1	5
923	W1PL07	Peroxidase OS=Amborella trichopoda GN=AMTR_s00017p00229570 PE=3 SV=1 - [W1PL07_AMBTC]	True	1		38.1	7.65				-	8	10		-	5	7			-	W1PL07	W1PL07			-	1018	521		-	Y	Y			-	5(8)	7(10)				-	-	-	-	-				5	4
924	U5DCT2	Uncharacterized protein OS=Amborella trichopoda GN=AMTR_s00061p00199890 PE=3 SV=1 - [U5DCT2_AMBTC]	True	1		26.6	6.67				-	7	8		-	7	8			-	U5DCT2	U5DCT2			-	860	522		-	Y	Y			-	7(7)	8(8)				-	-	-	-	-				4	3
925	W1PH22	Uncharacterized protein OS=Amborella trichopoda GN=AMTR_s00016p00253840 PE=4 SV=1 - [W1PH22_AMBTC]	True	1		12.6	9.64				-	3	3		-	3	3			-	W1PH22	W1PH22			-	522	650		-	Y	Y			-	3(3)	3(3)				-	-	-	-	-				2	2
926	W1NPX5	Uncharacterized protein OS=Amborella trichopoda GN=AMTR_s00124p00098540 PE=4 SV=1 - [W1NPX5_AMBTC]	True	1		26.5	8				-	7	7		-	7	7			-	W1NPX5	W1NPX5			-	834	523		-	Y	Y			-	7(7)	7(7)				-	-	-	-	-				7	7
927	W1PT82	Uncharacterized protein OS=Amborella trichopoda GN=AMTR_s00024p00111030 PE=4 SV=1 - [W1PT82_AMBTC]	True	1		21.8	6.29				-	7	8		-	6	7			-	W1PT82	W1PT82			-	1785	524		-	Y	Y			-	6(7)	7(8)				-	-	-	-	-				6	6
928	U5DDT1	Proteasome subunit alpha type OS=Amborella trichopoda GN=AMTR_s00062p00097510 PE=3 SV=1 - [U5DDT1_AMBTC]	True	1		27.1	7.88				-	11	10		-	7	7			-	U5DDT1	U5DDT1			-	524	728		-	Y	Y			-	7(11)	7(10)				-	-	-	-	-				5	4
929	W1PTA9	Pyruvate kinase OS=Amborella trichopoda GN=AMTR_s00040p00232180 PE=3 SV=1 - [W1PTA9_AMBTC]	True	1		57.4	6.96				-	21	22		-	19	19			-	W1PTA9	W1PTA9			-	525	530		-	Y	Y			-	19(21)	19(22)				-	-	-	-	-				9	7
930	W1P8X0	Superoxide dismutase OS=Amborella trichopoda GN=AMTR_s00077p00043830 PE=3 SV=1 - [W1P8X0_AMBTC]	True	1		22.5	6.43				-	2	6		-	2	6			-	W1P8X0	W1P8X0			-	2530	526		-	Y	Y			-	2(2)	6(6)				-	-	-	-	-				2	1
931	W1P276	Uncharacterized protein OS=Amborella trichopoda GN=AMTR_s00045p00107790 PE=4 SV=1 - [W1P276_AMBTC]	True	1		25.8	9.85				-	6	8		-	6	8			-	W1P276	W1P276			-	617	528		-	Y	Y			-	6(6)	8(8)				-	-	-	-	-				3	1
932	W1NYK4	Uncharacterized protein OS=Amborella trichopoda GN=AMTR_s00104p00132470 PE=4 SV=1 - [W1NYK4_AMBTC]	True	1		14.7	5.9				-	12	9		-	12	9			-	W1NYK4	W1NYK4			-	529	779		-	Y	Y			-	12(12)	9(9)				-	-	-	-	-				2	3
933	W1PPU6	Uncharacterized protein OS=Amborella trichopoda GN=AMTR_s00029p00227660 PE=3 SV=1 - [W1PPU6_AMBTC]	True	1		30.9	8.63				-	8	7		-	5	7			-	W1PPU6	W1PPU6			-	530	844		-	Y	Y			-	5(8)	7(7)				-	-	-	-	-				5	8
934	W1NE50	Uncharacterized protein OS=Amborella trichopoda GN=AMTR_s00004p00156880 PE=4 SV=1 - [W1NE50_AMBTC]	True	1		55.5	7.72				-	19	9		-	19	9			-	W1NE50	W1NE50			-	532	789		-	Y	Y			-	19(19)	9(9)				-	-	-	-	-				0	1
935	W1NNF7	Pyruvate kinase OS=Amborella trichopoda GN=AMTR_s00119p00089160 PE=3 SV=1 - [W1NNF7_AMBTC]	True	1		55.8	8.32				-	10	7		-	6	3			-	W1NNF7	W1NNF7			-	760	532		-	Y	Y			-	6(10)	3(7)				-	-	-	-	-				0	1
936	W1NDU7	Glutamate dehydrogenase OS=Amborella trichopoda GN=AMTR_s00004p00059320 PE=3 SV=1 - [W1NDU7_AMBTC]	True	1		44.6	6.55				-	19	17		-	19	17			-	W1NDU7	W1NDU7			-	696	535		-	Y	Y			-	19(19)	17(17)				-	-	-	-	-				8	6
937	W1PZG0	Uncharacterized protein OS=Amborella trichopoda GN=AMTR_s00041p00203840 PE=4 SV=1 - [W1PZG0_AMBTC]	True	1		28.1	4.77				-	3	3		-	3	3			-	W1PZG0	W1PZG0			-	535	616		-	Y	Y			-	3(3)	3(3)				-	-	-	-	-				0	0
938	W1PDL6	Uncharacterized protein OS=Amborella trichopoda GN=AMTR_s00006p00256440 PE=4 SV=1 - [W1PDL6_AMBTC]	True	1		50.6	8.51				-	16	15		-	8	15			-	W1PDL6	W1PDL6			-	536	2107		-	Y	Y			-	8(16)	15(15)				-	-	-	-	-				0	0
939	U5D7L7	Uncharacterized protein OS=Amborella trichopoda GN=AMTR_s00052p00069760 PE=4 SV=1 - [U5D7L7_AMBTC]	True	1		44.9	5.39				-	-	1		-	-	1			-	-	U5D7L7			-	-	537		-	-	Y			-	-	1(1)				-	-	-	-	-				-	-
940	U5D836	Dolichyl-diphosphooligosaccharide--protein glycosyltransferase 48 kDa subunit OS=Amborella trichopoda GN=AMTR_s00059p00133780 PE=3 SV=1 - [U5D836_AMBTC]	True	1		48.3	6.25				-	12	11		-	12	11			-	U5D836	U5D836			-	538	1455		-	Y	Y			-	12(12)	11(11)				-	-	-	-	-				1	3
941	W1NL09	Uncharacterized protein OS=Amborella trichopoda GN=AMTR_s00001p00087250 PE=4 SV=1 - [W1NL09_AMBTC]	True	1		30	5.88				-	-	11		-	-	1			-	-	W1NL09			-	-	538		-	-	Y			-	-	1(11)				-	-	-	-	-				-	-
942	W1NS96	Purple acid phosphatase OS=Amborella trichopoda GN=AMTR_s00110p00098820 PE=3 SV=1 - [W1NS96_AMBTC]	True	1		73.8	6.58				-	14	19		-	14	19			-	W1NS96	W1NS96			-	1978	539		-	Y	Y			-	14(14)	19(19)				-	-	-	-	-				5	7
943	W1NW21	Uncharacterized protein OS=Amborella trichopoda GN=AMTR_s00099p00160780 PE=4 SV=1 - [W1NW21_AMBTC]	True	1		37.8	6.65				-	15	13		-	15	13			-	W1NW21	W1NW21			-	539	1085		-	Y	Y			-	15(15)	13(13)				-	-	-	-	-				3	4
944	W1NLC5	Isocitrate dehydrogenase [NAD] subunit. mitochondrial OS=Amborella trichopoda GN=AMTR_s00001p00200380 PE=3 SV=1 - [W1NLC5_AMBTC]	True	1		40.5	7.88				-	18	16		-	18	16			-	W1NLC5	W1NLC5			-	540	642		-	Y	Y			-	18(18)	16(16)				-	-	-	-	-				5	6
945	W1NSA1	Uncharacterized protein OS=Amborella trichopoda GN=AMTR_s00110p00110040 PE=4 SV=1 - [W1NSA1_AMBTC]	True	1		8.9	9.32				-	5	6		-	2	3			-	W1NSA1	W1NSA1			-	691	541		-	Y	Y			-	2(5)	3(6)				-	-	-	-	-				2	1
946	W1NHZ7	Uncharacterized protein OS=Amborella trichopoda GN=AMTR_s00009p00255970 PE=3 SV=1 - [W1NHZ7_AMBTC]	True	1		50.1	4.89				-	28	27		-	2	2			-	W1NHZ7	W1NHZ7			-	542	603		-	Y	Y			-	2(28)	2(27)				-	-	-	-	-				12	13
947	U5D2U3	Carboxypeptidase OS=Amborella trichopoda GN=AMTR_s00071p00113850 PE=3 SV=1 - [U5D2U3_AMBTC]	True	1		53	6.54				-	8	10		-	8	10			-	U5D2U3	U5D2U3			-	2010	543		-	Y	Y			-	8(8)	10(10)				-	-	-	-	-				1	1
948	W1P2L3	Uncharacterized protein OS=Amborella trichopoda GN=AMTR_s00089p00061940 PE=3 SV=1 - [W1P2L3_AMBTC]	True	3		16.5	7.88				-	4	3		-	3	2			-	W1P2L3	W1P2L3			-	543	615		-	Y	Y			-	3(4)	2(3)				-	-	-	-	-				2	1
948	W1P8J1	Uncharacterized protein OS=Amborella trichopoda GN=AMTR_s00077p00142370 PE=3 SV=1 - [W1P8J1_AMBTC]	False			16.6	7.88				-	4	3		-	3	2			-	W1P2L3	W1P2L3			-	543	615							-	3(4)	2(3)				-	-	-	-	-				2	1
948	W1PUG2	Uncharacterized protein OS=Amborella trichopoda GN=AMTR_s00158p00046520 PE=3 SV=1 - [W1PUG2_AMBTC]	False			16.5	7.88				-	4	3		-	3	2			-	W1P2L3	W1P2L3			-	543	615							-	3(4)	2(3)				-	-	-	-	-				2	1
949	U5D0Q0	Uncharacterized protein OS=Amborella trichopoda GN=AMTR_s00061p00175960 PE=4 SV=1 - [U5D0Q0_AMBTC]	True	1		13.2	9.29				-	4	2		-	4	2			-	U5D0Q0	U5D0Q0			-	544	1429		-	Y	Y			-	4(4)	2(2)				-	-	-	-	-				0	0
950	W1PZQ4	Uncharacterized protein OS=Amborella trichopoda GN=AMTR_s00021p00097710 PE=4 SV=1 - [W1PZQ4_AMBTC]	True	1		63.5	7.5				-	25	17		-	25	17			-	W1PZQ4	W1PZQ4			-	545	744		-	Y	Y			-	25(25)	17(17)				-	-	-	-	-				7	8
951	W1P0I4	Proteasome subunit beta type OS=Amborella trichopoda GN=AMTR_s00002p00168080 PE=3 SV=1 - [W1P0I4_AMBTC]	True	1		22.8	5.67				-	9	8		-	9	8			-	W1P0I4	W1P0I4			-	547	798		-	Y	Y			-	9(9)	8(8)				-	-	-	-	-				5	6
952	W1P8K9	Uncharacterized protein OS=Amborella trichopoda GN=AMTR_s00003p00239480 PE=4 SV=1 - [W1P8K9_AMBTC]	True	1		19.7	4.88				-	6	6		-	6	6			-	W1P8K9	W1P8K9			-	1390	547		-	Y	Y			-	6(6)	6(6)				-	-	-	-	-				4	4
953	U5DA24	40S ribosomal protein S8 OS=Amborella trichopoda GN=AMTR_s00055p00155570 PE=3 SV=1 - [U5DA24_AMBTC]	True	1		24.6	10.26				-	10	8		-	6	3			-	U5DA24	U5DA24			-	548	986		-	Y	Y			-	6(10)	3(8)				-	-	-	-	-				1	1
954	W1PRM8	Uncharacterized protein OS=Amborella trichopoda GN=AMTR_s00013p00168830 PE=4 SV=1 - [W1PRM8_AMBTC]	True	1		29.9	5.41				-	1	1		-	1	1			-	W1PRM8	W1PRM8			-	549	677		-	Y	Y			-	1(1)	1(1)				-	-	-	-	-				0	1
955	W1NNH0	Uncharacterized protein OS=Amborella trichopoda GN=AMTR_s00119p00055300 PE=4 SV=1 - [W1NNH0_AMBTC]	True	1		18.7	10.93				-	4	-		-	1	-			-	W1NNH0	-			-	550	-		-	Y	-			-	1(4)	-				-	-	-	-	-				0	1
956	W1P1H9	Uncharacterized protein OS=Amborella trichopoda GN=AMTR_s00002p00270370 PE=3 SV=1 - [W1P1H9_AMBTC]	True	1		25.2	8.28				-	3	4		-	3	4			-	W1P1H9	W1P1H9			-	772	554		-	Y	Y			-	3(3)	4(4)				-	-	-	-	-				1	1
957	W1PI34	Uncharacterized protein OS=Amborella trichopoda GN=AMTR_s00019p00240690 PE=4 SV=1 - [W1PI34_AMBTC]	True	1		53	8.35				-	1	-		-	1	-			-	W1PI34	-			-	554	-		-	Y	-			-	1(1)	-				-	-	-	-	-				0	0
958	W1NDW8	Uncharacterized protein OS=Amborella trichopoda GN=AMTR_s00004p00079950 PE=3 SV=1 - [W1NDW8_AMBTC]	True	1		58.7	5.62				-	26	28		-	26	28			-	W1NDW8	W1NDW8			-	645	556		-	Y	Y			-	26(26)	28(28)				-	-	-	-	-				3	6
959	W1PVD8	Uncharacterized protein OS=Amborella trichopoda GN=AMTR_s00022p00214810 PE=4 SV=1 - [W1PVD8_AMBTC]	True	1		16.6	10.73				-	8	6		-	3	3			-	W1PVD8	W1PVD8			-	556	1871		-	Y	Y			-	3(8)	3(6)				-	-	-	-	-				0	0
960	W1PDS2	Uncharacterized protein OS=Amborella trichopoda GN=AMTR_s00006p00263540 PE=4 SV=1 - [W1PDS2_AMBTC]	True	1		32.1	8.76				-	7	9		-	7	9			-	W1PDS2	W1PDS2			-	774	558		-	Y	Y			-	7(7)	9(9)				-	-	-	-	-				3	2
961	W1PNU8	60S ribosomal protein L13 OS=Amborella trichopoda GN=AMTR_s00029p00111280 PE=3 SV=1 - [W1PNU8_AMBTC]	True	1		23.9	10.83				-	11	11		-	6	6			-	W1PNU8	W1PNU8			-	558	747		-	Y	Y			-	6(11)	6(11)				-	-	-	-	-				1	0
962	W1NJB9	Uncharacterized protein OS=Amborella trichopoda GN=AMTR_s00023p00067170 PE=4 SV=1 - [W1NJB9_AMBTC]	True	1		8.9	8.75				-	2	2		-	2	2			-	W1NJB9	W1NJB9			-	2348	559		-	Y	Y			-	2(2)	2(2)				-	-	-	-	-				2	1
963	W1PUP3	Uncharacterized protein OS=Amborella trichopoda GN=AMTR_s00049p00173980 PE=3 SV=1 - [W1PUP3_AMBTC]	True	1		67.9	6.74				-	22	21		-	22	21			-	W1PUP3	W1PUP3			-	560	970		-	Y	Y			-	22(22)	21(21)				-	-	-	-	-				0	0
964	W1P2M5	Uncharacterized protein OS=Amborella trichopoda GN=AMTR_s00002p00227840 PE=3 SV=1 - [W1P2M5_AMBTC]	True	1		36.8	6.3				-	12	15		-	12	15			-	W1P2M5	W1P2M5			-	811	560		-	Y	Y			-	12(12)	15(15)				-	-	-	-	-				0	0
965	W1NUP4	Uncharacterized protein OS=Amborella trichopoda GN=AMTR_s00101p00066400 PE=4 SV=1 - [W1NUP4_AMBTC]	True	1		12.3	9.61				-	7	7		-	4	4			-	W1NUP4	W1NUP4			-	586	561		-	Y	Y			-	4(7)	4(7)				-	-	-	-	-				0	0
966	W1NLN3	Uncharacterized protein OS=Amborella trichopoda GN=AMTR_s00202p00022860 PE=4 SV=1 - [W1NLN3_AMBTC]	True	1		68.7	7.03				-	27	20		-	27	20			-	W1NLN3	W1NLN3			-	562	1710		-	Y	Y			-	27(27)	20(20)				-	-	-	-	-				6	4
967	U5D0I8	Uncharacterized protein OS=Amborella trichopoda GN=AMTR_s00061p00136710 PE=3 SV=1 - [U5D0I8_AMBTC]	True	1		23.2	7.01				-	13	12		-	3	2			-	U5D0I8	U5D0I8			-	563	948		-	Y	Y			-	3(13)	2(12)				-	-	-	-	-				4	5
968	W1NFT0	Laccase OS=Amborella trichopoda GN=AMTR_s00010p00242000 PE=3 SV=1 - [W1NFT0_AMBTC]	True	1		87.3	7.75				-	8	9		-	8	9			-	W1NFT0	W1NFT0			-	597	565		-	Y	Y			-	8(8)	9(9)				-	-	-	-	-				6	8
969	U5D674	Uncharacterized protein OS=Amborella trichopoda GN=AMTR_s00057p00181590 PE=4 SV=1 - [U5D674_AMBTC]	True	1		86	7.44				-	24	20		-	24	20			-	U5D674	U5D674			-	2065	566		-	Y	Y			-	24(24)	20(20)				-	-	-	-	-				3	2
970	W1P4H1	Uncharacterized protein OS=Amborella trichopoda GN=AMTR_s00140p00036970 PE=4 SV=1 - [W1P4H1_AMBTC]	True	1		16	5.4				-	6	6		-	4	4			-	W1P4H1	W1P4H1			-	567	791		-	Y	Y			-	4(6)	4(6)				-	-	-	-	-				3	3
971	W1NRI5	Uncharacterized protein OS=Amborella trichopoda GN=AMTR_s00072p00171260 PE=4 SV=1 - [W1NRI5_AMBTC]	True	1		69.1	5.29				-	1	1		-	1	1			-	W1NRI5	W1NRI5			-	568	609		-	Y	Y			-	1(1)	1(1)				-	-	-	-	-				0	1
972	U5DC24	Uncharacterized protein OS=Amborella trichopoda GN=AMTR_s00064p00091230 PE=4 SV=1 - [U5DC24_AMBTC]	True	1		19.4	9.7				-	2	2		-	2	2			-	U5DC24	U5DC24			-	569	812		-	Y	Y			-	2(2)	2(2)				-	-	-	-	-				0	0
973	Q70XY1	Photosystem II CP47 reaction center protein OS=Amborella trichopoda GN=psbB PE=3 SV=1 - [PSBB_AMBTC]	True	1		56.2	6.8				-	16	12		-	16	12			-	Q70XY1	Q70XY1			-	570	687		-	Y	Y			-	16(16)	12(12)				-	-	-	-	-				14	14
974	W1NUA2	Uncharacterized protein (Fragment) OS=Amborella trichopoda GN=AMTR_s00002p00230380 PE=4 SV=1 - [W1NUA2_AMBTC]	True	1		30.1	6.01				-	-	6		-	-	1			-	-	W1NUA2			-	-	570		-	-	Y			-	-	1(6)				-	-	-	-	-				-	-
975	W1PFH9	Uncharacterized protein OS=Amborella trichopoda GN=AMTR_s00017p00239150 PE=4 SV=1 - [W1PFH9_AMBTC]	True	1		93.2	5.78				-	-	1		-	-	1			-	-	W1PFH9			-	-	571		-	-	Y			-	-	1(1)				-	-	-	-	-				-	-
976	U5DE55	Eukaryotic translation initiation factor 5A OS=Amborella trichopoda GN=AMTR_s00065p00207570 PE=3 SV=1 - [U5DE55_AMBTC]	True	1		17.5	6.14				-	8	9		-	3	4			-	U5DE55	U5DE55			-	572	620		-	Y	Y			-	3(8)	4(9)				-	-	-	-	-				4	3
977	U5D6M0	Uncharacterized protein OS=Amborella trichopoda GN=AMTR_s00046p00223780 PE=3 SV=1 - [U5D6M0_AMBTC]	True	1		79.3	5.62				-	35	26		-	34	25			-	U5D6M0	U5D6M0			-	573	861		-	Y	Y			-	34(35)	25(26)				-	-	-	-	-				12	10
978	W1PII7	Uncharacterized protein OS=Amborella trichopoda GN=AMTR_s00154p00051340 PE=4 SV=1 - [W1PII7_AMBTC]	True	1		24.2	4.82				-	3	7		-	2	5			-	W1PII7	W1PII7			-	1472	573		-	Y	Y			-	2(3)	5(7)				-	-	-	-	-				0	0
979	U5D3J5	Uncharacterized protein OS=Amborella trichopoda GN=AMTR_s00066p00096020 PE=4 SV=1 - [U5D3J5_AMBTC]	True	1		49.9	6.1				-	17	17		-	15	15			-	U5D3J5	U5D3J5			-	574	913		-	Y	Y			-	15(17)	15(17)				-	-	-	-	-				11	9
980	U5DA99	Uncharacterized protein OS=Amborella trichopoda GN=AMTR_s00037p00085580 PE=4 SV=1 - [U5DA99_AMBTC]	True	1		21.4	8.68				-	5	6		-	5	6			-	U5DA99	U5DA99			-	1738	574		-	Y	Y			-	5(5)	6(6)				-	-	-	-	-				4	3
981	W1PKE0	Uncharacterized protein OS=Amborella trichopoda GN=AMTR_s00018p00081410 PE=3 SV=1 - [W1PKE0_AMBTC]	True	1		16.2	10.04				-	10	6		-	4	2			-	W1PKE0	W1PKE0			-	576	1420		-	Y	Y			-	4(10)	2(6)				-	-	-	-	-				0	0
982	W1PLK8	Uncharacterized protein OS=Amborella trichopoda GN=AMTR_s00012p00260970 PE=3 SV=1 - [W1PLK8_AMBTC]	True	1		29	7.12				-	8	11		-	8	9			-	W1PLK8	W1PLK8			-	908	577		-	Y	Y			-	8(8)	9(11)				-	-	-	-	-				1	1
983	U5CQX3	Uncharacterized protein OS=Amborella trichopoda GN=AMTR_s00048p00155020 PE=3 SV=1 - [U5CQX3_AMBTC]	True	1		21.9	8.4				-	6	3		-	4	2			-	U5CQX3	U5CQX3			-	577	672		-	Y	Y			-	4(6)	2(3)				-	-	-	-	-				1	1
984	U5D232	Uncharacterized protein OS=Amborella trichopoda GN=AMTR_s00033p00240440 PE=3 SV=1 - [U5D232_AMBTC]	True	1		52.5	9				-	11	11		-	11	11			-	U5D232	U5D232			-	578	730		-	Y	Y			-	11(11)	11(11)				-	-	-	-	-				1	2
985	W1NND6	Uncharacterized protein OS=Amborella trichopoda GN=AMTR_s00119p00043480 PE=4 SV=1 - [W1NND6_AMBTC]	True	1		37.9	6.28				-	10	15		-	10	15			-	W1NND6	W1NND6			-	1453	579		-	Y	Y			-	10(10)	15(15)				-	-	-	-	-				4	5
986	Q70Y08	Photosystem II D2 protein OS=Amborella trichopoda GN=psbD PE=3 SV=1 - [PSBD_AMBTC]	True	1		39.6	5.55				-	8	5		-	8	5			-	Q70Y08	Q70Y08			-	579	748		-	Y	Y			-	8(8)	5(5)				-	-	-	-	-				7	7
987	U5DHL9	Uncharacterized protein OS=Amborella trichopoda GN=AMTR_s00071p00159780 PE=4 SV=1 - [U5DHL9_AMBTC]	True	1		185.7	5.88				-	62	50		-	62	50			-	U5DHL9	U5DHL9			-	580	951		-	Y	Y			-	62(62)	50(50)				-	-	-	-	-				1	1
988	U5DEL5	Uncharacterized protein OS=Amborella trichopoda GN=AMTR_s00071p00055180 PE=4 SV=1 - [U5DEL5_AMBTC]	True	1		27.6	8.79				-	3	3		-	3	3			-	U5DEL5	U5DEL5			-	2222	580		-	Y	Y			-	3(3)	3(3)				-	-	-	-	-				1	1
989	U5D9K1	Non-specific serine/threonine protein kinase OS=Amborella trichopoda GN=AMTR_s00046p00229830 PE=4 SV=1 - [U5D9K1_AMBTC]	True	1		50.1	6.89				-	1	2		-	1	2			-	U5D9K1	U5D9K1			-	581	1914		-	Y	Y			-	1(1)	2(2)				-	-	-	-	-				0	0
990	W1P221	Uncharacterized protein OS=Amborella trichopoda GN=AMTR_s00045p00058890 PE=4 SV=1 - [W1P221_AMBTC]	True	1		72.3	6.16				-	4	22		-	4	22			-	W1P221	W1P221			-	2708	583		-	Y	Y			-	4(4)	22(22)				-	-	-	-	-				1	2
991	U5CTF7	Uncharacterized protein OS=Amborella trichopoda GN=AMTR_s00031p00113450 PE=4 SV=1 - [U5CTF7_AMBTC]	True	1		30.2	5.38				-	10	8		-	10	8			-	U5CTF7	U5CTF7			-	583	800		-	Y	Y			-	10(10)	8(8)				-	-	-	-	-				1	0
992	W1P9Z7	Uncharacterized protein OS=Amborella trichopoda GN=AMTR_s00078p00121310 PE=3 SV=1 - [W1P9Z7_AMBTC]	True	1		61.4	6.92				-	17	22		-	17	22			-	W1P9Z7	W1P9Z7			-	1057	585		-	Y	Y			-	17(17)	22(22)				-	-	-	-	-				2	1
993	W1NS21	Uncharacterized protein OS=Amborella trichopoda GN=AMTR_s00109p00125300 PE=4 SV=1 - [W1NS21_AMBTC]	True	1		38.8	5.48				-	15	13		-	15	13			-	W1NS21	W1NS21			-	587	1047		-	Y	Y			-	15(15)	13(13)				-	-	-	-	-				2	0
994	W1P3J6	Uncharacterized protein OS=Amborella trichopoda GN=AMTR_s00133p00097780 PE=4 SV=1 - [W1P3J6_AMBTC]	True	1		19.1	4.98				-	3	4		-	3	4			-	W1P3J6	W1P3J6			-	1452	587		-	Y	Y			-	3(3)	4(4)				-	-	-	-	-				2	3
995	W1PB00	Uncharacterized protein OS=Amborella trichopoda GN=AMTR_s00140p00057330 PE=4 SV=1 - [W1PB00_AMBTC]	True	1		37.6	6.76				-	17	12		-	17	12			-	W1PB00	W1PB00			-	590	696		-	Y	Y			-	17(17)	12(12)				-	-	-	-	-				1	3
996	W1PMB2	Uncharacterized protein OS=Amborella trichopoda GN=AMTR_s00015p00038940 PE=3 SV=1 - [W1PMB2_AMBTC]	True	1		38.3	6.44				-	18	16		-	17	15			-	W1PMB2	W1PMB2			-	591	1102		-	Y	Y			-	17(18)	15(16)				-	-	-	-	-				4	5
997	W1NYM5	Uncharacterized protein OS=Amborella trichopoda GN=AMTR_s00085p00103560 PE=4 SV=1 - [W1NYM5_AMBTC]	True	1		18.8	9.54				-	-	5		-	-	5			-	-	W1NYM5			-	-	591		-	-	Y			-	-	5(5)				-	-	-	-	-				-	-
998	W1PU95	Signal recognition particle subunit SRP72 OS=Amborella trichopoda GN=AMTR_s00049p00056110 PE=3 SV=1 - [W1PU95_AMBTC]	True	1		72.8	9.1				-	7	4		-	7	4			-	W1PU95	W1PU95			-	593	777		-	Y	Y			-	7(7)	4(4)				-	-	-	-	-				1	1
999	W1P0Y4	Uncharacterized protein OS=Amborella trichopoda GN=AMTR_s00002p00230280 PE=4 SV=1 - [W1P0Y4_AMBTC]	True	1		50.4	6.48				-	3	7		-	3	2			-	W1P0Y4	W1P0Y4			-	1410	593		-	Y	Y			-	3(3)	2(7)				-	-	-	-	-				0	0
1000	W1PZI9	Uncharacterized protein OS=Amborella trichopoda GN=AMTR_s00040p00086250 PE=4 SV=1 - [W1PZI9_AMBTC]	True	1		16.1	6.55				-	1	1		-	1	1			-	W1PZI9	W1PZI9			-	741	594		-	Y	Y			-	1(1)	1(1)				-	-	-	-	-				0	0
1001	U5DBK3	Uncharacterized protein OS=Amborella trichopoda GN=AMTR_s00071p00079750 PE=4 SV=1 - [U5DBK3_AMBTC]	True	1		18.3	8.09				-	1	-		-	1	-			-	U5DBK3	-			-	594	-		-	Y	-			-	1(1)	-				-	-	-	-	-				1	1
1002	U5D261	Uncharacterized protein OS=Amborella trichopoda GN=AMTR_s00062p00195710 PE=4 SV=1 - [U5D261_AMBTC]	True	1		116.1	6.24				-	-	1		-	-	1			-	-	U5D261			-	-	597		-	-	Y			-	-	1(1)				-	-	-	-	-				-	-
1003	W1P2Z3	Eukaryotic translation initiation factor 3 subunit F OS=Amborella trichopoda GN=AMTR_s00077p00121720 PE=3 SV=1 - [W1P2Z3_AMBTC]	True	1		31	5.08				-	9	14		-	9	14			-	W1P2Z3	W1P2Z3			-	1132	598		-	Y	Y			-	9(9)	14(14)				-	-	-	-	-				2	3
1004	W1NVG5	Uncharacterized protein OS=Amborella trichopoda GN=AMTR_s00088p00153020 PE=4 SV=1 - [W1NVG5_AMBTC]	True	1		28.5	5.66				-	7	5		-	5	3			-	W1NVG5	W1NVG5			-	598	797		-	Y	Y			-	5(7)	3(5)				-	-	-	-	-				5	6
1005	W1PKN6	Uncharacterized protein OS=Amborella trichopoda GN=AMTR_s00155p00051130 PE=4 SV=1 - [W1PKN6_AMBTC]	True	1		28.3	6.54				-	13	14		-	13	14			-	W1PKN6	W1PKN6			-	599	820		-	Y	Y			-	13(13)	14(14)				-	-	-	-	-				0	0
1006	W1NZH9	Uncharacterized protein OS=Amborella trichopoda GN=AMTR_s00106p00069950 PE=4 SV=1 - [W1NZH9_AMBTC]	True	1		66.9	8.76				-	28	26		-	28	26			-	W1NZH9	W1NZH9			-	600	1607		-	Y	Y			-	28(28)	26(26)				-	-	-	-	-				1	2
1007	W1NSY6	Uncharacterized protein OS=Amborella trichopoda GN=AMTR_s00111p00142440 PE=4 SV=1 - [W1NSY6_AMBTC]	True	1		38.4	5.76				-	9	7		-	9	7			-	W1NSY6	W1NSY6			-	601	906		-	Y	Y			-	9(9)	7(7)				-	-	-	-	-				0	0
1008	W1NZE0	Uncharacterized protein OS=Amborella trichopoda GN=AMTR_s00002p00148780 PE=4 SV=1 - [W1NZE0_AMBTC]	True	1		25.1	5.11				-	8	8		-	8	8			-	W1NZE0	W1NZE0			-	602	646		-	Y	Y			-	8(8)	8(8)				-	-	-	-	-				3	3
1009	W1PQX2	Uncharacterized protein OS=Amborella trichopoda GN=AMTR_s00029p00190040 PE=3 SV=1 - [W1PQX2_AMBTC]	True	1		50.1	4.86				-	25	24		-	1	1			-	W1PQX2	W1PQX2			-	648	602		-	Y	Y			-	1(25)	1(24)				-	-	-	-	-				11	12
1010	W1PSE3	Uncharacterized protein OS=Amborella trichopoda GN=AMTR_s00028p00187760 PE=3 SV=1 - [W1PSE3_AMBTC]	True	1		91.5	5.41				-	31	32		-	26	26			-	W1PSE3	W1PSE3			-	604	659		-	Y	Y			-	26(31)	26(32)				-	-	-	-	-				1	3
1011	W1P8K5	Uncharacterized protein OS=Amborella trichopoda GN=AMTR_s00077p00151750 PE=4 SV=1 - [W1P8K5_AMBTC]	True	1		25.2	10.27				-	11	14		-	2	3			-	W1P8K5	W1P8K5			-	606	1075		-	Y	Y			-	2(11)	3(14)				-	-	-	-	-				1	2
1012	W1NGV3	Uncharacterized protein OS=Amborella trichopoda GN=AMTR_s00010p00253920 PE=4 SV=1 - [W1NGV3_AMBTC]	True	1		12	4.48				-	4	3		-	4	3			-	W1NGV3	W1NGV3			-	607	1938		-	Y	Y			-	4(4)	3(3)				-	-	-	-	-				1	2
1013	W1P8J8	T-complex protein 1 subunit delta OS=Amborella trichopoda GN=AMTR_s00016p00145050 PE=3 SV=1 - [W1P8J8_AMBTC]	True	1		57.4	7.44				-	27	29		-	27	29			-	W1P8J8	W1P8J8			-	775	608		-	Y	Y			-	27(27)	29(29)				-	-	-	-	-				2	3
1014	W1NF27	Aldose 1-epimerase OS=Amborella trichopoda GN=AMTR_s00010p00093760 PE=3 SV=1 - [W1NF27_AMBTC]	True	1		39	6.3				-	12	11		-	12	11			-	W1NF27	W1NF27			-	608	838		-	Y	Y			-	12(12)	11(11)				-	-	-	-	-				5	5
1015	U5D5Q8	Uncharacterized protein OS=Amborella trichopoda GN=AMTR_s00048p00219370 PE=4 SV=1 - [U5D5Q8_AMBTC]	True	1		42.7	5.62				-	13	15		-	13	15			-	U5D5Q8	U5D5Q8			-	609	613		-	Y	Y			-	13(13)	15(15)				-	-	-	-	-				0	0
1016	W1P313	Uncharacterized protein OS=Amborella trichopoda GN=AMTR_s00045p00124970 PE=3 SV=1 - [W1P313_AMBTC]	True	1		53.4	8.03				-	17	16		-	17	16			-	W1P313	W1P313			-	610	685		-	Y	Y			-	17(17)	16(16)				-	-	-	-	-				3	1
1017	U5DFJ8	Uncharacterized protein OS=Amborella trichopoda GN=AMTR_s00061p00181710 PE=3 SV=1 - [U5DFJ8_AMBTC]	True	1		39.4	5.49				-	13	13		-	13	13			-	U5DFJ8	U5DFJ8			-	1183	611		-	Y	Y			-	13(13)	13(13)				-	-	-	-	-				3	5
1018	U5D4Z3	Uncharacterized protein OS=Amborella trichopoda GN=AMTR_s00031p00031720 PE=4 SV=1 - [U5D4Z3_AMBTC]	True	1		48.9	5.52				-	14	-		-	2	-			-	U5D4Z3	-			-	611	-		-	Y	-			-	2(14)	-				-	-	-	-	-				2	2
1019	W1P7A0	Uncharacterized protein OS=Amborella trichopoda GN=AMTR_s00006p00249860 PE=4 SV=1 - [W1P7A0_AMBTC]	True	1		49	5.52				-	16	13		-	4	13			-	W1P7A0	W1P7A0			-	612	1120		-	Y	Y			-	4(16)	13(13)				-	-	-	-	-				2	2
1020	W1PSN8	Uncharacterized protein OS=Amborella trichopoda GN=AMTR_s00024p00110840 PE=4 SV=1 - [W1PSN8_AMBTC]	True	1		36.4	5.71				-	6	10		-	5	9			-	W1PSN8	W1PSN8			-	1623	612		-	Y	Y			-	5(6)	9(10)				-	-	-	-	-				4	6
1021	W1NS88	Uncharacterized protein OS=Amborella trichopoda GN=AMTR_s00110p00080970 PE=4 SV=1 - [W1NS88_AMBTC]	True	1		93	6.57				-	20	9		-	19	8			-	W1NS88	W1NS88			-	613	753		-	Y	Y			-	19(20)	8(9)				-	-	-	-	-				0	0
1022	W1PRQ3	Uncharacterized protein OS=Amborella trichopoda GN=AMTR_s00166p00045000 PE=3 SV=1 - [W1PRQ3_AMBTC]	True	1		23.3	7.42				-	12	12		-	2	2			-	W1PRQ3	W1PRQ3			-	614	931		-	Y	Y			-	2(12)	2(12)				-	-	-	-	-				5	6
1023	U5DEF4	Uncharacterized protein OS=Amborella trichopoda GN=AMTR_s00067p00077140 PE=4 SV=1 - [U5DEF4_AMBTC]	True	1		69.9	6.4				-	28	20		-	28	20			-	U5DEF4	U5DEF4			-	616	1137		-	Y	Y			-	28(28)	20(20)				-	-	-	-	-				4	3
1024	W1NDY9	Uncharacterized protein OS=Amborella trichopoda GN=AMTR_s00004p00110530 PE=3 SV=1 - [W1NDY9_AMBTC]	True	1		17.4	5.58				-	2	1		-	1	1			-	W1NDY9	W1NDY9			-	1903	617		-	Y	Y			-	1(2)	1(1)				-	-	-	-	-				1	1
1025	U5DAL6	Histone H2A OS=Amborella trichopoda GN=AMTR_s00197p00028970 PE=3 SV=1 - [U5DAL6_AMBTC]	True	1		14.6	10.36				-	4	-		-	3	-			-	U5DAL6	-			-	618	-		-	Y	-			-	3(4)	-				-	-	-	-	-				1	1
1026	W1NKX7	Catalase OS=Amborella trichopoda GN=AMTR_s00001p00024160 PE=3 SV=1 - [W1NKX7_AMBTC]	True	1		56.9	7.12				-	17	15		-	13	12			-	W1NKX7	W1NKX7			-	680	619		-	Y	Y			-	13(17)	12(15)				-	-	-	-	-				3	4
1027	U5D4W6	Uncharacterized protein OS=Amborella trichopoda GN=AMTR_s00070p00145350 PE=4 SV=1 - [U5D4W6_AMBTC]	True	1		67.5	7.65				-	12	10		-	12	10			-	U5D4W6	U5D4W6			-	622	752		-	Y	Y			-	12(12)	10(10)				-	-	-	-	-				3	5
1028	W1NFQ8	Uncharacterized protein OS=Amborella trichopoda GN=AMTR_s00010p00016450 PE=3 SV=1 - [W1NFQ8_AMBTC]	True	1		59.1	6.34				-	25	26		-	25	26			-	W1NFQ8	W1NFQ8			-	881	623		-	Y	Y			-	25(25)	26(26)				-	-	-	-	-				3	5
1029	W1NMX9	Uncharacterized protein OS=Amborella trichopoda GN=AMTR_s00074p00142660 PE=3 SV=1 - [W1NMX9_AMBTC]	True	1		26.3	8.6				-	10	9		-	10	9			-	W1NMX9	W1NMX9			-	623	675		-	Y	Y			-	10(10)	9(9)				-	-	-	-	-				1	1
1030	W1PJ56	Uncharacterized protein OS=Amborella trichopoda GN=AMTR_s00155p00034630 PE=3 SV=1 - [W1PJ56_AMBTC]	True	1		99.5	5.68				-	30	30		-	30	30			-	W1PJ56	W1PJ56			-	625	627		-	Y	Y			-	30(30)	30(30)				-	-	-	-	-				4	3
1031	W1PHP5	Uncharacterized protein OS=Amborella trichopoda GN=AMTR_s00154p00024620 PE=4 SV=1 - [W1PHP5_AMBTC]	True	1		30.2	4.78				-	4	3		-	4	3			-	W1PHP5	W1PHP5			-	801	625		-	Y	Y			-	4(4)	3(3)				-	-	-	-	-				3	2
1032	W1PUE3	Mitogen-activated protein kinase OS=Amborella trichopoda GN=AMTR_s00024p00247370 PE=4 SV=1 - [W1PUE3_AMBTC]	True	1		72.8	7.44				-	19	13		-	19	13			-	W1PUE3	W1PUE3			-	626	827		-	Y	Y			-	19(19)	13(13)				-	-	-	-	-				0	0
1033	W1PBW9	Uncharacterized protein OS=Amborella trichopoda GN=AMTR_s00019p00246190 PE=4 SV=1 - [W1PBW9_AMBTC]	True	1		118.1	7.3				-	16	14		-	7	7			-	W1PBW9	W1PBW9			-	627	793		-	Y	Y			-	7(16)	7(14)				-	-	-	-	-				0	0
1034	W1PCY9	Uncharacterized protein OS=Amborella trichopoda GN=AMTR_s00012p00124660 PE=4 SV=1 - [W1PCY9_AMBTC]	True	1		19.4	7.84				-	2	1		-	1	1			-	W1PCY9	W1PCY9			-	628	2834		-	Y	Y			-	1(2)	1(1)				-	-	-	-	-				0	0
1035	W1NH97	Uncharacterized protein OS=Amborella trichopoda GN=AMTR_s00009p00261830 PE=4 SV=1 - [W1NH97_AMBTC]	True	1		23.5	4.58				-	12	10		-	12	10			-	W1NH97	W1NH97			-	787	629		-	Y	Y			-	12(12)	10(10)				-	-	-	-	-				8	8
1036	W1PVM3	Uncharacterized protein OS=Amborella trichopoda GN=AMTR_s00020p00173350 PE=4 SV=1 - [W1PVM3_AMBTC]	True	1		39.2	6.46				-	11	11		-	10	10			-	W1PVM3	W1PVM3			-	629	864		-	Y	Y			-	10(11)	10(11)				-	-	-	-	-				1	1
1037	W1P5G0	Uncharacterized protein OS=Amborella trichopoda GN=AMTR_s00045p00190660 PE=3 SV=1 - [W1P5G0_AMBTC]	True	1		78.2	8.85				-	33	29		-	32	28			-	W1P5G0	W1P5G0			-	630	938		-	Y	Y			-	32(33)	28(29)				-	-	-	-	-				3	3
1038	W1NDT2	Cysteine synthase OS=Amborella trichopoda GN=AMTR_s00004p00055080 PE=3 SV=1 - [W1NDT2_AMBTC]	True	1		34.9	5.78				-	13	12		-	9	9			-	W1NDT2	W1NDT2			-	780	630		-	Y	Y			-	9(13)	9(12)				-	-	-	-	-				4	4
1039	W1PN82	Uncharacterized protein OS=Amborella trichopoda GN=AMTR_s00149p00026500 PE=3 SV=1 - [W1PN82_AMBTC]	True	1		57.3	5.82				-	34	34		-	34	34			-	W1PN82	W1PN82			-	751	632		-	Y	Y			-	34(34)	34(34)				-	-	-	-	-				1	1
1040	W1PXB6	Uncharacterized protein OS=Amborella trichopoda GN=AMTR_s00025p00174890 PE=4 SV=1 - [W1PXB6_AMBTC]	True	1		49.8	9.72				-	23	14		-	23	14			-	W1PXB6	W1PXB6			-	633	679		-	Y	Y			-	23(23)	14(14)				-	-	-	-	-				1	4
1041	W1P1V9	Uncharacterized protein OS=Amborella trichopoda GN=AMTR_s00078p00126660 PE=3 SV=1 - [W1P1V9_AMBTC]	True	1		17.4	5.58				-	2	1		-	1	1			-	W1P1V9	W1P1V9			-	1786	633		-	Y	Y			-	1(2)	1(1)				-	-	-	-	-				1	0
1042	W1P311	Uncharacterized protein OS=Amborella trichopoda GN=AMTR_s00084p00089400 PE=3 SV=1 - [W1P311_AMBTC]	True	1		49.9	4.92				-	-	15		-	-	1			-	-	W1P311			-	-	635		-	-	Y			-	-	1(15)				-	-	-	-	-				-	-
1043	U5D7U3	Adenylyl cyclase-associated protein OS=Amborella trichopoda GN=AMTR_s00059p00060020 PE=3 SV=1 - [U5D7U3_AMBTC]	True	1		50.6	7.34				-	22	16		-	22	16			-	U5D7U3	U5D7U3			-	636	1246		-	Y	Y			-	22(22)	16(16)				-	-	-	-	-				2	2
1044	W1P2C5	Uncharacterized protein OS=Amborella trichopoda GN=AMTR_s00079p00162380 PE=4 SV=1 - [W1P2C5_AMBTC]	True	1		30.7	8.35				-	12	11		-	12	11			-	W1P2C5	W1P2C5			-	637	854		-	Y	Y			-	12(12)	11(11)				-	-	-	-	-				5	4
1045	W1P0Y5	Uncharacterized protein OS=Amborella trichopoda GN=AMTR_s00003p00270010 PE=4 SV=1 - [W1P0Y5_AMBTC]	True	1		62.1	7.34				-	4	3		-	2	1			-	W1P0Y5	W1P0Y5			-	779	639		-	Y	Y			-	2(4)	1(3)				-	-	-	-	-				2	2
1046	U5DD87	Proteasome subunit beta type OS=Amborella trichopoda GN=AMTR_s00055p00220020 PE=3 SV=1 - [U5DD87_AMBTC]	True	1		25	6.68				-	11	7		-	11	7			-	U5DD87	U5DD87			-	640	759		-	Y	Y			-	11(11)	7(7)				-	-	-	-	-				5	7
1047	W1NIS3	Uncharacterized protein OS=Amborella trichopoda GN=AMTR_s00009p00251790 PE=3 SV=1 - [W1NIS3_AMBTC]	True	1		50	4.91				-	17	19		-	5	6			-	W1NIS3	W1NIS3			-	698	641		-	Y	Y			-	5(17)	6(19)				-	-	-	-	-				7	8
1048	W1P5X2	Mitochondrial Rho GTPase OS=Amborella trichopoda GN=AMTR_s00003p00020850 PE=3 SV=1 - [W1P5X2_AMBTC]	True	1		71.9	5.69				-	21	25		-	21	25			-	W1P5X2	W1P5X2			-	660	643		-	Y	Y			-	21(21)	25(25)				-	-	-	-	-				4	6
1049	W1P6M2	60S ribosomal protein L18a OS=Amborella trichopoda GN=AMTR_s00003p00234980 PE=3 SV=1 - [W1P6M2_AMBTC]	True	1		21.5	10.48				-	11	9		-	3	2			-	W1P6M2	W1P6M2			-	644	1721		-	Y	Y			-	3(11)	2(9)				-	-	-	-	-				0	0
1050	U5D9W1	3-phosphoshikimate 1-carboxyvinyltransferase OS=Amborella trichopoda GN=AMTR_s00069p00028020 PE=3 SV=1 - [U5D9W1_AMBTC]	True	1		55.1	7.31				-	9	8		-	9	8			-	U5D9W1	U5D9W1			-	2016	645		-	Y	Y			-	9(9)	8(8)				-	-	-	-	-				0	4
1051	U5D8M2	Uncharacterized protein OS=Amborella trichopoda GN=AMTR_s00065p00088770 PE=3 SV=1 - [U5D8M2_AMBTC]	True	1		16.7	10.81				-	7	5		-	2	2			-	U5D8M2	U5D8M2			-	646	1686		-	Y	Y			-	2(7)	2(5)				-	-	-	-	-				0	0
1052	W1P5Y2	Uncharacterized protein OS=Amborella trichopoda GN=AMTR_s00003p00032960 PE=3 SV=1 - [W1P5Y2_AMBTC]	True	1		59.4	7.12				-	15	21		-	15	21			-	W1P5Y2	W1P5Y2			-	804	647		-	Y	Y			-	15(15)	21(21)				-	-	-	-	-				1	0
1053	W1PXH6	Uncharacterized protein OS=Amborella trichopoda GN=AMTR_s00159p00083590 PE=4 SV=1 - [W1PXH6_AMBTC]	True	1		45.7	6.13				-	2	2		-	1	1			-	W1PXH6	W1PXH6			-	1329	649		-	Y	Y			-	1(2)	1(2)				-	-	-	-	-				0	0
1054	U5D859	Uncharacterized protein OS=Amborella trichopoda GN=AMTR_s00065p00185540 PE=3 SV=1 - [U5D859_AMBTC]	True	1		104.3	6.19				-	48	40		-	48	40			-	U5D859	U5D859			-	651	815		-	Y	Y			-	48(48)	40(40)				-	-	-	-	-				3	5
1055	W1PS30	Protein-L-isoaspartate O-methyltransferase OS=Amborella trichopoda GN=AMTR_s00166p00031930 PE=3 SV=1 - [W1PS30_AMBTC]	True	1		29	6.21				-	2	4		-	2	4			-	W1PS30	W1PS30			-	1324	651		-	Y	Y			-	2(2)	4(4)				-	-	-	-	-				0	0
1056	W1PU67	Uncharacterized protein OS=Amborella trichopoda GN=AMTR_s00024p00222740 PE=4 SV=1 - [W1PU67_AMBTC]	True	1		5.8	4.89				-	3	3		-	2	2			-	W1PU67	W1PU67			-	653	833		-	Y	Y			-	2(3)	2(3)				-	-	-	-	-				3	3
1057	W1PG68	Uncharacterized protein OS=Amborella trichopoda GN=AMTR_s00005p00267370 PE=4 SV=1 - [W1PG68_AMBTC]	True	1		66.4	6.79				-	24	17		-	24	17			-	W1PG68	W1PG68			-	654	1011		-	Y	Y			-	24(24)	17(17)				-	-	-	-	-				3	4
1058	W1P263	Uncharacterized protein OS=Amborella trichopoda GN=AMTR_s00079p00035400 PE=4 SV=1 - [W1P263_AMBTC]	True	1		25.3	5.97				-	-	1		-	-	1			-	-	W1P263			-	-	654		-	-	Y			-	-	1(1)				-	-	-	-	-				-	-
1059	W1PG17	Uncharacterized protein OS=Amborella trichopoda GN=AMTR_s00015p00258140 PE=4 SV=1 - [W1PG17_AMBTC]	True	1		13.4	9.69				-	5	4		-	5	4			-	W1PG17	W1PG17			-	687	655		-	Y	Y			-	5(5)	4(4)				-	-	-	-	-				0	0
1060	W1PF23	HVA22-like protein OS=Amborella trichopoda GN=AMTR_s00016p00231510 PE=3 SV=1 - [W1PF23_AMBTC]	True	1		13.7	9.33				-	3	-		-	3	-			-	W1PF23	-			-	655	-		-	Y	-			-	3(3)	-				-	-	-	-	-				0	0
1061	W1PG16	T-complex protein 1 subunit gamma OS=Amborella trichopoda GN=AMTR_s00058p00176500 PE=3 SV=1 - [W1PG16_AMBTC]	True	1		60.2	6.42				-	27	28		-	27	28			-	W1PG16	W1PG16			-	656	706		-	Y	Y			-	27(27)	28(28)				-	-	-	-	-				3	3
1062	W1PC50	Uncharacterized protein OS=Amborella trichopoda GN=AMTR_s00007p00127410 PE=3 SV=1 - [W1PC50_AMBTC]	True	1		47.5	8.5				-	11	17		-	11	16			-	W1PC50	W1PC50			-	1214	656		-	Y	Y			-	11(11)	16(17)				-	-	-	-	-				0	0
1063	U5DBU3	Uncharacterized protein OS=Amborella trichopoda GN=AMTR_s00071p00153630 PE=4 SV=1 - [U5DBU3_AMBTC]	True	1		50	6.25				-	1	-		-	1	-			-	U5DBU3	-			-	657	-		-	Y	-			-	1(1)	-				-	-	-	-	-				0	0
1064	W1P818	Eukaryotic translation initiation factor 6 OS=Amborella trichopoda GN=EIF6 PE=3 SV=1 - [W1P818_AMBTC]	True	1		30.5	4.79				-	4	4		-	4	4			-	W1P818	W1P818			-	1401	658		-	Y	Y			-	4(4)	4(4)				-	-	-	-	-				1	1
1065	U5D9R3	Uncharacterized protein OS=Amborella trichopoda GN=AMTR_s00044p00110510 PE=4 SV=1 - [U5D9R3_AMBTC]	True	1		79.7	4.92				-	10	8		-	10	8			-	U5D9R3	U5D9R3			-	659	1408		-	Y	Y			-	10(10)	8(8)				-	-	-	-	-				0	0
1066	W1PWK8	Coatomer subunit beta OS=Amborella trichopoda GN=AMTR_s00022p00238440 PE=4 SV=1 - [W1PWK8_AMBTC]	True	1		106.1	5.8				-	49	45		-	49	45			-	W1PWK8	W1PWK8			-	842	660		-	Y	Y			-	49(49)	45(45)				-	-	-	-	-				7	5
1067	W1PXI5	Uncharacterized protein OS=Amborella trichopoda GN=AMTR_s00025p00243770 PE=4 SV=1 - [W1PXI5_AMBTC]	True	1		14.9	6.54				-	-	1		-	-	1			-	-	W1PXI5			-	-	661		-	-	Y			-	-	1(1)				-	-	-	-	-				-	-
1068	U5CZ05	Uncharacterized protein OS=Amborella trichopoda GN=AMTR_s00065p00101300 PE=4 SV=1 - [U5CZ05_AMBTC]	True	1		12.5	8.92				-	3	2		-	3	2			-	U5CZ05	U5CZ05			-	1711	662		-	Y	Y			-	3(3)	2(2)				-	-	-	-	-				0	0
1069	W1PMJ7	Uncharacterized protein OS=Amborella trichopoda GN=AMTR_s00153p00086670 PE=4 SV=1 - [W1PMJ7_AMBTC]	True	1		73.9	5.52				-	30	23		-	30	23			-	W1PMJ7	W1PMJ7			-	663	2084		-	Y	Y			-	30(30)	23(23)				-	-	-	-	-				0	0
1070	U5DHH4	Uncharacterized protein OS=Amborella trichopoda GN=AMTR_s00071p00105770 PE=4 SV=1 - [U5DHH4_AMBTC]	True	1		36.7	6.33				-	1	-		-	1	-			-	U5DHH4	-			-	664	-		-	Y	-			-	1(1)	-				-	-	-	-	-				0	0
1071	W1PJE6	Uncharacterized protein OS=Amborella trichopoda GN=AMTR_s00019p00172990 PE=4 SV=1 - [W1PJE6_AMBTC]	True	1		8.3	8.94				-	5	6		-	5	6			-	W1PJE6	W1PJE6			-	753	665		-	Y	Y			-	5(5)	6(6)				-	-	-	-	-				2	2
1072	W1PES7	Uncharacterized protein OS=Amborella trichopoda GN=AMTR_s00016p00139220 PE=4 SV=1 - [W1PES7_AMBTC]	True	1		42.6	6.1				-	23	25		-	23	25			-	W1PES7	W1PES7			-	752	666		-	Y	Y			-	23(23)	25(25)				-	-	-	-	-				10	11
1073	U5DD00	Cysteine proteinase inhibitor OS=Amborella trichopoda GN=AMTR_s00055p00160410 PE=3 SV=1 - [U5DD00_AMBTC]	True	1		13.3	9.2				-	2	4		-	2	4			-	U5DD00	U5DD00			-	667	1043		-	Y	Y			-	2(2)	4(4)				-	-	-	-	-				0	1
1074	U5DCU4	Uncharacterized protein OS=Amborella trichopoda GN=AMTR_s00055p00061980 PE=3 SV=1 - [U5DCU4_AMBTC]	True	1		31.9	6.46				-	19	18		-	19	18			-	U5DCU4	U5DCU4			-	704	668		-	Y	Y			-	19(19)	18(18)				-	-	-	-	-				7	8
1075	W1NGK1	Peptidyl-prolyl cis-trans isomerase OS=Amborella trichopoda GN=AMTR_s00009p00179330 PE=3 SV=1 - [W1NGK1_AMBTC]	True	1		18.6	7.84				-	10	6		-	8	5			-	W1NGK1	W1NGK1			-	668	1504		-	Y	Y			-	8(10)	5(6)				-	-	-	-	-				6	8
1076	W1NFD5	Uncharacterized protein OS=Amborella trichopoda GN=AMTR_s00010p00180790 PE=4 SV=1 - [W1NFD5_AMBTC]	True	1		19.9	5.8				-	2	2		-	2	2			-	W1NFD5	W1NFD5			-	1062	669		-	Y	Y			-	2(2)	2(2)				-	-	-	-	-				1	2
1077	W1PYV1	Uncharacterized protein OS=Amborella trichopoda GN=AMTR_s00025p00249350 PE=4 SV=1 - [W1PYV1_AMBTC]	True	1		7.2	9.89				-	1	1		-	1	1			-	W1PYV1	W1PYV1			-	669	953		-	Y	Y			-	1(1)	1(1)				-	-	-	-	-				0	0
1078	W1PW42	Thioredoxin reductase OS=Amborella trichopoda GN=AMTR_s00022p00137010 PE=3 SV=1 - [W1PW42_AMBTC]	True	1		43.1	6.7				-	5	9		-	5	9			-	W1PW42	W1PW42			-	2115	670		-	Y	Y			-	5(5)	9(9)				-	-	-	-	-				0	1
1079	W1P5V3	Uncharacterized protein OS=Amborella trichopoda GN=AMTR_s00096p00027330 PE=4 SV=1 - [W1P5V3_AMBTC]	True	1		7.3	8.31				-	1	-		-	1	-			-	W1P5V3	-			-	670	-		-	Y	-			-	1(1)	-				-	-	-	-	-				0	0
1080	U5CVS3	Pyruvate kinase OS=Amborella trichopoda GN=AMTR_s00033p00122000 PE=3 SV=1 - [U5CVS3_AMBTC]	True	1		87.5	5.64				-	-	2		-	-	1			-	-	U5CVS3			-	-	671		-	-	Y			-	-	1(2)				-	-	-	-	-				-	-
1081	U5D9C0	Uncharacterized protein OS=Amborella trichopoda GN=AMTR_s00057p00210030 PE=4 SV=1 - [U5D9C0_AMBTC]	True	1		40.1	5.05				-	11	11		-	11	11			-	U5D9C0	U5D9C0			-	672	683		-	Y	Y			-	11(11)	11(11)				-	-	-	-	-				6	4
1082	W1PCQ1	Glutamine synthetase OS=Amborella trichopoda GN=AMTR_s00006p00241880 PE=3 SV=1 - [W1PCQ1_AMBTC]	True	1		39	6.07				-	11	10		-	9	9			-	W1PCQ1	W1PCQ1			-	673	996		-	Y	Y			-	9(11)	9(10)				-	-	-	-	-				1	1
1083	U5DCC6	Uncharacterized protein OS=Amborella trichopoda GN=AMTR_s00071p00068260 PE=4 SV=1 - [U5DCC6_AMBTC]	True	1		8	9.7				-	5	5		-	5	5			-	U5DCC6	U5DCC6			-	674	1283		-	Y	Y			-	5(5)	5(5)				-	-	-	-	-				1	2
1084	W1NGH2	Uncharacterized protein OS=Amborella trichopoda GN=AMTR_s00010p00217940 PE=4 SV=1 - [W1NGH2_AMBTC]	True	1		12.4	9.55				-	4	4		-	1	1			-	W1NGH2	W1NGH2			-	835	674		-	Y	Y			-	1(4)	1(4)				-	-	-	-	-				0	0
1085	W1PMM5	Uncharacterized protein OS=Amborella trichopoda GN=AMTR_s00163p00023880 PE=4 SV=1 - [W1PMM5_AMBTC]	True	1		47.3	5.45				-	21	20		-	21	20			-	W1PMM5	W1PMM5			-	675	1104		-	Y	Y			-	21(21)	20(20)				-	-	-	-	-				2	7
1086	U5CZJ7	Uncharacterized protein OS=Amborella trichopoda GN=AMTR_s00067p00080250 PE=4 SV=1 - [U5CZJ7_AMBTC]	True	1		32.9	5.73				-	4	3		-	4	3			-	U5CZJ7	U5CZJ7			-	676	2183		-	Y	Y			-	4(4)	3(3)				-	-	-	-	-				0	0
1087	W1NS23	Uncharacterized protein OS=Amborella trichopoda GN=AMTR_s00072p00080890 PE=4 SV=1 - [W1NS23_AMBTC]	True	1		22.4	10.21				-	10	12		-	1	1			-	W1NS23	W1NS23			-	677	1123		-	Y	Y			-	1(10)	1(12)				-	-	-	-	-				1	2
1088	W1NFV0	Uncharacterized protein OS=Amborella trichopoda GN=AMTR_s00010p00090870 PE=4 SV=1 - [W1NFV0_AMBTC]	True	1		130.6	5.54				-	2	1		-	2	1			-	W1NFV0	W1NFV0			-	1515	681		-	Y	Y			-	2(2)	1(1)				-	-	-	-	-				0	0
1089	U5CQY5	Uncharacterized protein OS=Amborella trichopoda GN=AMTR_s00048p00165750 PE=4 SV=1 - [U5CQY5_AMBTC]	True	1		84.2	5.95				-	3	3		-	1	1			-	U5CQY5	U5CQY5			-	681	1632		-	Y	Y			-	1(3)	1(3)				-	-	-	-	-				0	0
1090	W1PRY3	Uncharacterized protein OS=Amborella trichopoda GN=AMTR_s00043p00189790 PE=4 SV=1 - [W1PRY3_AMBTC]	True	1		13.9	7.12				-	4	5		-	4	5			-	W1PRY3	W1PRY3			-	1289	682		-	Y	Y			-	4(4)	5(5)				-	-	-	-	-				2	4
1091	W1Q0D5	Uncharacterized protein OS=Amborella trichopoda GN=AMTR_s00049p00231110 PE=4 SV=1 - [W1Q0D5_AMBTC]	True	1		39.3	6.84				-	7	14		-	7	14			-	W1Q0D5	W1Q0D5			-	2508	684		-	Y	Y			-	7(7)	14(14)				-	-	-	-	-				5	6
1092	W1PF60	Uncharacterized protein OS=Amborella trichopoda GN=AMTR_s00058p00157820 PE=4 SV=1 - [W1PF60_AMBTC]	True	1		96.5	4.7				-	26	24		-	26	23			-	W1PF60	W1PF60			-	685	794		-	Y	Y			-	26(26)	23(24)				-	-	-	-	-				3	2
1093	W1PDP3	Uncharacterized protein OS=Amborella trichopoda GN=AMTR_s00006p00246940 PE=3 SV=1 - [W1PDP3_AMBTC]	True	1		90.5	6.37				-	14	10		-	14	10			-	W1PDP3	W1PDP3			-	686	1750		-	Y	Y			-	14(14)	10(10)				-	-	-	-	-				0	0
1094	W1NL35	Uncharacterized protein OS=Amborella trichopoda GN=AMTR_s00001p00067420 PE=4 SV=1 - [W1NL35_AMBTC]	True	1		40.7	5.95				-	13	13		-	13	13			-	W1NL35	W1NL35			-	1072	689		-	Y	Y			-	13(13)	13(13)				-	-	-	-	-				2	2
1095	U5DEE3	Uncharacterized protein OS=Amborella trichopoda GN=AMTR_s00064p00158680 PE=4 SV=1 - [U5DEE3_AMBTC]	True	1		72.9	7.37				-	17	17		-	16	16			-	U5DEE3	U5DEE3			-	692	690		-	Y	Y			-	16(17)	16(17)				-	-	-	-	-				9	5
1096	W1NGP4	Uncharacterized protein OS=Amborella trichopoda GN=AMTR_s00011p00198170 PE=4 SV=1 - [W1NGP4_AMBTC]	True	1		12	10.54				-	5	4		-	5	3			-	W1NGP4	W1NGP4			-	1446	692		-	Y	Y			-	5(5)	3(4)				-	-	-	-	-				1	1
1097	W1PBE5	Uncharacterized protein OS=Amborella trichopoda GN=AMTR_s00080p00116860 PE=3 SV=1 - [W1PBE5_AMBTC]	True	1		100.9	9.11				-	36	19		-	36	19			-	W1PBE5	W1PBE5			-	693	1768		-	Y	Y			-	36(36)	19(19)				-	-	-	-	-				0	0
1098	W1NPC4	Uncharacterized protein OS=Amborella trichopoda GN=AMTR_s00072p00165050 PE=3 SV=1 - [W1NPC4_AMBTC]	True	1		27.2	6.54				-	3	2		-	1	1			-	W1NPC4	W1NPC4			-	808	693		-	Y	Y			-	1(3)	1(2)				-	-	-	-	-				1	2
1099	W1NJ89	Uncharacterized protein OS=Amborella trichopoda GN=AMTR_s00009p00267500 PE=4 SV=1 - [W1NJ89_AMBTC]	True	1		40.6	5.4				-	8	8		-	8	8			-	W1NJ89	W1NJ89			-	694	1367		-	Y	Y			-	8(8)	8(8)				-	-	-	-	-				0	0
1100	W1NY30	Uncharacterized protein OS=Amborella trichopoda GN=AMTR_s00111p00143660 PE=4 SV=1 - [W1NY30_AMBTC]	True	1		43.9	7.97				-	4	4		-	4	4			-	W1NY30	W1NY30			-	877	694		-	Y	Y			-	4(4)	4(4)				-	-	-	-	-				1	1
1101	W1PK45	Eukaryotic translation initiation factor 3 subunit C OS=Amborella trichopoda GN=AMTR_s00019p00256050 PE=3 SV=1 - [W1PK45_AMBTC]	True	1		107.7	5.59				-	34	28		-	34	28			-	W1PK45	W1PK45			-	695	1019		-	Y	Y			-	34(34)	28(28)				-	-	-	-	-				0	0
1102	W1P1S2	Proteasome subunit beta type OS=Amborella trichopoda GN=AMTR_s00002p00272080 PE=3 SV=1 - [W1P1S2_AMBTC]	True	1		22.8	7.18				-	13	11		-	6	5			-	W1P1S2	W1P1S2			-	794	697		-	Y	Y			-	6(13)	5(11)				-	-	-	-	-				7	8
1103	U5CWR4	Uncharacterized protein OS=Amborella trichopoda GN=AMTR_s00047p00140240 PE=4 SV=1 - [U5CWR4_AMBTC]	True	1		14.6	9.55				-	8	7		-	4	4			-	U5CWR4	U5CWR4			-	699	1141		-	Y	Y			-	4(8)	4(7)				-	-	-	-	-				1	0
1104	U5D053	Protein BCCIP homolog OS=Amborella trichopoda GN=AMTR_s00048p00165310 PE=3 SV=1 - [U5D053_AMBTC]	True	1		36.4	5.86				-	-	1		-	-	1			-	-	U5D053			-	-	699		-	-	Y			-	-	1(1)				-	-	-	-	-				-	-
1105	W1PEY8	Uncharacterized protein OS=Amborella trichopoda GN=AMTR_s00058p00112040 PE=4 SV=1 - [W1PEY8_AMBTC]	True	1		32	9.58				-	16	15		-	11	10			-	W1PEY8	W1PEY8			-	700	914		-	Y	Y			-	11(16)	10(15)				-	-	-	-	-				1	4
1106	W1PH52	Uncharacterized protein (Fragment) OS=Amborella trichopoda GN=AMTR_s00149p00103450 PE=4 SV=1 - [W1PH52_AMBTC]	True	1		17.2	9.33				-	4	4		-	4	4			-	W1PH52	W1PH52			-	1144	700		-	Y	Y			-	4(4)	4(4)				-	-	-	-	-				3	3
1107	W1NIG4	Uncharacterized protein OS=Amborella trichopoda GN=AMTR_s00009p00268360 PE=4 SV=1 - [W1NIG4_AMBTC]	True	1		26.8	8.1				-	8	5		-	8	5			-	W1NIG4	W1NIG4			-	702	889		-	Y	Y			-	8(8)	5(5)				-	-	-	-	-				5	6
1108	U5CW05	Uncharacterized protein OS=Amborella trichopoda GN=AMTR_s00059p00072050 PE=4 SV=1 - [U5CW05_AMBTC]	True	1		18	5.22				-	9	9		-	2	2			-	U5CW05	U5CW05			-	729	702		-	Y	Y			-	2(9)	2(9)				-	-	-	-	-				4	3
1109	U5D4I6	Dolichyl-diphosphooligosaccharide--protein glycosyltransferase subunit 1 OS=Amborella trichopoda GN=AMTR_s00044p00115050 PE=3 SV=1 - [U5D4I6_AMBTC]	True	1		69.4	8.02				-	22	18		-	21	17			-	U5D4I6	U5D4I6			-	705	1119		-	Y	Y			-	21(22)	17(18)				-	-	-	-	-				0	2
1110	W1NYY0	Uncharacterized protein OS=Amborella trichopoda GN=AMTR_s00086p00118670 PE=4 SV=1 - [W1NYY0_AMBTC]	True	1		29.8	9.28				-	6	5		-	6	5			-	W1NYY0	W1NYY0			-	706	1000		-	Y	Y			-	6(6)	5(5)				-	-	-	-	-				1	0
1111	W1PJZ3	Uncharacterized protein OS=Amborella trichopoda GN=AMTR_s00012p00263360 PE=4 SV=1 - [W1PJZ3_AMBTC]	True	1		36.4	6.39				-	12	11		-	12	11			-	W1PJZ3	W1PJZ3			-	708	1164		-	Y	Y			-	12(12)	11(11)				-	-	-	-	-				0	0
1112	W1NE59	Uncharacterized protein OS=Amborella trichopoda GN=AMTR_s00004p00159330 PE=4 SV=1 - [W1NE59_AMBTC]	True	1		51.3	6.67				-	3	3		-	3	3			-	W1NE59	W1NE59			-	2654	708		-	Y	Y			-	3(3)	3(3)				-	-	-	-	-				0	1
1113	Q70Y17	Photosystem II protein D1 OS=Amborella trichopoda GN=psbA PE=3 SV=2 - [PSBA_AMBTC]	True	1		38.8	5.5				-	9	4		-	9	4			-	Q70Y17	Q70Y17			-	709	856		-	Y	Y			-	9(9)	4(4)				-	-	-	-	-				7	7
1114	W1NSI5	Cytochrome b-c1 complex subunit Rieske. mitochondrial OS=Amborella trichopoda GN=AMTR_s00118p00068490 PE=4 SV=1 - [W1NSI5_AMBTC]	True	1		14.9	6.16				-	6	6		-	1	1			-	W1NSI5	W1NSI5			-	742	711		-	Y	Y			-	1(6)	1(6)				-	-	-	-	-				1	2
1115	W1NKC0	Annexin OS=Amborella trichopoda GN=AMTR_s00060p00176720 PE=3 SV=1 - [W1NKC0_AMBTC]	True	1		35.6	7.52				-	23	23		-	23	23			-	W1NKC0	W1NKC0			-	868	712		-	Y	Y			-	23(23)	23(23)				-	-	-	-	-				11	12
1116	W1NRJ7	Proteasome subunit beta type OS=Amborella trichopoda GN=AMTR_s00088p00156860 PE=3 SV=1 - [W1NRJ7_AMBTC]	True	1		29.4	7.15				-	11	9		-	11	9			-	W1NRJ7	W1NRJ7			-	712	1142		-	Y	Y			-	11(11)	9(9)				-	-	-	-	-				3	3
1117	W1NWK0	Uncharacterized protein OS=Amborella trichopoda GN=AMTR_s00101p00090190 PE=3 SV=1 - [W1NWK0_AMBTC]	True	1		29.5	4.32				-	6	10		-	3	6			-	W1NWK0	W1NWK0			-	2114	713		-	Y	Y			-	3(6)	6(10)				-	-	-	-	-				0	2
1118	W1NE18	Uncharacterized protein OS=Amborella trichopoda GN=AMTR_s00004p00140970 PE=4 SV=1 - [W1NE18_AMBTC]	True	1		110.4	5.67				-	43	42		-	43	42			-	W1NE18	W1NE18			-	714	842		-	Y	Y			-	43(43)	42(42)				-	-	-	-	-				3	1
1119	W1PWJ7	Uncharacterized protein OS=Amborella trichopoda GN=AMTR_s00025p00202360 PE=4 SV=1 - [W1PWJ7_AMBTC]	True	1		137.3	7.4				-	1	1		-	1	1			-	W1PWJ7	W1PWJ7			-	735	714		-	Y	Y			-	1(1)	1(1)				-	-	-	-	-				0	0
1120	W1NH05	Uncharacterized protein OS=Amborella trichopoda GN=AMTR_s00010p00259630 PE=4 SV=1 - [W1NH05_AMBTC]	True	1		69.4	7.03				-	30	21		-	29	20			-	W1NH05	W1NH05			-	715	1167		-	Y	Y			-	29(30)	20(21)				-	-	-	-	-				6	5
1121	W1NFY1	Uncharacterized protein OS=Amborella trichopoda GN=AMTR_s00011p00224870 PE=4 SV=1 - [W1NFY1_AMBTC]	True	1		29.6	6.95				-	12	12		-	12	12			-	W1NFY1	W1NFY1			-	957	715		-	Y	Y			-	12(12)	12(12)				-	-	-	-	-				3	2
1122	W1PNZ5	Uncharacterized protein OS=Amborella trichopoda GN=AMTR_s00029p00090040 PE=4 SV=1 - [W1PNZ5_AMBTC]	True	1		29	8.56				-	2	4		-	2	4			-	W1PNZ5	W1PNZ5			-	3004	717		-	Y	Y			-	2(2)	4(4)				-	-	-	-	-				0	0
1123	W1PZA3	Uncharacterized protein OS=Amborella trichopoda GN=AMTR_s00049p00133800 PE=3 SV=1 - [W1PZA3_AMBTC]	True	1		40.1	5.97				-	2	2		-	2	2			-	W1PZA3	W1PZA3			-	2257	718		-	Y	Y			-	2(2)	2(2)				-	-	-	-	-				1	1
1124	W1PBR9	Uncharacterized protein OS=Amborella trichopoda GN=AMTR_s00007p00214170 PE=4 SV=1 - [W1PBR9_AMBTC]	True	1		95.5	6.42				-	40	33		-	34	29			-	W1PBR9	W1PBR9			-	720	1371		-	Y	Y			-	34(40)	29(33)				-	-	-	-	-				1	0
1125	W1PLL9	Uncharacterized protein OS=Amborella trichopoda GN=AMTR_s00017p00132450 PE=4 SV=1 - [W1PLL9_AMBTC]	True	1		112	5.69				-	-	1		-	-	1			-	-	W1PLL9			-	-	720		-	-	Y			-	-	1(1)				-	-	-	-	-				-	-
1126	U5D1I4	GrpE protein homolog OS=Amborella trichopoda GN=AMTR_s00063p00196210 PE=3 SV=1 - [U5D1I4_AMBTC]	True	1		38.5	6.67				-	9	8		-	6	5			-	U5D1I4	U5D1I4			-	1662	721		-	Y	Y			-	6(9)	5(8)				-	-	-	-	-				2	2
1127	W1PEA5	Uncharacterized protein OS=Amborella trichopoda GN=AMTR_s00016p00218510 PE=4 SV=1 - [W1PEA5_AMBTC]	True	1		10.1	9.91				-	6	5		-	2	2			-	W1PEA5	W1PEA5			-	721	1122		-	Y	Y			-	2(6)	2(5)				-	-	-	-	-				1	0
1128	U5DDC2	Uncharacterized protein OS=Amborella trichopoda GN=AMTR_s00068p00189110 PE=4 SV=1 - [U5DDC2_AMBTC]	True	1		118.3	5.53				-	6	4		-	6	4			-	U5DDC2	U5DDC2			-	1489	722		-	Y	Y			-	6(6)	4(4)				-	-	-	-	-				0	0
1129	W1NS17	Uncharacterized protein OS=Amborella trichopoda GN=AMTR_s00109p00121860 PE=4 SV=1 - [W1NS17_AMBTC]	True	1		109	7.01				-	29	21		-	29	21			-	W1NS17	W1NS17			-	723	1374		-	Y	Y			-	29(29)	21(21)				-	-	-	-	-				0	0
1130	W1P482	Uncharacterized protein OS=Amborella trichopoda GN=AMTR_s00085p00155370 PE=3 SV=1 - [W1P482_AMBTC]	True	1		70.9	8.25				-	-	1		-	-	1			-	-	W1P482			-	-	723		-	-	Y			-	-	1(1)				-	-	-	-	-				-	-
1131	W1NM40	Uncharacterized protein OS=Amborella trichopoda GN=AMTR_s00001p00270960 PE=4 SV=1 - [W1NM40_AMBTC]	True	1		38.1	8.13				-	-	16		-	-	16			-	-	W1NM40			-	-	724		-	-	Y			-	-	16(16)				-	-	-	-	-				-	-
1132	W1PPY4	Uncharacterized protein OS=Amborella trichopoda GN=AMTR_s00029p00237540 PE=4 SV=1 - [W1PPY4_AMBTC]	True	1		36.4	5.22				-	1	2		-	1	2			-	W1PPY4	W1PPY4			-	724	1278		-	Y	Y			-	1(1)	2(2)				-	-	-	-	-				1	1
1133	W1NK81	Uncharacterized protein OS=Amborella trichopoda GN=AMTR_s00001p00102800 PE=3 SV=1 - [W1NK81_AMBTC]	True	1		16.5	10.49				-	8	7		-	1	1			-	W1NK81	W1NK81			-	725	1552		-	Y	Y			-	1(8)	1(7)				-	-	-	-	-				0	0
1134	W1PYU3	Uncharacterized protein OS=Amborella trichopoda GN=AMTR_s00025p00247730 PE=4 SV=1 - [W1PYU3_AMBTC]	True	1		113.9	6.8				-	1	1		-	1	1			-	W1PYU3	W1PYU3			-	1527	725		-	Y	Y			-	1(1)	1(1)				-	-	-	-	-				1	1
1135	W1NS98	Uncharacterized protein OS=Amborella trichopoda GN=AMTR_s00110p00104310 PE=3 SV=1 - [W1NS98_AMBTC]	True	1		35	9.09				-	2	10		-	2	10			-	W1NS98	W1NS98			-	2032	726		-	Y	Y			-	2(2)	10(10)				-	-	-	-	-				1	2
1136	W1PJA3	60S ribosomal protein L36 OS=Amborella trichopoda GN=AMTR_s00012p00179170 PE=3 SV=1 - [W1PJA3_AMBTC]	True	1		12.3	11.18				-	5	5		-	5	5			-	W1PJA3	W1PJA3			-	726	1643		-	Y	Y			-	5(5)	5(5)				-	-	-	-	-				1	0
1137	W1NWK9	Uncharacterized protein OS=Amborella trichopoda GN=AMTR_s00101p00099400 PE=4 SV=1 - [W1NWK9_AMBTC]	True	1		32.5	5.71				-	12	10		-	7	5			-	W1NWK9	W1NWK9			-	727	1086		-	Y	Y			-	7(12)	5(10)				-	-	-	-	-				1	0
1138	W1PCD1	Uncharacterized protein OS=Amborella trichopoda GN=AMTR_s00007p00124590 PE=4 SV=1 - [W1PCD1_AMBTC]	True	1		58.9	9.39				-	15	16		-	13	14			-	W1PCD1	W1PCD1			-	728	859		-	Y	Y			-	13(15)	14(16)				-	-	-	-	-				1	0
1139	W1NLI2	Coatomer subunit alpha OS=Amborella trichopoda GN=AMTR_s00001p00220200 PE=4 SV=1 - [W1NLI2_AMBTC]	True	1		136.5	7.34				-	66	60		-	59	54			-	W1NLI2	W1NLI2			-	730	1051		-	Y	Y			-	59(66)	54(60)				-	-	-	-	-				5	2
1140	U5D802	Uncharacterized protein OS=Amborella trichopoda GN=AMTR_s00059p00093680 PE=4 SV=1 - [U5D802_AMBTC]	True	1		49	8.76				-	11	10		-	11	10			-	U5D802	U5D802			-	731	1661		-	Y	Y			-	11(11)	10(10)				-	-	-	-	-				1	0
1141	W1PDY0	Uncharacterized protein OS=Amborella trichopoda GN=AMTR_s00018p00118180 PE=4 SV=1 - [W1PDY0_AMBTC]	True	1		16.6	6.68				-	9	8		-	5	5			-	W1PDY0	W1PDY0			-	756	732		-	Y	Y			-	5(9)	5(8)				-	-	-	-	-				7	4
1142	W1P5U5	Uncharacterized protein OS=Amborella trichopoda GN=AMTR_s00003p00210730 PE=4 SV=1 - [W1P5U5_AMBTC]	True	1		12.4	5.19				-	3	2		-	3	2			-	W1P5U5	W1P5U5			-	732	768		-	Y	Y			-	3(3)	2(2)				-	-	-	-	-				2	2
1143	W1PKV8	Uncharacterized protein OS=Amborella trichopoda GN=AMTR_s00012p00089320 PE=4 SV=1 - [W1PKV8_AMBTC]	True	1		15.9	6.71				-	7	7		-	6	6			-	W1PKV8	W1PKV8			-	733	876		-	Y	Y			-	6(7)	6(7)				-	-	-	-	-				6	5
1144	W1NWA0	4-hydroxy-4-methyl-2-oxoglutarate aldolase OS=Amborella trichopoda GN=AMTR_s00089p00181240 PE=3 SV=1 - [W1NWA0_AMBTC]	True	1		18.1	5.88				-	3	4		-	2	3			-	W1NWA0	W1NWA0			-	2614	733		-	Y	Y			-	2(3)	3(4)				-	-	-	-	-				1	1
1145	W1NIP2	Uncharacterized protein OS=Amborella trichopoda GN=AMTR_s00009p00255790 PE=4 SV=1 - [W1NIP2_AMBTC]	True	1		57.8	6.43				-	20	17		-	20	17			-	W1NIP2	W1NIP2			-	1191	735		-	Y	Y			-	20(20)	17(17)				-	-	-	-	-				3	7
1146	W1PDV9	Uncharacterized protein OS=Amborella trichopoda GN=AMTR_s00006p00266790 PE=4 SV=1 - [W1PDV9_AMBTC]	True	1		38.9	8.88				-	4	3		-	4	3			-	W1PDV9	W1PDV9			-	778	736		-	Y	Y			-	4(4)	3(3)				-	-	-	-	-				1	1
1147	W1NH48	Uncharacterized protein OS=Amborella trichopoda GN=AMTR_s00010p00264770 PE=4 SV=1 - [W1NH48_AMBTC]	True	1		27.8	6.81				-	3	1		-	3	1			-	W1NH48	W1NH48			-	736	1320		-	Y	Y			-	3(3)	1(1)				-	-	-	-	-				2	3
1148	W1PCR0	Serine/threonine-protein phosphatase OS=Amborella trichopoda GN=AMTR_s00146p00037590 PE=3 SV=1 - [W1PCR0_AMBTC]	True	1		35.1	5.22				-	10	13		-	8	11			-	W1PCR0	W1PCR0			-	1724	737		-	Y	Y			-	8(10)	11(13)				-	-	-	-	-				1	1
1149	U5DBS8	Uncharacterized protein OS=Amborella trichopoda GN=AMTR_s00071p00140730 PE=4 SV=1 - [U5DBS8_AMBTC]	True	1		30.1	6.39				-	9	9		-	4	4			-	U5DBS8	U5DBS8			-	737	1057		-	Y	Y			-	4(9)	4(9)				-	-	-	-	-				0	1
1150	U5D6N3	Uncharacterized protein OS=Amborella trichopoda GN=AMTR_s00044p00055920 PE=4 SV=1 - [U5D6N3_AMBTC]	True	1		39.3	9.61				-	3	1		-	3	1			-	U5D6N3	U5D6N3			-	1564	738		-	Y	Y			-	3(3)	1(1)				-	-	-	-	-				0	0
1151	W1P9L9	Serine/threonine-protein phosphatase OS=Amborella trichopoda GN=AMTR_s00077p00182860 PE=3 SV=1 - [W1P9L9_AMBTC]	True	1		35.5	5.22				-	11	15		-	8	10			-	W1P9L9	W1P9L9			-	1141	739		-	Y	Y			-	8(11)	10(15)				-	-	-	-	-				2	1
1152	W1PV50	Uncharacterized protein OS=Amborella trichopoda GN=AMTR_s00021p00102740 PE=4 SV=1 - [W1PV50_AMBTC]	True	1		29.3	7.4				-	2	-		-	1	-			-	W1PV50	-			-	739	-		-	Y	-			-	1(2)	-				-	-	-	-	-				0	1
1153	W1P6G7	Pectinesterase OS=Amborella trichopoda GN=AMTR_s00003p00120050 PE=4 SV=1 - [W1P6G7_AMBTC]	True	1		59.2	6.62				-	11	2		-	10	1			-	W1P6G7	W1P6G7			-	1222	740		-	Y	Y			-	10(11)	1(2)				-	-	-	-	-				9	10
1154	W1PZK4	Uncharacterized protein OS=Amborella trichopoda GN=AMTR_s00040p00103670 PE=4 SV=1 - [W1PZK4_AMBTC]	True	1		23.8	8.43				-	-	1		-	-	1			-	-	W1PZK4			-	-	741		-	-	Y			-	-	1(1)				-	-	-	-	-				-	-
1155	W1P500	Uncharacterized protein OS=Amborella trichopoda GN=AMTR_s00045p00122510 PE=3 SV=1 - [W1P500_AMBTC]	True	1		55.3	5.16				-	8	7		-	8	7			-	W1P500	W1P500			-	970	742		-	Y	Y			-	8(8)	7(7)				-	-	-	-	-				8	7
1156	U5D689	Uncharacterized protein OS=Amborella trichopoda GN=AMTR_s00039p00195120 PE=4 SV=1 - [U5D689_AMBTC]	True	1		36.6	6.7				-	12	12		-	12	12			-	U5D689	U5D689			-	743	877		-	Y	Y			-	12(12)	12(12)				-	-	-	-	-				1	0
1157	W1PRK0	Plasma membrane ATPase OS=Amborella trichopoda GN=AMTR_s00026p00033380 PE=3 SV=1 - [W1PRK0_AMBTC]	True	1		104.9	6.79				-	36	37		-	21	24			-	W1PRK0	W1PRK0			-	744	973		-	Y	Y			-	21(36)	24(37)				-	-	-	-	-				6	6
1158	U5D4N5	Uncharacterized protein OS=Amborella trichopoda GN=AMTR_s00044p00146510 PE=4 SV=1 - [U5D4N5_AMBTC]	True	1		33.7	6.29				-	1	-		-	1	-			-	U5D4N5	-			-	745	-		-	Y	-			-	1(1)	-				-	-	-	-	-				0	0
1159	W1NK85	Uncharacterized protein OS=Amborella trichopoda GN=AMTR_s00001p00107630 PE=3 SV=1 - [W1NK85_AMBTC]	True	1		60.9	7.36				-	26	23		-	26	23			-	W1NK85	W1NK85			-	746	943		-	Y	Y			-	26(26)	23(23)				-	-	-	-	-				2	0
1160	W1P779	Uncharacterized protein OS=Amborella trichopoda GN=AMTR_s00078p00080080 PE=4 SV=1 - [W1P779_AMBTC]	True	1		53.8	6.24				-	1	-		-	1	-			-	W1P779	-			-	747	-		-	Y	-			-	1(1)	-				-	-	-	-	-				0	0
1161	W1NEB8	Uncharacterized protein OS=Amborella trichopoda GN=AMTR_s00004p00260240 PE=3 SV=1 - [W1NEB8_AMBTC]	True	1		34.2	9.48				-	11	10		-	11	9			-	W1NEB8	W1NEB8			-	748	954		-	Y	Y			-	11(11)	9(10)				-	-	-	-	-				1	0
1162	W1P911	Uncharacterized protein OS=Amborella trichopoda GN=AMTR_s00016p00245800 PE=4 SV=1 - [W1P911_AMBTC]	True	1		28	10.02				-	1	1		-	1	1			-	W1P911	W1P911			-	1059	749		-	Y	Y			-	1(1)	1(1)				-	-	-	-	-				0	0
1163	W1NPI3	Eukaryotic translation initiation factor 3 subunit L OS=Amborella trichopoda GN=AMTR_s00109p00071210 PE=3 SV=1 - [W1NPI3_AMBTC]	True	1		61.6	6				-	14	14		-	14	14			-	W1NPI3	W1NPI3			-	750	940		-	Y	Y			-	14(14)	14(14)				-	-	-	-	-				0	0
1164	Q70XX9	Photosystem II reaction center protein H OS=Amborella trichopoda GN=psbH PE=3 SV=1 - [PSBH_AMBTC]	True	1		7.8	5.11				-	3	1		-	3	1			-	Q70XX9	Q70XX9			-	901	750		-	Y	Y			-	3(3)	1(1)				-	-	-	-	-				3	3
1165	W1PX14	Uncharacterized protein OS=Amborella trichopoda GN=AMTR_s00025p00160940 PE=4 SV=1 - [W1PX14_AMBTC]	True	1		10.5	9.45				-	4	4		-	4	4			-	W1PX14	W1PX14			-	1076	751		-	Y	Y			-	4(4)	4(4)				-	-	-	-	-				1	1
1166	U5D116	Uncharacterized protein OS=Amborella trichopoda GN=AMTR_s00069p00078780 PE=3 SV=1 - [U5D116_AMBTC]	True	1		42.5	8.37				-	15	15		-	13	13			-	U5D116	U5D116			-	754	1500		-	Y	Y			-	13(15)	13(15)				-	-	-	-	-				4	4
1167	U5DBW1	Cyanate hydratase OS=Amborella trichopoda GN=CYN PE=3 SV=1 - [U5DBW1_AMBTC]	True	1		18.1	6.01				-	2	4		-	2	4			-	U5DBW1	U5DBW1			-	2561	754		-	Y	Y			-	2(2)	4(4)				-	-	-	-	-				1	2
1168	W1NYH7	Uncharacterized protein OS=Amborella trichopoda GN=AMTR_s00104p00085600 PE=3 SV=1 - [W1NYH7_AMBTC]	True	1		53.2	6.55				-	4	17		-	3	16			-	W1NYH7	W1NYH7			-	2103	756		-	Y	Y			-	3(4)	16(17)				-	-	-	-	-				0	0
1169	W1PK87	Uncharacterized protein OS=Amborella trichopoda GN=AMTR_s00012p00264280 PE=4 SV=1 - [W1PK87_AMBTC]	True	1		24.2	10.58				-	2	2		-	2	2			-	W1PK87	W1PK87			-	757	1220		-	Y	Y			-	2(2)	2(2)				-	-	-	-	-				0	0
1170	W1NKW7	Uncharacterized protein OS=Amborella trichopoda GN=AMTR_s00001p00050840 PE=4 SV=1 - [W1NKW7_AMBTC]	True	1		69	6.3				-	20	14		-	20	14			-	W1NKW7	W1NKW7			-	758	2054		-	Y	Y			-	20(20)	14(14)				-	-	-	-	-				0	1
1171	W1PCU7	Uncharacterized protein OS=Amborella trichopoda GN=AMTR_s00007p00246340 PE=4 SV=1 - [W1PCU7_AMBTC]	True	1		35.4	8.31				-	8	8		-	2	2			-	W1PCU7	W1PCU7			-	1237	758		-	Y	Y			-	2(8)	2(8)				-	-	-	-	-				2	1
1172	W1NY10	Eukaryotic translation initiation factor 3 subunit A OS=Amborella trichopoda GN=AMTR_s00111p00041460 PE=3 SV=1 - [W1NY10_AMBTC]	True	1		111.5	9.11				-	36	28		-	36	28			-	W1NY10	W1NY10			-	759	1304		-	Y	Y			-	36(36)	28(28)				-	-	-	-	-				0	0
1173	W1NXS8	Uncharacterized protein OS=Amborella trichopoda GN=AMTR_s00088p00026020 PE=4 SV=1 - [W1NXS8_AMBTC]	True	1		19.1	7.44				-	5	4		-	5	4			-	W1NXS8	W1NXS8			-	1678	761		-	Y	Y			-	5(5)	4(4)				-	-	-	-	-				4	3
1174	W1NZ14	Uncharacterized protein OS=Amborella trichopoda GN=AMTR_s00110p00097630 PE=4 SV=1 - [W1NZ14_AMBTC]	True	1		48	9.77				-	8	6		-	4	2			-	W1NZ14	W1NZ14			-	762	2230		-	Y	Y			-	4(8)	2(6)				-	-	-	-	-				0	0
1175	U5D2D4	Uncharacterized protein OS=Amborella trichopoda GN=AMTR_s00048p00118270 PE=4 SV=1 - [U5D2D4_AMBTC]	True	1		44.8	4.89				-	14	15		-	14	15			-	U5D2D4	U5D2D4			-	1020	763		-	Y	Y			-	14(14)	15(15)				-	-	-	-	-				4	2
1176	U5CYH5	Uncharacterized protein OS=Amborella trichopoda GN=AMTR_s00056p00188310 PE=4 SV=1 - [U5CYH5_AMBTC]	True	1		15.5	9.36				-	2	-		-	2	-			-	U5CYH5	-			-	763	-		-	Y	-			-	2(2)	-				-	-	-	-	-				0	0
1177	W1PVZ5	Uncharacterized protein OS=Amborella trichopoda GN=AMTR_s00034p00230790 PE=3 SV=1 - [W1PVZ5_AMBTC]	True	1		116.8	5.36				-	34	23		-	34	23			-	W1PVZ5	W1PVZ5			-	764	2164		-	Y	Y			-	34(34)	23(23)				-	-	-	-	-				4	3
1178	U5CXH4	Uncharacterized protein OS=Amborella trichopoda GN=AMTR_s00032p00144550 PE=4 SV=1 - [U5CXH4_AMBTC]	True	1		24.4	9.44				-	5	2		-	5	2			-	U5CXH4	U5CXH4			-	765	822		-	Y	Y			-	5(5)	2(2)				-	-	-	-	-				5	4
1179	W1P5P4	Uncharacterized protein OS=Amborella trichopoda GN=AMTR_s00135p00094440 PE=4 SV=1 - [W1P5P4_AMBTC]	True	1		45.7	5.77				-	1	1		-	1	1			-	W1P5P4	W1P5P4			-	2476	765		-	Y	Y			-	1(1)	1(1)				-	-	-	-	-				1	1
1180	W1NZ70	Uncharacterized protein OS=Amborella trichopoda GN=AMTR_s00135p00063440 PE=4 SV=1 - [W1NZ70_AMBTC]	True	1		21.6	8.38				-	-	3		-	-	3			-	-	W1NZ70			-	-	767		-	-	Y			-	-	3(3)				-	-	-	-	-				-	-
1181	W1NIR4	Uncharacterized protein OS=Amborella trichopoda GN=AMTR_s00009p00258510 PE=3 SV=1 - [W1NIR4_AMBTC]	True	1		88.8	7.24				-	1	2		-	1	2			-	W1NIR4	W1NIR4			-	767	2831		-	Y	Y			-	1(1)	2(2)				-	-	-	-	-				0	0
1182	W1PQC6	Proteasome subunit alpha type OS=Amborella trichopoda GN=AMTR_s00029p00057040 PE=3 SV=1 - [W1PQC6_AMBTC]	True	1		17.8	8.6				-	5	6		-	5	6			-	W1PQC6	W1PQC6			-	1026	769		-	Y	Y			-	5(5)	6(6)				-	-	-	-	-				1	1
1183	U5D0B2	Uncharacterized protein OS=Amborella trichopoda GN=AMTR_s00032p00115610 PE=4 SV=1 - [U5D0B2_AMBTC]	True	1		13.7	5.25				-	1	2		-	1	2			-	U5D0B2	U5D0B2			-	769	1377		-	Y	Y			-	1(1)	2(2)				-	-	-	-	-				0	0
1184	U5CTY1	Protein YIPF OS=Amborella trichopoda GN=AMTR_s00057p00035800 PE=3 SV=1 - [U5CTY1_AMBTC]	True	1		31.4	6.77				-	3	2		-	3	2			-	U5CTY1	U5CTY1			-	896	770		-	Y	Y			-	3(3)	2(2)				-	-	-	-	-				0	0
1185	W1P4D4	Uncharacterized protein OS=Amborella trichopoda GN=AMTR_s00083p00095580 PE=3 SV=1 - [W1P4D4_AMBTC]	True	1		44.5	7.91				-	20	18		-	19	17			-	W1P4D4	W1P4D4			-	771	1442		-	Y	Y			-	19(20)	17(18)				-	-	-	-	-				1	2
1186	U5D668	Uncharacterized protein OS=Amborella trichopoda GN=AMTR_s00057p00178040 PE=3 SV=1 - [U5D668_AMBTC]	True	1		50.6	6.15				-	15	16		-	15	16			-	U5D668	U5D668			-	1434	771		-	Y	Y			-	15(15)	16(16)				-	-	-	-	-				1	1
1187	U5DH98	Uncharacterized protein OS=Amborella trichopoda GN=AMTR_s00064p00193560 PE=4 SV=1 - [U5DH98_AMBTC]	True	1		15.1	6.3				-	1	1		-	1	1			-	U5DH98	U5DH98			-	1099	772		-	Y	Y			-	1(1)	1(1)				-	-	-	-	-				1	1
1188	W1Q0Y2	Uncharacterized protein OS=Amborella trichopoda GN=AMTR_s00021p00030140 PE=4 SV=1 - [W1Q0Y2_AMBTC]	True	1		68.9	8.41				-	4	9		-	4	9			-	W1Q0Y2	W1Q0Y2			-	2221	773		-	Y	Y			-	4(4)	9(9)				-	-	-	-	-				2	4
1189	W1PR66	Uncharacterized protein OS=Amborella trichopoda GN=AMTR_s00029p00224040 PE=4 SV=1 - [W1PR66_AMBTC]	True	1		34.8	6.11				-	10	11		-	10	11			-	W1PR66	W1PR66			-	2248	775		-	Y	Y			-	10(10)	11(11)				-	-	-	-	-				3	5
1190	U5CWP0	Uncharacterized protein OS=Amborella trichopoda GN=AMTR_s00038p00110060 PE=4 SV=1 - [U5CWP0_AMBTC]	True	1		58.1	6.96				-	20	8		-	20	8			-	U5CWP0	U5CWP0			-	776	1325		-	Y	Y			-	20(20)	8(8)				-	-	-	-	-				15	16
1191	W1NWG3	Uncharacterized protein OS=Amborella trichopoda GN=AMTR_s00045p00069220 PE=4 SV=1 - [W1NWG3_AMBTC]	True	1		24.2	5.88				-	-	3		-	-	1			-	-	W1NWG3			-	-	776		-	-	Y			-	-	1(3)				-	-	-	-	-				-	-
1192	W1PZL8	Uncharacterized protein OS=Amborella trichopoda GN=AMTR_s00049p00076930 PE=4 SV=1 - [W1PZL8_AMBTC]	True	1		44.5	5.94				-	9	9		-	3	3			-	W1PZL8	W1PZL8			-	1251	778		-	Y	Y			-	3(9)	3(9)				-	-	-	-	-				3	3
1193	W1PGK4	Uncharacterized protein OS=Amborella trichopoda GN=AMTR_s00005p00229410 PE=4 SV=1 - [W1PGK4_AMBTC]	True	1		75.7	8.78				-	16	12		-	16	12			-	W1PGK4	W1PGK4			-	1294	780		-	Y	Y			-	16(16)	12(12)				-	-	-	-	-				1	0
1194	W1PFS8	Uncharacterized protein OS=Amborella trichopoda GN=AMTR_s00006p00269110 PE=4 SV=1 - [W1PFS8_AMBTC]	True	1		95.2	6.77				-	21	6		-	15	2			-	W1PFS8	W1PFS8			-	781	918		-	Y	Y			-	15(21)	2(6)				-	-	-	-	-				0	0
1195	W1PIB2	Uncharacterized protein OS=Amborella trichopoda GN=AMTR_s00019p00237960 PE=4 SV=1 - [W1PIB2_AMBTC]	True	1		35.3	6.27				-	13	14		-	13	14			-	W1PIB2	W1PIB2			-	833	781		-	Y	Y			-	13(13)	14(14)				-	-	-	-	-				2	2
1196	W1Q0Z2	Uncharacterized protein OS=Amborella trichopoda GN=AMTR_s00021p00110500 PE=4 SV=1 - [W1Q0Z2_AMBTC]	True	1		42.7	7.28				-	15	18		-	14	18			-	W1Q0Z2	W1Q0Z2			-	1025	782		-	Y	Y			-	14(15)	18(18)				-	-	-	-	-				0	0
1197	W1NJR3	Pectinesterase OS=Amborella trichopoda GN=AMTR_s00129p00070300 PE=4 SV=1 - [W1NJR3_AMBTC]	True	1		72	8.87				-	-	2		-	-	1			-	-	W1NJR3			-	-	783		-	-	Y			-	-	1(2)				-	-	-	-	-				-	-
1198	U5D1B4	Uncharacterized protein OS=Amborella trichopoda GN=AMTR_s00069p00168650 PE=4 SV=1 - [U5D1B4_AMBTC]	True	1		49.5	5.76				-	15	12		-	15	12			-	U5D1B4	U5D1B4			-	784	1786		-	Y	Y			-	15(15)	12(12)				-	-	-	-	-				5	2
1199	W1P4G5	Uncharacterized protein OS=Amborella trichopoda GN=AMTR_s00821p00008410 PE=4 SV=1 - [W1P4G5_AMBTC]	True	1		47.5	6.57				-	12	12		-	12	12			-	W1P4G5	W1P4G5			-	820	784		-	Y	Y			-	12(12)	12(12)				-	-	-	-	-				1	1
1200	W1PZF0	Uncharacterized protein OS=Amborella trichopoda GN=AMTR_s00041p00232150 PE=4 SV=1 - [W1PZF0_AMBTC]	True	1		64.1	6.49				-	22	18		-	15	13			-	W1PZF0	W1PZF0			-	785	1221		-	Y	Y			-	15(22)	13(18)				-	-	-	-	-				1	1
1201	W1NK46	Uncharacterized protein OS=Amborella trichopoda GN=AMTR_s00023p00073640 PE=4 SV=1 - [W1NK46_AMBTC]	True	1		24.8	6.24				-	7	8		-	7	8			-	W1NK46	W1NK46			-	786	1318		-	Y	Y			-	7(7)	8(8)				-	-	-	-	-				0	0
1202	U5D459	Uncharacterized protein OS=Amborella trichopoda GN=AMTR_s00056p00106460 PE=4 SV=1 - [U5D459_AMBTC]	True	1		26.5	5.03				-	1	2		-	1	2			-	U5D459	U5D459			-	2996	787		-	Y	Y			-	1(1)	2(2)				-	-	-	-	-				0	0
1203	W1NWI1	Uncharacterized protein OS=Amborella trichopoda GN=AMTR_s00110p00140670 PE=4 SV=1 - [W1NWI1_AMBTC]	True	1		39	6.47				-	15	16		-	15	16			-	W1NWI1	W1NWI1			-	789	2188		-	Y	Y			-	15(15)	16(16)				-	-	-	-	-				1	0
1204	W1PNY8	Uncharacterized protein OS=Amborella trichopoda GN=AMTR_s00022p00230910 PE=4 SV=1 - [W1PNY8_AMBTC]	True	1		40.1	7.81				-	7	12		-	7	12			-	W1PNY8	W1PNY8			-	2300	790		-	Y	Y			-	7(7)	12(12)				-	-	-	-	-				4	5
1205	W1P7C0	Uncharacterized protein OS=Amborella trichopoda GN=AMTR_s00006p00252810 PE=3 SV=1 - [W1P7C0_AMBTC]	True	1		92.6	5.05				-	15	11		-	10	5			-	W1P7C0	W1P7C0			-	790	806		-	Y	Y			-	10(15)	5(11)				-	-	-	-	-				1	1
1206	W1NGY1	Uncharacterized protein OS=Amborella trichopoda GN=AMTR_s00010p00260490 PE=4 SV=1 - [W1NGY1_AMBTC]	True	1		13.6	11.59				-	4	4		-	4	4			-	W1NGY1	W1NGY1			-	815	792		-	Y	Y			-	4(4)	4(4)				-	-	-	-	-				2	1
1207	W1NTW8	Uncharacterized protein OS=Amborella trichopoda GN=AMTR_s00002p00147770 PE=3 SV=1 - [W1NTW8_AMBTC]	True	1		68.7	7.61				-	16	13		-	1	1			-	W1NTW8	W1NTW8			-	792	1446		-	Y	Y			-	1(16)	1(13)				-	-	-	-	-				0	0
1208	W1PEX8	Uncharacterized protein OS=Amborella trichopoda GN=AMTR_s00017p00041150 PE=4 SV=1 - [W1PEX8_AMBTC]	True	1		64.6	6.62				-	23	18		-	17	14			-	W1PEX8	W1PEX8			-	793	1414		-	Y	Y			-	17(23)	14(18)				-	-	-	-	-				0	1
1209	W1PVR2	Uncharacterized protein OS=Amborella trichopoda GN=AMTR_s00021p00242690 PE=3 SV=1 - [W1PVR2_AMBTC]	True	1		68.1	8.05				-	34	24		-	29	21			-	W1PVR2	W1PVR2			-	795	1208		-	Y	Y			-	29(34)	21(24)				-	-	-	-	-				0	1
1210	W1PHI1	Uncharacterized protein OS=Amborella trichopoda GN=AMTR_s00029p00090440 PE=4 SV=1 - [W1PHI1_AMBTC]	True	1		40.3	8.66				-	3	7		-	3	7			-	W1PHI1	W1PHI1			-	1820	795		-	Y	Y			-	3(3)	7(7)				-	-	-	-	-				0	0
1211	W1PZE5	Uncharacterized protein OS=Amborella trichopoda GN=AMTR_s00049p00179160 PE=4 SV=1 - [W1PZE5_AMBTC]	True	1		10.7	8.37				-	2	2		-	2	2			-	W1PZE5	W1PZE5			-	796	923		-	Y	Y			-	2(2)	2(2)				-	-	-	-	-				0	0
1212	W1PFT0	Uncharacterized protein OS=Amborella trichopoda GN=AMTR_s00058p00127050 PE=3 SV=1 - [W1PFT0_AMBTC]	True	1		59.9	7.05				-	17	13		-	17	13			-	W1PFT0	W1PFT0			-	797	1185		-	Y	Y			-	17(17)	13(13)				-	-	-	-	-				0	0
1213	W1NHN0	Uncharacterized protein OS=Amborella trichopoda GN=AMTR_s00009p00231200 PE=3 SV=1 - [W1NHN0_AMBTC]	True	1		30.9	8.63				-	4	-		-	1	-			-	W1NHN0	-			-	798	-		-	Y	-			-	1(4)	-				-	-	-	-	-				1	3
1214	W1NTG8	Uncharacterized protein OS=Amborella trichopoda GN=AMTR_s00106p00139270 PE=3 SV=1 - [W1NTG8_AMBTC]	True	1		59.3	6.09				-	24	24		-	23	24			-	W1NTG8	W1NTG8			-	1039	799		-	Y	Y			-	23(24)	24(24)				-	-	-	-	-				4	3
1215	W1PAY6	Uncharacterized protein OS=Amborella trichopoda GN=AMTR_s00019p00068190 PE=4 SV=1 - [W1PAY6_AMBTC]	True	1		13	9.2				-	9	8		-	9	8			-	W1PAY6	W1PAY6			-	799	828		-	Y	Y			-	9(9)	8(8)				-	-	-	-	-				8	7
1216	W1PUH4	Uncharacterized protein OS=Amborella trichopoda GN=AMTR_s00022p00227010 PE=4 SV=1 - [W1PUH4_AMBTC]	True	1		24.9	7.94				-	5	-		-	5	-			-	W1PUH4	-			-	800	-		-	Y	-			-	5(5)	-				-	-	-	-	-				0	0
1217	W1P9D2	Uncharacterized protein OS=Amborella trichopoda GN=AMTR_s00042p00185900 PE=4 SV=1 - [W1P9D2_AMBTC]	True	1		35.8	6.32				-	8	10		-	8	10			-	W1P9D2	W1P9D2			-	1755	801		-	Y	Y			-	8(8)	10(10)				-	-	-	-	-				8	5
1218	U5CXA1	Uncharacterized protein OS=Amborella trichopoda GN=AMTR_s00046p00081950 PE=4 SV=1 - [U5CXA1_AMBTC]	True	1		39.1	6.04				-	11	10		-	11	10			-	U5CXA1	U5CXA1			-	802	2241		-	Y	Y			-	11(11)	10(10)				-	-	-	-	-				0	1
1219	U5DG85	Uncharacterized protein OS=Amborella trichopoda GN=AMTR_s00068p00168490 PE=4 SV=1 - [U5DG85_AMBTC]	True	1		72.5	7.15				-	20	14		-	20	14			-	U5DG85	U5DG85			-	803	2003		-	Y	Y			-	20(20)	14(14)				-	-	-	-	-				0	0
1220	W1P9X7	NADH-cytochrome b5 reductase OS=Amborella trichopoda GN=AMTR_s00081p00094290 PE=3 SV=1 - [W1P9X7_AMBTC]	True	1		37.5	9.14				-	11	13		-	11	13			-	W1P9X7	W1P9X7			-	1252	803		-	Y	Y			-	11(11)	13(13)				-	-	-	-	-				0	2
1221	U5D010	V-type proton ATPase subunit F OS=Amborella trichopoda GN=AMTR_s00039p00093490 PE=3 SV=1 - [U5D010_AMBTC]	True	1		14.5	5.96				-	10	9		-	10	9			-	U5D010	U5D010			-	1712	804		-	Y	Y			-	10(10)	9(9)				-	-	-	-	-				6	9
1222	W1P7Z9	Uncharacterized protein OS=Amborella trichopoda GN=AMTR_s00209p00019570 PE=4 SV=1 - [W1P7Z9_AMBTC]	True	1		34.9	6.93				-	7	9		-	7	9			-	W1P7Z9	W1P7Z9			-	837	805		-	Y	Y			-	7(7)	9(9)				-	-	-	-	-				0	1
1223	W1NV70	Uncharacterized protein OS=Amborella trichopoda GN=AMTR_s00092p00089090 PE=3 SV=1 - [W1NV70_AMBTC]	True	2		10.2	10.23				-	5	5		-	5	5			-	W1P089	W1P089			-	805	845		-	Y	Y			-	5(5)	5(5)				-	-	-	-	-				0	0
1223	W1P089	Uncharacterized protein OS=Amborella trichopoda GN=AMTR_s00002p00151080 PE=4 SV=1 - [W1P089_AMBTC]	False			9.1	9.89				-	5	5		-	5	5			-	W1P089	W1P089			-	805	845							-	5(5)	5(5)				-	-	-	-	-				0	0
1224	W1PR36	Uncharacterized protein OS=Amborella trichopoda GN=AMTR_s00025p00182570 PE=3 SV=1 - [W1PR36_AMBTC]	True	1		11.9	4.31				-	3	2		-	3	2			-	W1PR36	W1PR36			-	807	830		-	Y	Y			-	3(3)	2(2)				-	-	-	-	-				2	2
1225	U5CX60	Uncharacterized protein OS=Amborella trichopoda GN=AMTR_s00038p00237970 PE=4 SV=1 - [U5CX60_AMBTC]	True	1		32.8	8.79				-	8	6		-	7	5			-	U5CX60	U5CX60			-	915	808		-	Y	Y			-	7(8)	5(6)				-	-	-	-	-				7	6
1226	W1PX71	Proteasome subunit beta type OS=Amborella trichopoda GN=AMTR_s00025p00199560 PE=3 SV=1 - [W1PX71_AMBTC]	True	1		24.8	5.59				-	12	13		-	12	13			-	W1PX71	W1PX71			-	809	823		-	Y	Y			-	12(12)	13(13)				-	-	-	-	-				5	6
1227	W1NFH6	Uncharacterized protein OS=Amborella trichopoda GN=AMTR_s00264p00014380 PE=4 SV=1 - [W1NFH6_AMBTC]	True	1		36.4	4.64				-	12	12		-	12	12			-	W1NFH6	W1NFH6			-	1347	809		-	Y	Y			-	12(12)	12(12)				-	-	-	-	-				4	3
1228	W1P6Q0	Uncharacterized protein OS=Amborella trichopoda GN=AMTR_s00007p00266460 PE=4 SV=1 - [W1P6Q0_AMBTC]	True	1		13	7.33				-	1	1		-	1	1			-	W1P6Q0	W1P6Q0			-	2990	810		-	Y	Y			-	1(1)	1(1)				-	-	-	-	-				0	0
1229	W1PPQ1	Uncharacterized protein OS=Amborella trichopoda GN=AMTR_s00029p00239610 PE=4 SV=1 - [W1PPQ1_AMBTC]	True	1		31.8	6.42				-	7	6		-	7	6			-	W1PPQ1	W1PPQ1			-	1160	811		-	Y	Y			-	7(7)	6(6)				-	-	-	-	-				4	6
1230	U5D4T4	Uncharacterized protein OS=Amborella trichopoda GN=AMTR_s00036p00170130 PE=4 SV=1 - [U5D4T4_AMBTC]	True	1		88.3	5.02				-	5	19		-	5	19			-	U5D4T4	U5D4T4			-	1831	813		-	Y	Y			-	5(5)	19(19)				-	-	-	-	-				0	0
1231	U5CWC1	Uncharacterized protein OS=Amborella trichopoda GN=AMTR_s00059p00168200 PE=4 SV=1 - [U5CWC1_AMBTC]	True	1		47.7	8.4				-	9	-		-	1	-			-	U5CWC1	-			-	813	-		-	Y	-			-	1(9)	-				-	-	-	-	-				0	0
1232	W1NF04	Uncharacterized protein OS=Amborella trichopoda GN=AMTR_s00004p00210450 PE=3 SV=1 - [W1NF04_AMBTC]	True	1		53	6.8				-	17	17		-	17	17			-	W1NF04	W1NF04			-	814	1274		-	Y	Y			-	17(17)	17(17)				-	-	-	-	-				4	1
1233	W1PNH3	Citrate synthase OS=Amborella trichopoda GN=AMTR_s00162p00052420 PE=3 SV=1 - [W1PNH3_AMBTC]	True	1		56	8.82				-	14	10		-	14	10			-	W1PNH3	W1PNH3			-	817	990		-	Y	Y			-	14(14)	10(10)				-	-	-	-	-				2	1
1234	W1PJY3	Uncharacterized protein OS=Amborella trichopoda GN=AMTR_s00019p00245840 PE=4 SV=1 - [W1PJY3_AMBTC]	True	1		12	5.57				-	6	4		-	6	4			-	W1PJY3	W1PJY3			-	818	1101		-	Y	Y			-	6(6)	4(4)				-	-	-	-	-				4	3
1235	Q70XY9	Cytochrome b559 subunit alpha OS=Amborella trichopoda GN=psbE PE=3 SV=3 - [PSBE_AMBTC]	True	1		9.4	4.94				-	3	2		-	3	2			-	Q70XY9	Q70XY9			-	1069	819		-	Y	Y			-	3(3)	2(2)				-	-	-	-	-				3	3
1236	W1P2X0	Uncharacterized protein OS=Amborella trichopoda GN=AMTR_s00045p00091120 PE=4 SV=1 - [W1P2X0_AMBTC]	True	1		7.9	8.19				-	2	2		-	2	2			-	W1P2X0	W1P2X0			-	819	855		-	Y	Y			-	2(2)	2(2)				-	-	-	-	-				0	0
1237	U5CPR4	Uncharacterized protein OS=Amborella trichopoda GN=AMTR_s00056p00134270 PE=4 SV=1 - [U5CPR4_AMBTC]	True	1		32.4	8.37				-	12	13		-	12	13			-	U5CPR4	U5CPR4			-	1096	821		-	Y	Y			-	12(12)	13(13)				-	-	-	-	-				5	5
1238	W1PTP4	Uncharacterized protein OS=Amborella trichopoda GN=AMTR_s00028p00216930 PE=4 SV=1 - [W1PTP4_AMBTC]	True	1		34.9	5.81				-	12	4		-	12	4			-	W1PTP4	W1PTP4			-	822	834		-	Y	Y			-	12(12)	4(4)				-	-	-	-	-				8	9
1239	W1NJN0	Uncharacterized protein OS=Amborella trichopoda GN=AMTR_s00008p00213760 PE=4 SV=1 - [W1NJN0_AMBTC]	True	1		61	9.22				-	8	6		-	8	6			-	W1NJN0	W1NJN0			-	823	1411		-	Y	Y			-	8(8)	6(6)				-	-	-	-	-				2	2
1240	W1PV18	Uncharacterized protein OS=Amborella trichopoda GN=AMTR_s00021p00034020 PE=4 SV=1 - [W1PV18_AMBTC]	True	1		59	5.9				-	1	-		-	1	-			-	W1PV18	-			-	824	-		-	Y	-			-	1(1)	-				-	-	-	-	-				0	0
1241	W1PSV3	Uncharacterized protein OS=Amborella trichopoda GN=AMTR_s00027p00217440 PE=4 SV=1 - [W1PSV3_AMBTC]	True	1		40.6	6.54				-	11	17		-	11	17			-	W1PSV3	W1PSV3			-	1590	825		-	Y	Y			-	11(11)	17(17)				-	-	-	-	-				3	1
1242	W1PQQ3	Uncharacterized protein OS=Amborella trichopoda GN=AMTR_s00029p00153350 PE=4 SV=1 - [W1PQQ3_AMBTC]	True	1		18	4.67				-	11	9		-	11	9			-	W1PQQ3	W1PQQ3			-	825	883		-	Y	Y			-	11(11)	9(9)				-	-	-	-	-				7	5
1243	W1P8Y8	Uncharacterized protein OS=Amborella trichopoda GN=AMTR_s00209p00023450 PE=3 SV=1 - [W1P8Y8_AMBTC]	True	1		89.7	6.79				-	24	22		-	24	22			-	W1P8Y8	W1P8Y8			-	826	1236		-	Y	Y			-	24(24)	22(22)				-	-	-	-	-				0	0
1244	W1P4U2	Hexosyltransferase OS=Amborella trichopoda GN=AMTR_s00135p00111710 PE=3 SV=1 - [W1P4U2_AMBTC]	True	1		64.7	8.7				-	16	14		-	15	13			-	W1P4U2	W1P4U2			-	828	1068		-	Y	Y			-	15(16)	13(14)				-	-	-	-	-				0	1
1245	Q70Y04	Photosystem I P700 chlorophyll a apoprotein A2 OS=Amborella trichopoda GN=psaB PE=3 SV=1 - [PSAB_AMBTC]	True	2		82.2	7.23				-	8	2		-	8	2			-	Q70Y04	W1PU88			-	829	1425		-	Y	Y			-	8(8)	2(2)				-	-	-	-	-				5	7
1245	W1PU88	Uncharacterized protein OS=Amborella trichopoda GN=AMTR_s01196p00002960 PE=4 SV=1 - [W1PU88_AMBTC]	False			50	7.59				-	-	2		-	-	2			-	-	W1PU88			-	-	1425							-	-	2(2)				-	-	-	-	-				-	-
1246	W1NI66	Uncharacterized protein OS=Amborella trichopoda GN=AMTR_s00009p00262730 PE=4 SV=1 - [W1NI66_AMBTC]	True	1		22.9	5.94				-	8	7		-	8	7			-	W1NI66	W1NI66			-	830	1450		-	Y	Y			-	8(8)	7(7)				-	-	-	-	-				0	0
1247	U5D7L8	Peroxidase (Fragment) OS=Amborella trichopoda GN=AMTR_s00711p00011340 PE=3 SV=1 - [U5D7L8_AMBTC]	True	1		19.7	9.83				-	7	-		-	7	-			-	U5D7L8	-			-	831	-		-	Y	-			-	7(7)	-				-	-	-	-	-				6	7
1248	W1PZF6	Peptidyl-prolyl cis-trans isomerase OS=Amborella trichopoda GN=AMTR_s00041p00201270 PE=3 SV=1 - [W1PZF6_AMBTC]	True	1		26.9	6.23				-	4	2		-	3	1			-	W1PZF6	W1PZF6			-	1907	831		-	Y	Y			-	3(4)	1(2)				-	-	-	-	-				0	0
1249	W1NQ21	Uncharacterized protein OS=Amborella trichopoda GN=AMTR_s00101p00033020 PE=4 SV=1 - [W1NQ21_AMBTC]	True	1		51.6	6.23				-	15	11		-	14	11			-	W1NQ21	W1NQ21			-	832	1585		-	Y	Y			-	14(15)	11(11)				-	-	-	-	-				0	0
1250	W1PS35	Uncharacterized protein OS=Amborella trichopoda GN=AMTR_s00013p00254870 PE=4 SV=1 - [W1PS35_AMBTC]	True	1		51.2	5.31				-	7	6		-	7	6			-	W1PS35	W1PS35			-	1112	832		-	Y	Y			-	7(7)	6(6)				-	-	-	-	-				0	0
1251	W1PHB1	Plasma membrane ATPase OS=Amborella trichopoda GN=AMTR_s00019p00234460 PE=3 SV=1 - [W1PHB1_AMBTC]	True	1		104.7	7.05				-	22	17		-	6	2			-	W1PHB1	W1PHB1			-	836	1021		-	Y	Y			-	6(22)	2(17)				-	-	-	-	-				7	7
1252	W1PR88	Uncharacterized protein OS=Amborella trichopoda GN=AMTR_s00025p00206220 PE=4 SV=1 - [W1PR88_AMBTC]	True	1		90.8	6.9				-	26	13		-	25	9			-	W1PR88	W1PR88			-	839	1810		-	Y	Y			-	25(26)	9(13)				-	-	-	-	-				0	0
1253	W1P0V2	Uncharacterized protein OS=Amborella trichopoda GN=AMTR_s00002p00247340 PE=3 SV=1 - [W1P0V2_AMBTC]	True	1		43.3	4.45				-	11	12		-	10	11			-	W1P0V2	W1P0V2			-	1128	839		-	Y	Y			-	10(11)	11(12)				-	-	-	-	-				1	0
1254	U5DF05	Uncharacterized protein OS=Amborella trichopoda GN=AMTR_s00061p00032820 PE=4 SV=1 - [U5DF05_AMBTC]	True	1		17.5	6.76				-	3	10		-	3	10			-	U5DF05	U5DF05			-	1046	840		-	Y	Y			-	3(3)	10(10)				-	-	-	-	-				0	0
1255	W1NKJ0	Uncharacterized protein OS=Amborella trichopoda GN=AMTR_s00023p00241110 PE=4 SV=1 - [W1NKJ0_AMBTC]	True	1		12.5	11.59				-	1	-		-	1	-			-	W1NKJ0	-			-	840	-		-	Y	-			-	1(1)	-				-	-	-	-	-				0	0
1256	W1PAF2	Uncharacterized protein OS=Amborella trichopoda GN=AMTR_s00080p00080700 PE=4 SV=1 - [W1PAF2_AMBTC]	True	2		17.6	10.26				-	7	5		-	7	5			-	W1PHX6	W1PHX6			-	841	1249		-	Y	Y			-	7(7)	5(5)				-	-	-	-	-				0	0
1256	W1PHX6	Uncharacterized protein OS=Amborella trichopoda GN=AMTR_s00058p00204160 PE=3 SV=1 - [W1PHX6_AMBTC]	False			15.1	10.29				-	7	5		-	7	5			-	W1PHX6	W1PHX6			-	841	1249							-	7(7)	5(5)				-	-	-	-	-				0	0
1257	U5CP06	Uncharacterized protein OS=Amborella trichopoda GN=AMTR_s00032p00174300 PE=4 SV=1 - [U5CP06_AMBTC]	True	1		36.5	5.35				-	6	5		-	4	4			-	U5CP06	U5CP06			-	966	841		-	Y	Y			-	4(6)	4(5)				-	-	-	-	-				2	1
1258	W1PCM0	Uncharacterized protein OS=Amborella trichopoda GN=AMTR_s00140p00077570 PE=3 SV=1 - [W1PCM0_AMBTC]	True	1		29	9.61				-	3	2		-	3	2			-	W1PCM0	W1PCM0			-	843	1203		-	Y	Y			-	3(3)	2(2)				-	-	-	-	-				0	0
1259	W1PY34	Uncharacterized protein OS=Amborella trichopoda GN=AMTR_s00025p00115250 PE=4 SV=1 - [W1PY34_AMBTC]	True	1		107.3	5.94				-	-	2		-	-	2			-	-	W1PY34			-	-	843		-	-	Y			-	-	2(2)				-	-	-	-	-				-	-
1260	W1PKP5	Uncharacterized protein OS=Amborella trichopoda GN=AMTR_s00017p00177990 PE=4 SV=1 - [W1PKP5_AMBTC]	True	1		75.7	7.46				-	14	13		-	14	13			-	W1PKP5	W1PKP5			-	844	1754		-	Y	Y			-	14(14)	13(13)				-	-	-	-	-				0	0
1261	W1NEJ0	Uncharacterized protein OS=Amborella trichopoda GN=AMTR_s00138p00027500 PE=4 SV=1 - [W1NEJ0_AMBTC]	True	1		39.4	5.03				-	13	12		-	13	12			-	W1NEJ0	W1NEJ0			-	845	1024		-	Y	Y			-	13(13)	12(12)				-	-	-	-	-				1	1
1262	W1NSF6	Uncharacterized protein OS=Amborella trichopoda GN=AMTR_s00109p00083880 PE=4 SV=1 - [W1NSF6_AMBTC]	True	1		77.6	8.95				-	19	19		-	13	10			-	W1NSF6	W1NSF6			-	846	1081		-	Y	Y			-	13(19)	10(19)				-	-	-	-	-				0	1
1263	W1NTK6	Uncharacterized protein OS=Amborella trichopoda GN=AMTR_s00103p00121270 PE=3 SV=1 - [W1NTK6_AMBTC]	True	1		50.4	5.39				-	5	11		-	5	11			-	W1NTK6	W1NTK6			-	2067	846		-	Y	Y			-	5(5)	11(11)				-	-	-	-	-				3	3
1264	W1PIG0	Uncharacterized protein OS=Amborella trichopoda GN=AMTR_s00019p00246010 PE=3 SV=1 - [W1PIG0_AMBTC]	True	1		31.1	5.01				-	14	12		-	14	11			-	W1PIG0	W1PIG0			-	847	1793		-	Y	Y			-	14(14)	11(12)				-	-	-	-	-				2	0
1265	W1PJ62	Uncharacterized protein OS=Amborella trichopoda GN=AMTR_s00155p00052120 PE=4 SV=1 - [W1PJ62_AMBTC]	True	1		16.2	6.55				-	8	8		-	8	8			-	W1PJ62	W1PJ62			-	851	911		-	Y	Y			-	8(8)	8(8)				-	-	-	-	-				0	0
1266	W1NL63	V-type proton ATPase subunit a OS=Amborella trichopoda GN=AMTR_s00001p00110790 PE=3 SV=1 - [W1NL63_AMBTC]	True	1		93.2	6.2				-	23	18		-	23	18			-	W1NL63	W1NL63			-	852	1033		-	Y	Y			-	23(23)	18(18)				-	-	-	-	-				13	10
1267	W1PM11	Uncharacterized protein OS=Amborella trichopoda GN=AMTR_s00017p00231540 PE=4 SV=1 - [W1PM11_AMBTC]	True	1		35.2	5.33				-	16	12		-	16	12			-	W1PM11	W1PM11			-	1563	852		-	Y	Y			-	16(16)	12(12)				-	-	-	-	-				0	1
1268	W1NHD1	Uncharacterized protein OS=Amborella trichopoda GN=AMTR_s00009p00128300 PE=4 SV=1 - [W1NHD1_AMBTC]	True	1		58.6	8.84				-	6	5		-	5	4			-	W1NHD1	W1NHD1			-	1190	853		-	Y	Y			-	5(6)	4(5)				-	-	-	-	-				0	0
1269	W1NSG9	Uncharacterized protein OS=Amborella trichopoda GN=AMTR_s00109p00098960 PE=4 SV=1 - [W1NSG9_AMBTC]	True	1		18.4	8.97				-	6	5		-	3	2			-	W1NSG9	W1NSG9			-	853	1084		-	Y	Y			-	3(6)	2(5)				-	-	-	-	-				2	2
1270	W1PQ43	Uncharacterized protein OS=Amborella trichopoda GN=AMTR_s00013p00180670 PE=4 SV=1 - [W1PQ43_AMBTC]	True	1		28.5	6.34				-	4	-		-	4	-			-	W1PQ43	-			-	854	-		-	Y	-			-	4(4)	-				-	-	-	-	-				3	3
1271	W1NY12	Beta-adaptin-like protein OS=Amborella trichopoda GN=AMTR_s00102p00095780 PE=3 SV=1 - [W1NY12_AMBTC]	True	1		99.9	5.08				-	29	23		-	29	23			-	W1NY12	W1NY12			-	855	1424		-	Y	Y			-	29(29)	23(23)				-	-	-	-	-				0	0
1272	W1PFI5	Acetyl-coenzyme A synthetase OS=Amborella trichopoda GN=AMTR_s00016p00254000 PE=3 SV=1 - [W1PFI5_AMBTC]	True	1		78.1	6.07				-	26	17		-	26	17			-	W1PFI5	W1PFI5			-	856	1997		-	Y	Y			-	26(26)	17(17)				-	-	-	-	-				0	0
1273	W1P022	Trehalose 6-phosphate phosphatase OS=Amborella trichopoda GN=AMTR_s00107p00077150 PE=3 SV=1 - [W1P022_AMBTC]	True	1		36.9	8.75				-	1	1		-	1	1			-	W1P022	W1P022			-	1947	858		-	Y	Y			-	1(1)	1(1)				-	-	-	-	-				0	1
1274	W1PTG4	Histidinol dehydrogenase. chloroplastic OS=Amborella trichopoda GN=AMTR_s00041p00073060 PE=3 SV=1 - [W1PTG4_AMBTC]	True	1		47.1	5.59				-	8	9		-	8	9			-	W1PTG4	W1PTG4			-	1421	860		-	Y	Y			-	8(8)	9(9)				-	-	-	-	-				1	0
1275	U5DAB9	Uncharacterized protein OS=Amborella trichopoda GN=AMTR_s00037p00126540 PE=4 SV=1 - [U5DAB9_AMBTC]	True	1		46.4	5.12				-	13	8		-	13	8			-	U5DAB9	U5DAB9			-	862	1673		-	Y	Y			-	13(13)	8(8)				-	-	-	-	-				4	2
1276	U5D556	Uncharacterized protein OS=Amborella trichopoda GN=AMTR_s00048p00042950 PE=4 SV=1 - [U5D556_AMBTC]	True	1		17.1	5.34				-	3	6		-	3	6			-	U5D556	U5D556			-	2353	862		-	Y	Y			-	3(3)	6(6)				-	-	-	-	-				3	3
1277	W1P4C6	Uncharacterized protein OS=Amborella trichopoda GN=AMTR_s00076p00189570 PE=4 SV=1 - [W1P4C6_AMBTC]	True	1		59.9	8.98				-	17	6		-	17	6			-	W1P4C6	W1P4C6			-	879	863		-	Y	Y			-	17(17)	6(6)				-	-	-	-	-				0	0
1278	W1P3R0	Peptidyl-prolyl cis-trans isomerase OS=Amborella trichopoda GN=AMTR_s00087p00065310 PE=4 SV=1 - [W1P3R0_AMBTC]	True	1		22.6	8.97				-	6	6		-	6	6			-	W1P3R0	W1P3R0			-	863	2255		-	Y	Y			-	6(6)	6(6)				-	-	-	-	-				0	0
1279	U5D0T2	Uncharacterized protein OS=Amborella trichopoda GN=AMTR_s00039p00183510 PE=4 SV=1 - [U5D0T2_AMBTC]	True	1		14.5	5.69				-	5	4		-	5	4			-	U5D0T2	U5D0T2			-	864	1681		-	Y	Y			-	5(5)	4(4)				-	-	-	-	-				1	1
1280	W1P8Q2	Uncharacterized protein OS=Amborella trichopoda GN=AMTR_s00077p00181380 PE=4 SV=1 - [W1P8Q2_AMBTC]	True	2		142.6	8.25				-	-	1		-	-	1			-	-	W1P8Q2			-	-	865		-	-	Y			-	-	1(1)				-	-	-	-	-				-	-
1280	W1PW75	Uncharacterized protein OS=Amborella trichopoda GN=AMTR_s00025p00107390 PE=4 SV=1 - [W1PW75_AMBTC]	False			144.1	7.74				-	-	1		-	-	1			-	-	W1P8Q2			-	-	865							-	-	1(1)				-	-	-	-	-				-	-
1281	U5CLG3	Uncharacterized protein OS=Amborella trichopoda GN=AMTR_s05659p00002430 PE=4 SV=1 - [U5CLG3_AMBTC]	True	1		12.6	10.1				-	1	1		-	1	1			-	U5CLG3	U5CLG3			-	867	909		-	Y	Y			-	1(1)	1(1)				-	-	-	-	-				0	0
1282	U5D6P0	Uncharacterized protein (Fragment) OS=Amborella trichopoda GN=AMTR_s01345p00003820 PE=4 SV=1 - [U5D6P0_AMBTC]	True	2		10.5	6.92				-	1	1		-	1	1			-	U5D6P0	U5D6P0			-	1973	867		-	Y	Y			-	1(1)	1(1)				-	-	-	-	-				0	0
1282	W1PLN9	Uncharacterized protein (Fragment) OS=Amborella trichopoda GN=AMTR_s01836p00003830 PE=4 SV=1 - [W1PLN9_AMBTC]	False			24.3	6.79				-	1	1		-	1	1			-	U5D6P0	U5D6P0			-	1973	867							-	1(1)	1(1)				-	-	-	-	-				0	0
1283	W1NT71	Eukaryotic translation initiation factor 3 subunit E OS=Amborella trichopoda GN=AMTR_s00102p00062980 PE=3 SV=1 - [W1NT71_AMBTC]	True	1		51.4	5.55				-	19	19		-	19	19			-	W1NT71	W1NT71			-	869	896		-	Y	Y			-	19(19)	19(19)				-	-	-	-	-				0	1
1284	W1NU22	Uncharacterized protein OS=Amborella trichopoda GN=AMTR_s00109p00152050 PE=4 SV=1 - [W1NU22_AMBTC]	True	1		51.7	7.74				-	5	6		-	2	3			-	W1NU22	W1NU22			-	2720	869		-	Y	Y			-	2(5)	3(6)				-	-	-	-	-				4	2
1285	U5CY07	Uncharacterized protein OS=Amborella trichopoda GN=AMTR_s00032p00150820 PE=4 SV=1 - [U5CY07_AMBTC]	True	2		27.1	8.54				-	5	3		-	1	3			-	U5CY07	U5CY07			-	871	1276		-	N	Y			-	1(5)	3(3)				-	-	-	-	-				0	0
1285	W1PKH4	Uncharacterized protein OS=Amborella trichopoda GN=AMTR_s00166p00020060 PE=4 SV=1 - [W1PKH4_AMBTC]	False			27.2	8.53				-	5	3		-	1	3			-	W1PKH4	U5CY07			-	883	1276							-	1(5)	3(3)				-	-	-	-	-				0	0
1286	W1P0J8	Uncharacterized protein OS=Amborella trichopoda GN=AMTR_s00002p00213620 PE=4 SV=1 - [W1P0J8_AMBTC]	True	1		30.3	5.53				-	3	2		-	2	2			-	W1P0J8	W1P0J8			-	1053	871		-	Y	Y			-	2(3)	2(2)				-	-	-	-	-				1	1
1287	W1P9K6	Uncharacterized protein OS=Amborella trichopoda GN=AMTR_s00147p00069460 PE=4 SV=1 - [W1P9K6_AMBTC]	True	1		17.8	10.32				-	2	2		-	2	2			-	W1P9K6	W1P9K6			-	872	2267		-	Y	Y			-	2(2)	2(2)				-	-	-	-	-				1	1
1288	W1PXF0	Uncharacterized protein OS=Amborella trichopoda GN=AMTR_s00025p00197440 PE=3 SV=1 - [W1PXF0_AMBTC]	True	1		109.7	6.65				-	52	49		-	52	49			-	W1PXF0	W1PXF0			-	873	1130		-	Y	Y			-	52(52)	49(49)				-	-	-	-	-				5	4
1289	U5CW40	Uncharacterized protein OS=Amborella trichopoda GN=AMTR_s03255p00000400 PE=4 SV=1 - [U5CW40_AMBTC]	True	1		23.6	7.5				-	3	7		-	3	7			-	U5CW40	U5CW40			-	1811	873		-	Y	Y			-	3(3)	7(7)				-	-	-	-	-				1	2
1290	W1NYI3	Uncharacterized protein OS=Amborella trichopoda GN=AMTR_s00099p00111060 PE=4 SV=1 - [W1NYI3_AMBTC]	True	1		68.6	6.38				-	17	12		-	17	12			-	W1NYI3	W1NYI3			-	874	1152		-	Y	Y			-	17(17)	12(12)				-	-	-	-	-				0	1
1291	W1NGE0	Uncharacterized protein OS=Amborella trichopoda GN=AMTR_s00010p00220870 PE=4 SV=1 - [W1NGE0_AMBTC]	True	1		78.9	5.17				-	26	19		-	26	19			-	W1NGE0	W1NGE0			-	875	2052		-	Y	Y			-	26(26)	19(19)				-	-	-	-	-				2	0
1292	W1Q0G7	Uncharacterized protein OS=Amborella trichopoda GN=AMTR_s00021p00090840 PE=4 SV=1 - [W1Q0G7_AMBTC]	True	1		54.9	6.11				-	23	22		-	23	22			-	W1Q0G7	W1Q0G7			-	1042	875		-	Y	Y			-	23(23)	22(22)				-	-	-	-	-				16	15
1293	W1NQ75	Uncharacterized protein OS=Amborella trichopoda GN=AMTR_s00119p00124540 PE=4 SV=1 - [W1NQ75_AMBTC]	True	1		36.5	7.17				-	9	5		-	9	5			-	W1NQ75	W1NQ75			-	878	1174		-	Y	Y			-	9(9)	5(5)				-	-	-	-	-				0	0
1294	W1NFD3	Uncharacterized protein OS=Amborella trichopoda GN=AMTR_s00137p00066590 PE=4 SV=1 - [W1NFD3_AMBTC]	True	1		29.1	9.14				-	15	13		-	9	7			-	W1NFD3	W1NFD3			-	893	879		-	Y	Y			-	9(15)	7(13)				-	-	-	-	-				0	1
1295	U5DIU0	Uncharacterized protein OS=Amborella trichopoda GN=AMTR_s00068p00183110 PE=3 SV=1 - [U5DIU0_AMBTC]	True	1		80.1	6.04				-	26	32		-	26	32			-	U5DIU0	U5DIU0			-	934	881		-	Y	Y			-	26(26)	32(32)				-	-	-	-	-				1	0
1296	U5CZ43	Uncharacterized protein OS=Amborella trichopoda GN=AMTR_s00036p00222560 PE=3 SV=1 - [U5CZ43_AMBTC]	True	1		51	6.86				-	19	15		-	19	15			-	U5CZ43	U5CZ43			-	882	1111		-	Y	Y			-	19(19)	15(15)				-	-	-	-	-				2	0
1297	W1NGF7	Uncharacterized protein OS=Amborella trichopoda GN=AMTR_s00010p00267730 PE=3 SV=1 - [W1NGF7_AMBTC]	True	1		24.3	5.95				-	6	5		-	6	5			-	W1NGF7	W1NGF7			-	1095	882		-	Y	Y			-	6(6)	5(5)				-	-	-	-	-				0	1
1298	W1NSC1	Uncharacterized protein OS=Amborella trichopoda GN=AMTR_s00110p00131200 PE=3 SV=1 - [W1NSC1_AMBTC]	True	1		54.4	8.4				-	3	3		-	3	3			-	W1NSC1	W1NSC1			-	884	2086		-	Y	Y			-	3(3)	3(3)				-	-	-	-	-				0	0
1299	W1NVB4	Uncharacterized protein OS=Amborella trichopoda GN=AMTR_s00002p00272050 PE=3 SV=1 - [W1NVB4_AMBTC]	True	1		20.1	7.21				-	8	7		-	1	1			-	W1NVB4	W1NVB4			-	974	884		-	Y	Y			-	1(8)	1(7)				-	-	-	-	-				5	5
1300	W1PJY6	Uncharacterized protein OS=Amborella trichopoda GN=AMTR_s00012p00252930 PE=4 SV=1 - [W1PJY6_AMBTC]	True	1		31.8	6.39				-	10	6		-	10	6			-	W1PJY6	W1PJY6			-	885	2145		-	Y	Y			-	10(10)	6(6)				-	-	-	-	-				3	1
1301	U5D0Z0	Uncharacterized protein OS=Amborella trichopoda GN=AMTR_s00039p00228400 PE=4 SV=1 - [U5D0Z0_AMBTC]	True	1		53.9	5.96				-	4	2		-	4	2			-	U5D0Z0	U5D0Z0			-	2117	885		-	Y	Y			-	4(4)	2(2)				-	-	-	-	-				0	0
1302	W1PNT5	Uncharacterized protein (Fragment) OS=Amborella trichopoda GN=AMTR_s00015p00062110 PE=4 SV=1 - [W1PNT5_AMBTC]	True	1		24.5	9.88				-	11	8		-	10	8			-	W1PNT5	W1PNT5			-	886	1509		-	Y	Y			-	10(11)	8(8)				-	-	-	-	-				1	0
1303	W1NH78	Uncharacterized protein OS=Amborella trichopoda GN=AMTR_s00010p00264980 PE=4 SV=1 - [W1NH78_AMBTC]	True	3		19.4	7.9				-	1	1		-	1	1			-	W1P949	W1P949			-	928	886		-	Y	Y			-	1(1)	1(1)				-	-	-	-	-				1	1
1303	W1P867	Uncharacterized protein OS=Amborella trichopoda GN=AMTR_s00077p00063420 PE=3 SV=1 - [W1P867_AMBTC]	False			27.4	7.59				-	1	1		-	1	1			-	W1P949	W1P949			-	928	886							-	1(1)	1(1)				-	-	-	-	-				1	1
1303	W1P949	Uncharacterized protein OS=Amborella trichopoda GN=AMTR_s00077p00060330 PE=4 SV=1 - [W1P949_AMBTC]	False			14.9	5				-	1	1		-	1	1			-	W1P949	W1P949			-	928	886							-	1(1)	1(1)				-	-	-	-	-				1	1
1304	W1PQY2	Uncharacterized protein OS=Amborella trichopoda GN=AMTR_s00029p00195890 PE=4 SV=1 - [W1PQY2_AMBTC]	True	1		12.8	10.58				-	8	6		-	8	6			-	W1PQY2	W1PQY2			-	887	1700		-	Y	Y			-	8(8)	6(6)				-	-	-	-	-				0	0
1305	W1NRF9	Uncharacterized protein OS=Amborella trichopoda GN=AMTR_s00095p00057460 PE=4 SV=1 - [W1NRF9_AMBTC]	True	1		57.4	5.76				-	13	11		-	13	11			-	W1NRF9	W1NRF9			-	888	1350		-	Y	Y			-	13(13)	11(11)				-	-	-	-	-				4	4
1306	W1NGA8	Uncharacterized protein OS=Amborella trichopoda GN=AMTR_s00010p00183160 PE=4 SV=1 - [W1NGA8_AMBTC]	True	1		176.3	5.78				-	2	2		-	2	1			-	W1NGA8	W1NGA8			-	2964	888		-	Y	Y			-	2(2)	1(2)				-	-	-	-	-				0	0
1307	W1PDG8	Uncharacterized protein OS=Amborella trichopoda GN=AMTR_s00143p00105790 PE=4 SV=1 - [W1PDG8_AMBTC]	True	1		11.4	9.82				-	6	5		-	6	5			-	W1PDG8	W1PDG8			-	889	999		-	Y	Y			-	6(6)	5(5)				-	-	-	-	-				4	4
1308	W1PZ45	Glucose-6-phosphate 1-dehydrogenase OS=Amborella trichopoda GN=AMTR_s00049p00097260 PE=3 SV=1 - [W1PZ45_AMBTC]	True	1		59.9	6.68				-	23	23		-	23	23			-	W1PZ45	W1PZ45			-	890	1327		-	Y	Y			-	23(23)	23(23)				-	-	-	-	-				4	4
1309	U5DEL0	Uncharacterized protein OS=Amborella trichopoda GN=AMTR_s00071p00045940 PE=4 SV=1 - [U5DEL0_AMBTC]	True	1		118.5	7.64				-	26	15		-	26	15			-	U5DEL0	U5DEL0			-	891	2157		-	Y	Y			-	26(26)	15(15)				-	-	-	-	-				0	0
1310	W1NND1	Uncharacterized protein OS=Amborella trichopoda GN=AMTR_s00119p00089670 PE=4 SV=1 - [W1NND1_AMBTC]	True	1		171.8	4.93				-	25	23		-	25	23			-	W1NND1	W1NND1			-	1282	891		-	Y	Y			-	25(25)	23(23)				-	-	-	-	-				2	1
1311	W1NX57	Uncharacterized protein OS=Amborella trichopoda GN=AMTR_s00045p00203220 PE=4 SV=1 - [W1NX57_AMBTC]	True	1		20.1	9.89				-	1	1		-	1	1			-	W1NX57	W1NX57			-	1037	893		-	Y	Y			-	1(1)	1(1)				-	-	-	-	-				1	1
1312	W1P1I3	Uncharacterized protein OS=Amborella trichopoda GN=AMTR_s00002p00266310 PE=3 SV=1 - [W1P1I3_AMBTC]	True	1		59	7.96				-	9	15		-	9	15			-	W1P1I3	W1P1I3			-	1649	894		-	Y	Y			-	9(9)	15(15)				-	-	-	-	-				0	1
1313	W1P9Y7	Uncharacterized protein OS=Amborella trichopoda GN=AMTR_s00078p00113510 PE=4 SV=1 - [W1P9Y7_AMBTC]	True	1		32.5	5.82				-	7	7		-	7	7			-	W1P9Y7	W1P9Y7			-	894	1357		-	Y	Y			-	7(7)	7(7)				-	-	-	-	-				1	1
1314	W1P7L1	Uncharacterized protein (Fragment) OS=Amborella trichopoda GN=AMTR_s00078p00188120 PE=3 SV=1 - [W1P7L1_AMBTC]	True	1		42.4	5.44				-	13	13		-	13	13			-	W1P7L1	W1P7L1			-	1451	895		-	Y	Y			-	13(13)	13(13)				-	-	-	-	-				11	9
1315	W1PPN7	Uncharacterized protein OS=Amborella trichopoda GN=AMTR_s00029p00204330 PE=3 SV=1 - [W1PPN7_AMBTC]	True	1		101.9	6.09				-	19	17		-	17	16			-	W1PPN7	W1PPN7			-	897	1724		-	Y	Y			-	17(19)	16(17)				-	-	-	-	-				0	0
1316	W1PLL0	Calcium-transporting ATPase OS=Amborella trichopoda GN=AMTR_s00164p00023490 PE=3 SV=1 - [W1PLL0_AMBTC]	True	1		110.9	6.68				-	29	25		-	28	24			-	W1PLL0	W1PLL0			-	898	1364		-	Y	Y			-	28(29)	24(25)				-	-	-	-	-				0	0
1317	U5DFS5	Uncharacterized protein OS=Amborella trichopoda GN=AMTR_s00066p00188130 PE=4 SV=1 - [U5DFS5_AMBTC]	True	1		97.7	7.39				-	2	10		-	2	10			-	U5DFS5	U5DFS5			-	1447	898		-	Y	Y			-	2(2)	10(10)				-	-	-	-	-				0	0
1318	W1PH81	Uncharacterized protein OS=Amborella trichopoda GN=AMTR_s00141p00029880 PE=3 SV=1 - [W1PH81_AMBTC]	True	1		50.1	8.06				-	18	21		-	15	21			-	W1PH81	W1PH81			-	899	1186		-	Y	Y			-	15(18)	21(21)				-	-	-	-	-				8	7
1319	W1NZU9	Uncharacterized protein OS=Amborella trichopoda GN=AMTR_s00111p00103430 PE=4 SV=1 - [W1NZU9_AMBTC]	True	1		35.5	5.91				-	7	9		-	7	9			-	W1NZU9	W1NZU9			-	2319	899		-	Y	Y			-	7(7)	9(9)				-	-	-	-	-				5	2
1320	U5D3X5	Uncharacterized protein OS=Amborella trichopoda GN=AMTR_s00057p00190390 PE=3 SV=1 - [U5D3X5_AMBTC]	True	1		28.3	6.99				-	13	11		-	13	11			-	U5D3X5	U5D3X5			-	900	1629		-	Y	Y			-	13(13)	11(11)				-	-	-	-	-				0	1
1321	W1NHR4	Uncharacterized protein OS=Amborella trichopoda GN=AMTR_s00011p00250750 PE=4 SV=1 - [W1NHR4_AMBTC]	True	1		65.1	6.29				-	27	22		-	27	22			-	W1NHR4	W1NHR4			-	945	901		-	Y	Y			-	27(27)	22(22)				-	-	-	-	-				2	2
1322	W1PZ05	Uncharacterized protein OS=Amborella trichopoda GN=AMTR_s00043p00194480 PE=4 SV=1 - [W1PZ05_AMBTC]	True	1		19.6	4.34				-	2	2		-	2	2			-	W1PZ05	W1PZ05			-	1360	903		-	Y	Y			-	2(2)	2(2)				-	-	-	-	-				0	0
1323	U5DI78	Uncharacterized protein OS=Amborella trichopoda GN=AMTR_s00066p00170500 PE=4 SV=1 - [U5DI78_AMBTC]	True	1		53.9	7.64				-	18	18		-	18	18			-	U5DI78	U5DI78			-	948	904		-	Y	Y			-	18(18)	18(18)				-	-	-	-	-				5	6
1324	W1PRU8	Uncharacterized protein (Fragment) OS=Amborella trichopoda GN=AMTR_s00013p00224050 PE=3 SV=1 - [W1PRU8_AMBTC]	True	1		12.3	11.21				-	5	-		-	1	-			-	W1PRU8	-			-	904	-		-	Y	-			-	1(5)	-				-	-	-	-	-				0	0
1325	U5D5E4	Uncharacterized protein OS=Amborella trichopoda GN=AMTR_s00059p00186400 PE=4 SV=1 - [U5D5E4_AMBTC]	True	1		57.9	7.96				-	31	15		-	31	15			-	U5D5E4	U5D5E4			-	905	1112		-	Y	Y			-	31(31)	15(15)				-	-	-	-	-				25	27
1326	W1PBY5	Uncharacterized protein OS=Amborella trichopoda GN=AMTR_s00053p00229450 PE=4 SV=1 - [W1PBY5_AMBTC]	True	1		21.6	5.44				-	4	7		-	4	7			-	W1PBY5	W1PBY5			-	2304	905		-	Y	Y			-	4(4)	7(7)				-	-	-	-	-				1	0
1327	U5DAW8	Uncharacterized protein OS=Amborella trichopoda GN=AMTR_s00062p00170870 PE=3 SV=1 - [U5DAW8_AMBTC]	True	1		61.9	6.32				-	20	18		-	20	18			-	U5DAW8	U5DAW8			-	906	2096		-	Y	Y			-	20(20)	18(18)				-	-	-	-	-				0	0
1328	W1PF51	Uncharacterized protein OS=Amborella trichopoda GN=AMTR_s00016p00198440 PE=4 SV=1 - [W1PF51_AMBTC]	True	1		8.7	6.51				-	5	6		-	5	6			-	W1PF51	W1PF51			-	2048	907		-	Y	Y			-	5(5)	6(6)				-	-	-	-	-				1	2
1329	U5D246	Uncharacterized protein OS=Amborella trichopoda GN=AMTR_s00036p00239020 PE=4 SV=1 - [U5D246_AMBTC]	True	1		34.8	6.86				-	1	-		-	1	-			-	U5D246	-			-	907	-		-	Y	-			-	1(1)	-				-	-	-	-	-				0	0
1330	W1NI78	Serine/threonine-protein phosphatase OS=Amborella trichopoda GN=AMTR_s00009p00134520 PE=3 SV=1 - [W1NI78_AMBTC]	True	2		34	5.53				-	4	9		-	1	4			-	W1PPR2	W1NI78			-	1279	908		-	Y	Y			-	1(4)	4(9)				-	-	-	-	-				2	1
1330	W1PPR2	Serine/threonine-protein phosphatase (Fragment) OS=Amborella trichopoda GN=AMTR_s00165p00079470 PE=3 SV=1 - [W1PPR2_AMBTC]	False			26	5.05				-	4	-		-	1	-			-	W1PPR2	-			-	1279	-							-	1(4)	-				-	-	-	-	-				2	1
1331	W1NNC3	Uncharacterized protein OS=Amborella trichopoda GN=AMTR_s00126p00126940 PE=4 SV=1 - [W1NNC3_AMBTC]	True	1		60.4	7.84				-	13	10		-	13	10			-	W1NNC3	W1NNC3			-	909	1647		-	Y	Y			-	13(13)	10(10)				-	-	-	-	-				0	0
1332	W1PVK5	Uncharacterized protein OS=Amborella trichopoda GN=AMTR_s00022p00233860 PE=4 SV=1 - [W1PVK5_AMBTC]	True	2		13.8	9.95				-	5	4		-	5	4			-	W1PVK5	U5D4U8			-	910	2147		-	Y	Y			-	5(5)	4(4)				-	-	-	-	-				0	0
1332	U5D4U8	Uncharacterized protein OS=Amborella trichopoda GN=AMTR_s00036p00185940 PE=4 SV=1 - [U5D4U8_AMBTC]	False			13.9	10.2				-	-	4		-	-	4			-	-	U5D4U8			-	-	2147							-	-	4(4)				-	-	-	-	-				-	-
1333	W1PW87	Uncharacterized protein OS=Amborella trichopoda GN=AMTR_s00165p00049610 PE=4 SV=1 - [W1PW87_AMBTC]	True	1		12	8.31				-	3	1		-	3	1			-	W1PW87	W1PW87			-	1942	910		-	Y	Y			-	3(3)	1(1)				-	-	-	-	-				2	3
1334	W1NHK2	Uncharacterized protein OS=Amborella trichopoda GN=AMTR_s00009p00222310 PE=4 SV=1 - [W1NHK2_AMBTC]	True	1		28.3	5.57				-	8	9		-	7	8			-	W1NHK2	W1NHK2			-	911	1342		-	Y	Y			-	7(8)	8(9)				-	-	-	-	-				0	0
1335	W1NG21	Uncharacterized protein OS=Amborella trichopoda GN=AMTR_s00010p00136250 PE=4 SV=1 - [W1NG21_AMBTC]	True	1		13.5	5.33				-	1	1		-	1	1			-	W1NG21	W1NG21			-	912	1308		-	Y	Y			-	1(1)	1(1)				-	-	-	-	-				1	1
1336	U5CWM1	Uncharacterized protein OS=Amborella trichopoda GN=AMTR_s00033p00220630 PE=3 SV=1 - [U5CWM1_AMBTC]	True	1		77.3	7.78				-	-	1		-	-	1			-	-	U5CWM1			-	-	912		-	-	Y			-	-	1(1)				-	-	-	-	-				-	-
1337	W1NRD9	Uncharacterized protein OS=Amborella trichopoda GN=AMTR_s00095p00027730 PE=4 SV=1 - [W1NRD9_AMBTC]	True	1		50.2	8.81				-	19	14		-	5	3			-	W1NRD9	W1NRD9			-	913	1254		-	Y	Y			-	5(19)	3(14)				-	-	-	-	-				1	0
1338	W1P5F3	Uncharacterized protein OS=Amborella trichopoda GN=AMTR_s00086p00130650 PE=4 SV=1 - [W1P5F3_AMBTC]	True	1		49	9.36				-	6	3		-	6	3			-	W1P5F3	W1P5F3			-	914	2268		-	Y	Y			-	6(6)	3(3)				-	-	-	-	-				0	0
1339	W1PA55	Uncharacterized protein OS=Amborella trichopoda GN=AMTR_s00140p00105610 PE=4 SV=1 - [W1PA55_AMBTC]	True	1		47.7	5.96				-	7	12		-	7	12			-	W1PA55	W1PA55			-	2264	915		-	Y	Y			-	7(7)	12(12)				-	-	-	-	-				5	4
1340	W1P1A7	Uncharacterized protein OS=Amborella trichopoda GN=AMTR_s00002p00266630 PE=4 SV=1 - [W1P1A7_AMBTC]	True	1		39.9	8.63				-	12	12		-	12	12			-	W1P1A7	W1P1A7			-	917	936		-	Y	Y			-	12(12)	12(12)				-	-	-	-	-				1	1
1341	W1PUU2	Uncharacterized protein OS=Amborella trichopoda GN=AMTR_s00049p00200350 PE=4 SV=1 - [W1PUU2_AMBTC]	True	1		37.6	9.13				-	10	5		-	10	5			-	W1PUU2	W1PUU2			-	918	1372		-	Y	Y			-	10(10)	5(5)				-	-	-	-	-				0	0
1342	U5CWD8	Uncharacterized protein OS=Amborella trichopoda GN=AMTR_s00059p00176390 PE=4 SV=1 - [U5CWD8_AMBTC]	True	1		35.4	7.05				-	18	11		-	18	11			-	U5CWD8	U5CWD8			-	919	1192		-	Y	Y			-	18(18)	11(11)				-	-	-	-	-				13	17
1343	W1NZ30	Uncharacterized protein OS=Amborella trichopoda GN=AMTR_s00091p00120960 PE=4 SV=1 - [W1NZ30_AMBTC]	True	1		22.2	5.03				-	2	5		-	2	5			-	W1NZ30	W1NZ30			-	2007	919		-	Y	Y			-	2(2)	5(5)				-	-	-	-	-				0	0
1344	W1NQB6	Beta-galactosidase OS=Amborella trichopoda GN=AMTR_s00117p00063030 PE=3 SV=1 - [W1NQB6_AMBTC]	True	1		74.8	6.34				-	1	14		-	1	14			-	W1NQB6	W1NQB6			-	2539	920		-	Y	Y			-	1(1)	14(14)				-	-	-	-	-				0	0
1345	W1PF37	Uncharacterized protein OS=Amborella trichopoda GN=AMTR_s00058p00147810 PE=4 SV=1 - [W1PF37_AMBTC]	True	1		110	5.24				-	1	-		-	1	-			-	W1PF37	-			-	920	-		-	Y	-			-	1(1)	-				-	-	-	-	-				0	0
1346	Q70XZ5	Ribulose bisphosphate carboxylase large chain OS=Amborella trichopoda GN=rbcL PE=3 SV=1 - [RBL_AMBTC]	True	2		52.6	6.58				-	18	13		-	9	13			-	Q70XZ5	Q70XZ5			-	1379	922		-	Y	Y			-	9(18)	13(13)				-	-	-	-	-				15	17
1346	W1NQ74	Uncharacterized protein (Fragment) OS=Amborella trichopoda GN=AMTR_s00606p00006850 PE=3 SV=1 - [W1NQ74_AMBTC]	False			53.3	6.48				-	18	13		-	9	13			-	Q70XZ5	Q70XZ5			-	1379	922							-	9(18)	13(13)				-	-	-	-	-				15	17
1347	W1P2W9	Uncharacterized protein OS=Amborella trichopoda GN=AMTR_s00077p00101190 PE=4 SV=1 - [W1P2W9_AMBTC]	True	1		6.1	9.82				-	1	2		-	1	2			-	W1P2W9	W1P2W9			-	922	1136		-	Y	Y			-	1(1)	2(2)				-	-	-	-	-				0	0
1348	W1NEN6	Uncharacterized protein OS=Amborella trichopoda GN=AMTR_s00010p00201890 PE=3 SV=1 - [W1NEN6_AMBTC]	True	1		25.9	9.17				-	5	3		-	5	3			-	W1NEN6	W1NEN6			-	923	1287		-	Y	Y			-	5(5)	3(3)				-	-	-	-	-				0	0
1349	W1PKM0	Uncharacterized protein OS=Amborella trichopoda GN=AMTR_s00017p00154940 PE=4 SV=1 - [W1PKM0_AMBTC]	True	1		28.6	8.6				-	7	4		-	7	4			-	W1PKM0	W1PKM0			-	924	1077		-	Y	Y			-	7(7)	4(4)				-	-	-	-	-				5	6
1350	W1PWX2	Uncharacterized protein OS=Amborella trichopoda GN=AMTR_s00025p00243690 PE=4 SV=1 - [W1PWX2_AMBTC]	True	1		85.5	6.21				-	-	23		-	-	23			-	-	W1PWX2			-	-	925		-	-	Y			-	-	23(23)				-	-	-	-	-				-	-
1351	U5D1C4	Uncharacterized protein OS=Amborella trichopoda GN=AMTR_s00030p00063600 PE=4 SV=1 - [U5D1C4_AMBTC]	True	1		32.9	6.27				-	8	8		-	3	3			-	U5D1C4	U5D1C4			-	925	1256		-	Y	Y			-	3(8)	3(8)				-	-	-	-	-				1	0
1352	U5DFL6	Cysteine synthase OS=Amborella trichopoda GN=AMTR_s00066p00160090 PE=3 SV=1 - [U5DFL6_AMBTC]	True	1		39	7.36				-	11	11		-	11	11			-	U5DFL6	U5DFL6			-	940	926		-	Y	Y			-	11(11)	11(11)				-	-	-	-	-				3	2
1353	W1PP79	Nascent polypeptide-associated complex subunit beta OS=Amborella trichopoda GN=AMTR_s00029p00143630 PE=3 SV=1 - [W1PP79_AMBTC]	True	1		16.8	8.92				-	7	6		-	7	6			-	W1PP79	W1PP79			-	926	1054		-	Y	Y			-	7(7)	6(6)				-	-	-	-	-				0	0
1354	W1P279	Uncharacterized protein OS=Amborella trichopoda GN=AMTR_s00002p00167510 PE=4 SV=1 - [W1P279_AMBTC]	True	1		58.4	8.12				-	17	15		-	12	11			-	W1P279	W1P279			-	927	1355		-	Y	Y			-	12(17)	11(15)				-	-	-	-	-				1	1
1355	W1PH47	Uncharacterized protein OS=Amborella trichopoda GN=AMTR_s00141p00107890 PE=4 SV=1 - [W1PH47_AMBTC]	True	1		87.5	6.71				-	-	1		-	-	1			-	-	W1PH47			-	-	927		-	-	Y			-	-	1(1)				-	-	-	-	-				-	-
1356	U5D4M4	Uncharacterized protein OS=Amborella trichopoda GN=AMTR_s00068p00196240 PE=4 SV=1 - [U5D4M4_AMBTC]	True	1		65.4	5.31				-	-	2		-	-	1			-	-	U5D4M4			-	-	928		-	-	Y			-	-	1(2)				-	-	-	-	-				-	-
1357	W1P1E6	Uncharacterized protein OS=Amborella trichopoda GN=AMTR_s00097p00068930 PE=4 SV=1 - [W1P1E6_AMBTC]	True	1		17.6	6.34				-	7	6		-	7	6			-	W1P1E6	W1P1E6			-	929	1023		-	Y	Y			-	7(7)	6(6)				-	-	-	-	-				2	4
1358	U5DA03	Uncharacterized protein OS=Amborella trichopoda GN=AMTR_s00069p00098800 PE=4 SV=1 - [U5DA03_AMBTC]	True	1		67.1	8.15				-	18	16		-	18	16			-	U5DA03	U5DA03			-	930	1558		-	Y	Y			-	18(18)	16(16)				-	-	-	-	-				0	0
1359	W1PCK3	Uncharacterized protein OS=Amborella trichopoda GN=AMTR_s00140p00040620 PE=4 SV=1 - [W1PCK3_AMBTC]	True	1		7.5	11.36				-	1	-		-	1	-			-	W1PCK3	-			-	931	-		-	Y	-			-	1(1)	-				-	-	-	-	-				0	0
1360	W1NLI1	Uncharacterized protein OS=Amborella trichopoda GN=AMTR_s00001p00272550 PE=4 SV=1 - [W1NLI1_AMBTC]	True	1		34.1	9.66				-	-	1		-	-	1			-	-	W1NLI1			-	-	932		-	-	Y			-	-	1(1)				-	-	-	-	-				-	-
1361	W1NTY9	Uncharacterized protein OS=Amborella trichopoda GN=AMTR_s00095p00019470 PE=4 SV=1 - [W1NTY9_AMBTC]	True	1		72.5	6.71				-	17	-		-	3	-			-	W1NTY9	-			-	933	-		-	Y	-			-	3(17)	-				-	-	-	-	-				1	0
1362	U5CUL2	Uncharacterized protein OS=Amborella trichopoda GN=AMTR_s00057p00211420 PE=3 SV=1 - [U5CUL2_AMBTC]	True	2		22.4	6.42				-	1	1		-	1	1			-	U5D6F1	U5D6F1			-	2434	933		-	Y	Y			-	1(1)	1(1)				-	-	-	-	-				1	1
1362	U5D6F1	Uncharacterized protein OS=Amborella trichopoda GN=AMTR_s00057p00211600 PE=4 SV=1 - [U5D6F1_AMBTC]	False			6.9	5.78				-	1	1		-	1	1			-	U5D6F1	U5D6F1			-	2434	933							-	1(1)	1(1)				-	-	-	-	-				1	1
1363	W1PJC6	Uncharacterized protein OS=Amborella trichopoda GN=AMTR_s00012p00203130 PE=4 SV=1 - [W1PJC6_AMBTC]	True	1		16.4	9.66				-	6	7		-	6	7			-	W1PJC6	W1PJC6			-	2071	934		-	Y	Y			-	6(6)	7(7)				-	-	-	-	-				0	1
1364	W1P2U6	Uncharacterized protein OS=Amborella trichopoda GN=AMTR_s00045p00217520 PE=3 SV=1 - [W1P2U6_AMBTC]	True	2		44.7	8.97				-	13	13		-	12	11			-	W1P2U6	W1P2U6			-	936	1126		-	Y	Y			-	12(13)	11(13)				-	-	-	-	-				3	2
1364	W1PD13	Uncharacterized protein OS=Amborella trichopoda GN=AMTR_s00007p00269350 PE=3 SV=1 - [W1PD13_AMBTC]	False			44.8	8.98				-	13	13		-	12	11			-	W1P2U6	W1P2U6			-	936	1126							-	12(13)	11(13)				-	-	-	-	-				3	2
1365	W1PPR0	Uncharacterized protein OS=Amborella trichopoda GN=AMTR_s00029p00242220 PE=4 SV=1 - [W1PPR0_AMBTC]	True	1		161.9	8.44				-	32	21		-	29	19			-	W1PPR0	W1PPR0			-	937	1674		-	Y	Y			-	29(32)	19(21)				-	-	-	-	-				0	0
1366	W1PRW8	Uncharacterized protein OS=Amborella trichopoda GN=AMTR_s00027p00218270 PE=4 SV=1 - [W1PRW8_AMBTC]	True	1		40	7.75				-	1	3		-	1	3			-	W1PRW8	W1PRW8			-	1987	937		-	Y	Y			-	1(1)	3(3)				-	-	-	-	-				0	0
1367	W1NHE8	Uncharacterized protein OS=Amborella trichopoda GN=AMTR_s00009p00164690 PE=4 SV=1 - [W1NHE8_AMBTC]	True	1		70	8.84				-	25	22		-	25	22			-	W1NHE8	W1NHE8			-	938	1591		-	Y	Y			-	25(25)	22(22)				-	-	-	-	-				0	0
1368	U5DEX1	Uncharacterized protein OS=Amborella trichopoda GN=AMTR_s00071p00152290 PE=4 SV=1 - [U5DEX1_AMBTC]	True	1		12	5.34				-	1	1		-	1	1			-	U5DEX1	U5DEX1			-	939	1209		-	Y	Y			-	1(1)	1(1)				-	-	-	-	-				0	0
1369	U5D1D0	Uncharacterized protein OS=Amborella trichopoda GN=AMTR_s00033p00009800 PE=3 SV=1 - [U5D1D0_AMBTC]	True	1		50.8	7.03				-	2	9		-	2	9			-	U5D1D0	U5D1D0			-	1641	941		-	Y	Y			-	2(2)	9(9)				-	-	-	-	-				0	0
1370	W1PI04	Uncharacterized protein OS=Amborella trichopoda GN=AMTR_s00269p00011940 PE=4 SV=1 - [W1PI04_AMBTC]	True	1		57.9	6.34				-	14	12		-	14	12			-	W1PI04	W1PI04			-	981	942		-	Y	Y			-	14(14)	12(12)				-	-	-	-	-				0	0
1371	U5CYR5	Uncharacterized protein OS=Amborella trichopoda GN=AMTR_s00197p00035890 PE=4 SV=1 - [U5CYR5_AMBTC]	True	1		11.1	9.7				-	2	3		-	2	3			-	U5CYR5	U5CYR5			-	942	1204		-	Y	Y			-	2(2)	3(3)				-	-	-	-	-				0	0
1372	W1Q111	Acyl-coenzyme A oxidase OS=Amborella trichopoda GN=AMTR_s00021p00193270 PE=3 SV=1 - [W1Q111_AMBTC]	True	1		75.7	7.71				-	17	20		-	17	20			-	W1Q111	W1Q111			-	943	1014		-	Y	Y			-	17(17)	20(20)				-	-	-	-	-				1	2
1373	W1NX46	Uncharacterized protein OS=Amborella trichopoda GN=AMTR_s00092p00134420 PE=3 SV=1 - [W1NX46_AMBTC]	True	1		94.5	5.96				-	4	11		-	3	11			-	W1NX46	W1NX46			-	2456	944		-	Y	Y			-	3(4)	11(11)				-	-	-	-	-				2	1
1374	U5D9H2	Uncharacterized protein OS=Amborella trichopoda GN=AMTR_s00057p00219540 PE=4 SV=1 - [U5D9H2_AMBTC]	True	1		78.3	6.84				-	20	17		-	9	10			-	U5D9H2	U5D9H2			-	944	1597		-	Y	Y			-	9(20)	10(17)				-	-	-	-	-				0	0
1375	W1P5N2	Uncharacterized protein OS=Amborella trichopoda GN=AMTR_s00045p00233380 PE=4 SV=1 - [W1P5N2_AMBTC]	True	1		11.1	9.36				-	3	4		-	3	4			-	W1P5N2	W1P5N2			-	1578	945		-	Y	Y			-	3(3)	4(4)				-	-	-	-	-				1	1
1376	W1P9I7	Uncharacterized protein OS=Amborella trichopoda GN=AMTR_s00077p00161980 PE=3 SV=1 - [W1P9I7_AMBTC]	True	1		46.9	5.81				-	11	12		-	10	11			-	W1P9I7	W1P9I7			-	946	1052		-	Y	Y			-	10(11)	11(12)				-	-	-	-	-				2	2
1377	W1NXJ9	Uncharacterized protein OS=Amborella trichopoda GN=AMTR_s00105p00113080 PE=3 SV=1 - [W1NXJ9_AMBTC]	True	1		28	6.15				-	6	8		-	6	8			-	W1NXJ9	W1NXJ9			-	990	946		-	Y	Y			-	6(6)	8(8)				-	-	-	-	-				0	0
1378	U5CVP2	Uncharacterized protein OS=Amborella trichopoda GN=AMTR_s00033p00048230 PE=4 SV=1 - [U5CVP2_AMBTC]	True	1		44.9	8.24				-	5	7		-	5	7			-	U5CVP2	U5CVP2			-	2237	947		-	Y	Y			-	5(5)	7(7)				-	-	-	-	-				4	1
1379	U5D224	Uncharacterized protein OS=Amborella trichopoda GN=AMTR_s00063p00190060 PE=4 SV=1 - [U5D224_AMBTC]	True	1		62.5	7.08				-	3	10		-	3	9			-	U5D224	U5D224			-	1756	949		-	Y	Y			-	3(3)	9(10)				-	-	-	-	-				1	0
1380	W1PFJ2	Uncharacterized protein OS=Amborella trichopoda GN=AMTR_s00058p00217340 PE=4 SV=1 - [W1PFJ2_AMBTC]	True	1		70.6	6.42				-	3	2		-	3	2			-	W1PFJ2	W1PFJ2			-	949	2678		-	Y	Y			-	3(3)	2(2)				-	-	-	-	-				0	0
1381	W1NTQ1	Uncharacterized protein OS=Amborella trichopoda GN=AMTR_s00114p00053290 PE=4 SV=1 - [W1NTQ1_AMBTC]	True	1		40.5	7.91				-	10	4		-	10	4			-	W1NTQ1	W1NTQ1			-	950	1654		-	Y	Y			-	10(10)	4(4)				-	-	-	-	-				0	0
1382	U5D3M9	Uncharacterized protein OS=Amborella trichopoda GN=AMTR_s00066p00132200 PE=4 SV=1 - [U5D3M9_AMBTC]	True	1		31.6	8.44				-	-	6		-	-	6			-	-	U5D3M9			-	-	950		-	-	Y			-	-	6(6)				-	-	-	-	-				-	-
1383	W1NRV5	Uncharacterized protein OS=Amborella trichopoda GN=AMTR_s00109p00082150 PE=4 SV=1 - [W1NRV5_AMBTC]	True	1		77.9	8.84				-	10	14		-	4	5			-	W1NRV5	W1NRV5			-	951	1161		-	Y	Y			-	4(10)	5(14)				-	-	-	-	-				0	0
1384	W1NNF0	NADH-cytochrome b5 reductase OS=Amborella trichopoda GN=AMTR_s00119p00071880 PE=3 SV=1 - [W1NNF0_AMBTC]	True	1		30.9	8.37				-	12	14		-	12	14			-	W1NNF0	W1NNF0			-	969	952		-	Y	Y			-	12(12)	14(14)				-	-	-	-	-				3	3
1385	W1NG52	Uncharacterized protein OS=Amborella trichopoda GN=AMTR_s00010p00163740 PE=4 SV=1 - [W1NG52_AMBTC]	True	1		28.9	11.34				-	2	-		-	2	-			-	W1NG52	-			-	953	-		-	Y	-			-	2(2)	-				-	-	-	-	-				0	0
1386	W1NHZ1	Uncharacterized protein OS=Amborella trichopoda GN=AMTR_s00009p00255220 PE=4 SV=1 - [W1NHZ1_AMBTC]	True	1		26.4	8.98				-	1	-		-	1	-			-	W1NHZ1	-			-	954	-		-	Y	-			-	1(1)	-				-	-	-	-	-				0	0
1387	W1NN98	Uncharacterized protein OS=Amborella trichopoda GN=AMTR_s00126p00088980 PE=4 SV=1 - [W1NN98_AMBTC]	True	1		37	6.95				-	1	-		-	1	-			-	W1NN98	-			-	955	-		-	Y	-			-	1(1)	-				-	-	-	-	-				0	0
1388	U5CWN5	Uncharacterized protein OS=Amborella trichopoda GN=AMTR_s00038p00097730 PE=4 SV=1 - [U5CWN5_AMBTC]	True	1		41.1	8.63				-	13	9		-	13	9			-	U5CWN5	U5CWN5			-	1035	956		-	Y	Y			-	13(13)	9(9)				-	-	-	-	-				6	4
1389	W1PHI7	Uncharacterized protein OS=Amborella trichopoda GN=AMTR_s00019p00250680 PE=3 SV=1 - [W1PHI7_AMBTC]	True	1		13.5	5.38				-	1	1		-	1	1			-	W1PHI7	W1PHI7			-	956	1340		-	Y	Y			-	1(1)	1(1)				-	-	-	-	-				0	0
1390	U5CQS6	Uncharacterized protein OS=Amborella trichopoda GN=AMTR_s00048p00082810 PE=4 SV=1 - [U5CQS6_AMBTC]	True	1		65.5	5.06				-	22	20		-	16	14			-	U5CQS6	U5CQS6			-	1013	957		-	Y	Y			-	16(22)	14(20)				-	-	-	-	-				1	3
1391	W1PUP8	Uncharacterized protein OS=Amborella trichopoda GN=AMTR_s00049p00175800 PE=3 SV=1 - [W1PUP8_AMBTC]	True	1		36	9.5				-	13	12		-	13	12			-	W1PUP8	W1PUP8			-	958	1954		-	Y	Y			-	13(13)	12(12)				-	-	-	-	-				0	0
1392	W1PB56	Uncharacterized protein OS=Amborella trichopoda GN=AMTR_s00077p00150130 PE=3 SV=1 - [W1PB56_AMBTC]	True	1		28.9	6.04				-	12	10		-	12	10			-	W1PB56	W1PB56			-	959	1116		-	Y	Y			-	12(12)	10(10)				-	-	-	-	-				7	7
1393	W1PPV4	Uncharacterized protein OS=Amborella trichopoda GN=AMTR_s00035p00187610 PE=4 SV=1 - [W1PPV4_AMBTC]	True	1		48.5	5.76				-	14	11		-	14	11			-	W1PPV4	W1PPV4			-	1257	960		-	Y	Y			-	14(14)	11(11)				-	-	-	-	-				10	10
1394	W1NKE7	Uncharacterized protein OS=Amborella trichopoda GN=AMTR_s00001p00171160 PE=4 SV=1 - [W1NKE7_AMBTC]	True	1		103.1	8.46				-	5	-		-	5	-			-	W1NKE7	-			-	960	-		-	Y	-			-	5(5)	-				-	-	-	-	-				0	0
1395	W1NRZ6	Uncharacterized protein OS=Amborella trichopoda GN=AMTR_s00099p00130090 PE=4 SV=1 - [W1NRZ6_AMBTC]	True	1		42.2	4.82				-	7	5		-	6	5			-	W1NRZ6	W1NRZ6			-	961	2626		-	Y	Y			-	6(7)	5(5)				-	-	-	-	-				0	0
1396	W1P1G4	Uncharacterized protein OS=Amborella trichopoda GN=AMTR_s00002p00264270 PE=3 SV=1 - [W1P1G4_AMBTC]	True	1		25.7	10.71				-	3	2		-	3	2			-	W1P1G4	W1P1G4			-	962	2029		-	Y	Y			-	3(3)	2(2)				-	-	-	-	-				0	0
1397	W1NNT4	Pectinesterase OS=Amborella trichopoda GN=AMTR_s00123p00050980 PE=4 SV=1 - [W1NNT4_AMBTC]	True	1		41.9	8.81				-	6	7		-	6	7			-	W1NNT4	W1NNT4			-	1041	963		-	Y	Y			-	6(6)	7(7)				-	-	-	-	-				0	0
1398	W1P667	Uncharacterized protein OS=Amborella trichopoda GN=AMTR_s00007p00199530 PE=4 SV=1 - [W1P667_AMBTC]	True	1		32.6	5.03				-	14	16		-	14	16			-	W1P667	W1P667			-	964	969		-	Y	Y			-	14(14)	16(16)				-	-	-	-	-				6	4
1399	W1NS05	Uncharacterized protein OS=Amborella trichopoda GN=AMTR_s00099p00149450 PE=4 SV=1 - [W1NS05_AMBTC]	True	1		122.2	5.76				-	31	24		-	31	24			-	W1NS05	W1NS05			-	965	1720		-	Y	Y			-	31(31)	24(24)				-	-	-	-	-				0	0
1400	W1NEZ4	Uncharacterized protein OS=Amborella trichopoda GN=AMTR_s00010p00028600 PE=4 SV=1 - [W1NEZ4_AMBTC]	True	1		10.9	9.41				-	3	2		-	3	2			-	W1NEZ4	W1NEZ4			-	1052	965		-	Y	Y			-	3(3)	2(2)				-	-	-	-	-				1	1
1401	W1PH39	Uncharacterized protein OS=Amborella trichopoda GN=AMTR_s00005p00265500 PE=4 SV=1 - [W1PH39_AMBTC]	True	1		16.6	9.61				-	1	1		-	1	1			-	W1PH39	W1PH39			-	1196	966		-	Y	Y			-	1(1)	1(1)				-	-	-	-	-				0	0
1402	W1PH19	Uncharacterized protein OS=Amborella trichopoda GN=AMTR_s00016p00253560 PE=4 SV=1 - [W1PH19_AMBTC]	True	1		18.3	5.03				-	2	-		-	2	-			-	W1PH19	-			-	967	-		-	Y	-			-	2(2)	-				-	-	-	-	-				0	0
1403	W1PMX7	Uncharacterized protein OS=Amborella trichopoda GN=AMTR_s00017p00013220 PE=4 SV=1 - [W1PMX7_AMBTC]	True	1		31.1	9.06				-	3	3		-	3	3			-	W1PMX7	W1PMX7			-	968	1693		-	Y	Y			-	3(3)	3(3)				-	-	-	-	-				0	0
1404	U5CNK9	Uncharacterized protein OS=Amborella trichopoda GN=AMTR_s00038p00236640 PE=4 SV=1 - [U5CNK9_AMBTC]	True	2		32.6	8.24				-	4	4		-	3	3			-	U5CNK9	U5CNK9			-	1771	971		-	Y	Y			-	3(4)	3(4)				-	-	-	-	-				3	3
1404	U5CX56	Uncharacterized protein OS=Amborella trichopoda GN=AMTR_s00038p00236240 PE=4 SV=1 - [U5CX56_AMBTC]	False			32.5	8.02				-	4	4		-	3	3			-	U5CNK9	U5CNK9			-	1771	971							-	3(4)	3(4)				-	-	-	-	-				3	3
1405	U5DCY0	Uncharacterized protein OS=Amborella trichopoda GN=AMTR_s00071p00192730 PE=4 SV=1 - [U5DCY0_AMBTC]	True	1		33.1	8.66				-	1	-		-	1	-			-	U5DCY0	-			-	971	-		-	Y	-			-	1(1)	-				-	-	-	-	-				0	0
1406	U5DD13	Uncharacterized protein OS=Amborella trichopoda GN=AMTR_s00066p00035120 PE=4 SV=1 - [U5DD13_AMBTC]	True	1		47.2	5.4				-	3	2		-	3	2			-	U5DD13	U5DD13			-	972	2156		-	Y	Y			-	3(3)	2(2)				-	-	-	-	-				0	0
1407	U5DGL3	Uncharacterized protein OS=Amborella trichopoda GN=AMTR_s00070p00129320 PE=4 SV=1 - [U5DGL3_AMBTC]	True	1		15.6	4.82				-	1	2		-	1	2			-	U5DGL3	U5DGL3			-	973	1426		-	Y	Y			-	1(1)	2(2)				-	-	-	-	-				1	1
1408	U5DAH2	Uncharacterized protein OS=Amborella trichopoda GN=AMTR_s00061p00190940 PE=4 SV=1 - [U5DAH2_AMBTC]	True	1		83.3	8.76				-	4	5		-	4	5			-	U5DAH2	U5DAH2			-	1040	974		-	Y	Y			-	4(4)	5(5)				-	-	-	-	-				0	0
1409	U5D6B8	Uncharacterized protein OS=Amborella trichopoda GN=AMTR_s00039p00218660 PE=4 SV=1 - [U5D6B8_AMBTC]	True	1		43.9	9.44				-	14	15		-	14	15			-	U5D6B8	U5D6B8			-	1250	975		-	Y	Y			-	14(14)	15(15)				-	-	-	-	-				5	3
1410	W1NJW2	Uncharacterized protein OS=Amborella trichopoda GN=AMTR_s00008p00262380 PE=4 SV=1 - [W1NJW2_AMBTC]	True	1		58.4	8.27				-	6	5		-	1	1			-	W1NJW2	W1NJW2			-	975	1532		-	Y	Y			-	1(6)	1(5)				-	-	-	-	-				1	0
1411	W1PV36	Uncharacterized protein OS=Amborella trichopoda GN=AMTR_s00022p00167130 PE=4 SV=1 - [W1PV36_AMBTC]	True	1		32.4	5.57				-	9	6		-	9	6			-	W1PV36	W1PV36			-	976	989		-	Y	Y			-	9(9)	6(6)				-	-	-	-	-				6	7
1412	W1PLS1	Uncharacterized protein OS=Amborella trichopoda GN=AMTR_s00153p00064140 PE=4 SV=1 - [W1PLS1_AMBTC]	True	1		26.9	5.77				-	5	7		-	5	7			-	W1PLS1	W1PLS1			-	2407	976		-	Y	Y			-	5(5)	7(7)				-	-	-	-	-				1	1
1413	W1NWS3	Uncharacterized protein OS=Amborella trichopoda GN=AMTR_s00045p00154250 PE=3 SV=1 - [W1NWS3_AMBTC]	True	1		82.4	7.12				-	18	16		-	18	16			-	W1NWS3	W1NWS3			-	977	2533		-	Y	Y			-	18(18)	16(16)				-	-	-	-	-				0	0
1414	W1PLF3	Uncharacterized protein OS=Amborella trichopoda GN=AMTR_s00012p00252040 PE=4 SV=1 - [W1PLF3_AMBTC]	True	1		26.3	6.61				-	6	5		-	6	5			-	W1PLF3	W1PLF3			-	980	1362		-	Y	Y			-	6(6)	5(5)				-	-	-	-	-				0	0
1415	W1PV01	Uncharacterized protein OS=Amborella trichopoda GN=AMTR_s00022p00209890 PE=4 SV=1 - [W1PV01_AMBTC]	True	1		16.7	7.39				-	1	1		-	1	1			-	W1PV01	W1PV01			-	1224	980		-	Y	Y			-	1(1)	1(1)				-	-	-	-	-				0	1
1416	U5DGI6	Uncharacterized protein OS=Amborella trichopoda GN=AMTR_s00062p00041640 PE=4 SV=1 - [U5DGI6_AMBTC]	True	1		17.7	8.9				-	-	2		-	-	2			-	-	U5DGI6			-	-	982		-	-	Y			-	-	2(2)				-	-	-	-	-				-	-
1417	W1PJ16	Uncharacterized protein OS=Amborella trichopoda GN=AMTR_s00019p00098600 PE=4 SV=1 - [W1PJ16_AMBTC]	True	1		50.6	5.57				-	1	1		-	1	1			-	W1PJ16	W1PJ16			-	982	1891		-	Y	Y			-	1(1)	1(1)				-	-	-	-	-				0	0
1418	W1PW57	Uncharacterized protein OS=Amborella trichopoda GN=AMTR_s00022p00147990 PE=3 SV=1 - [W1PW57_AMBTC]	True	1		32.1	8.21				-	5	3		-	4	3			-	W1PW57	W1PW57			-	1118	983		-	Y	Y			-	4(5)	3(3)				-	-	-	-	-				1	1
1419	W1PRA7	Serine/threonine-protein phosphatase OS=Amborella trichopoda GN=AMTR_s00171p00056620 PE=3 SV=1 - [W1PRA7_AMBTC]	True	1		34.6	5.2				-	9	9		-	9	9			-	W1PRA7	W1PRA7			-	2524	984		-	Y	Y			-	9(9)	9(9)				-	-	-	-	-				2	2
1420	W1PCT9	Uncharacterized protein OS=Amborella trichopoda GN=AMTR_s00007p00242740 PE=4 SV=1 - [W1PCT9_AMBTC]	True	1		36.2	7.43				-	1	-		-	1	-			-	W1PCT9	-			-	984	-		-	Y	-			-	1(1)	-				-	-	-	-	-				0	0
1421	W1NWV8	Uncharacterized protein OS=Amborella trichopoda GN=AMTR_s00099p00129340 PE=4 SV=1 - [W1NWV8_AMBTC]	True	1		92.1	7.17				-	30	21		-	30	21			-	W1NWV8	W1NWV8			-	985	1803		-	Y	Y			-	30(30)	21(21)				-	-	-	-	-				0	0
1422	W1P6I3	Eukaryotic translation initiation factor 3 subunit H OS=Amborella trichopoda GN=AMTR_s00087p00135370 PE=3 SV=1 - [W1P6I3_AMBTC]	True	1		44	5.27				-	8	12		-	8	12			-	W1P6I3	W1P6I3			-	1314	985		-	Y	Y			-	8(8)	12(12)				-	-	-	-	-				1	1
1423	W1P0N6	Uncharacterized protein OS=Amborella trichopoda GN=AMTR_s00002p00270350 PE=4 SV=1 - [W1P0N6_AMBTC]	True	1		77.3	9.44				-	2	2		-	2	2			-	W1P0N6	W1P0N6			-	1483	987		-	Y	Y			-	2(2)	2(2)				-	-	-	-	-				1	0
1424	W1NU41	Uncharacterized protein OS=Amborella trichopoda GN=AMTR_s00002p00209140 PE=4 SV=1 - [W1NU41_AMBTC]	True	1		26	6.7				-	8	7		-	8	7			-	W1NU41	W1NU41			-	988	1893		-	Y	Y			-	8(8)	7(7)				-	-	-	-	-				0	0
1425	U5D1V9	Uncharacterized protein OS=Amborella trichopoda GN=AMTR_s00036p00191120 PE=4 SV=1 - [U5D1V9_AMBTC]	True	3		37.9	8.88				-	1	1		-	1	1			-	U5D1V9	U5D1V9			-	2948	988		-	Y	Y			-	1(1)	1(1)				-	-	-	-	-				0	0
1425	W1NWL6	Uncharacterized protein OS=Amborella trichopoda GN=AMTR_s00099p00078200 PE=4 SV=1 - [W1NWL6_AMBTC]	False			46.2	8.5				-	1	1		-	1	1			-	U5D1V9	U5D1V9			-	2948	988							-	1(1)	1(1)				-	-	-	-	-				0	0
1425	W1P8V1	Uncharacterized protein OS=Amborella trichopoda GN=AMTR_s00079p00179880 PE=4 SV=1 - [W1P8V1_AMBTC]	False			43.2	9				-	1	1		-	1	1			-	U5D1V9	U5D1V9			-	2948	988							-	1(1)	1(1)				-	-	-	-	-				0	0
1426	W1PW13	Uncharacterized protein OS=Amborella trichopoda GN=AMTR_s00022p00104360 PE=3 SV=1 - [W1PW13_AMBTC]	True	1		47.4	5.03				-	17	15		-	16	14			-	W1PW13	W1PW13			-	989	1028		-	Y	Y			-	16(17)	14(15)				-	-	-	-	-				1	1
1427	U5CYX5	Uncharacterized protein OS=Amborella trichopoda GN=AMTR_s00033p00216190 PE=3 SV=1 - [U5CYX5_AMBTC]	True	1		91.3	7.02				-	30	26		-	24	22			-	U5CYX5	U5CYX5			-	991	1344		-	Y	Y			-	24(30)	22(26)				-	-	-	-	-				0	0
1428	W1NL15	Uncharacterized protein OS=Amborella trichopoda GN=AMTR_s00001p00103780 PE=4 SV=1 - [W1NL15_AMBTC]	True	1		6.1	9.1				-	3	3		-	2	2			-	W1NL15	W1NL15			-	994	1837		-	Y	Y			-	2(3)	2(3)				-	-	-	-	-				0	0
1429	W1NI53	Uncharacterized protein (Fragment) OS=Amborella trichopoda GN=AMTR_s00009p00133710 PE=4 SV=1 - [W1NI53_AMBTC]	True	1		28	9.41				-	2	2		-	1	1			-	W1NI53	W1NI53			-	1781	994		-	Y	Y			-	1(2)	1(2)				-	-	-	-	-				0	0
1430	W1NEY1	Uncharacterized protein OS=Amborella trichopoda GN=AMTR_s00010p00244820 PE=4 SV=1 - [W1NEY1_AMBTC]	True	1		40.6	7.44				-	8	6		-	8	6			-	W1NEY1	W1NEY1			-	995	1345		-	Y	Y			-	8(8)	6(6)				-	-	-	-	-				0	0
1431	W1NWH1	Uncharacterized protein OS=Amborella trichopoda GN=AMTR_s00101p00062870 PE=4 SV=1 - [W1NWH1_AMBTC]	True	1		62.1	8.66				-	2	5		-	2	5			-	W1NWH1	W1NWH1			-	1391	995		-	Y	Y			-	2(2)	5(5)				-	-	-	-	-				0	0
1432	W1P8U7	Peptidyl-prolyl cis-trans isomerase OS=Amborella trichopoda GN=AMTR_s00016p00225920 PE=3 SV=1 - [W1P8U7_AMBTC]	True	1		27.4	9.17				-	9	9		-	7	7			-	W1P8U7	W1P8U7			-	1322	997		-	Y	Y			-	7(9)	7(9)				-	-	-	-	-				6	7
1433	U5D1H6	Uncharacterized protein OS=Amborella trichopoda GN=AMTR_s00030p00132070 PE=4 SV=1 - [U5D1H6_AMBTC]	True	1		25.1	5.54				-	3	-		-	3	-			-	U5D1H6	-			-	997	-		-	Y	-			-	3(3)	-				-	-	-	-	-				0	0
1434	W1PXA1	Uncharacterized protein OS=Amborella trichopoda GN=AMTR_s00025p00164700 PE=4 SV=1 - [W1PXA1_AMBTC]	True	1		49.7	8.4				-	2	2		-	2	2			-	W1PXA1	W1PXA1			-	998	1150		-	Y	Y			-	2(2)	2(2)				-	-	-	-	-				0	0
1435	U5D6U7	Uncharacterized protein OS=Amborella trichopoda GN=AMTR_s00046p00089870 PE=4 SV=1 - [U5D6U7_AMBTC]	True	1		274.6	8.79				-	1	2		-	1	2			-	U5D6U7	U5D6U7			-	999	2620		-	Y	Y			-	1(1)	2(2)				-	-	-	-	-				0	0
1436	U5DE10	Uncharacterized protein OS=Amborella trichopoda GN=AMTR_s00065p00177470 PE=4 SV=1 - [U5DE10_AMBTC]	True	1		23.8	7.06				-	2	3		-	2	3			-	U5DE10	U5DE10			-	1000	2424		-	Y	Y			-	2(2)	3(3)				-	-	-	-	-				0	0
1437	W1PM67	Uncharacterized protein OS=Amborella trichopoda GN=AMTR_s00018p00211530 PE=4 SV=1 - [W1PM67_AMBTC]	True	1		43	4.68				-	10	8		-	10	8			-	W1PM67	W1PM67			-	1232	1001		-	Y	Y			-	10(10)	8(8)				-	-	-	-	-				4	4
1438	W1NST7	Uncharacterized protein OS=Amborella trichopoda GN=AMTR_s00111p00064560 PE=4 SV=1 - [W1NST7_AMBTC]	True	1		31.3	5.53				-	9	9		-	9	9			-	W1NST7	W1NST7			-	1769	1002		-	Y	Y			-	9(9)	9(9)				-	-	-	-	-				1	0
1439	W1NR31	Uncharacterized protein OS=Amborella trichopoda GN=AMTR_s00131p00046730 PE=4 SV=1 - [W1NR31_AMBTC]	True	1		24.2	9.54				-	2	2		-	2	2			-	W1NR31	W1NR31			-	1003	1453		-	Y	Y			-	2(2)	2(2)				-	-	-	-	-				0	0
1440	W1NKQ9	Uncharacterized protein OS=Amborella trichopoda GN=AMTR_s00001p00243680 PE=4 SV=1 - [W1NKQ9_AMBTC]	True	1		17.8	5.48				-	2	3		-	1	2			-	W1NKQ9	W1NKQ9			-	1004	1310		-	Y	Y			-	1(2)	2(3)				-	-	-	-	-				2	2
1441	W1PJ45	Uncharacterized protein (Fragment) OS=Amborella trichopoda GN=AMTR_s00012p00260450 PE=3 SV=1 - [W1PJ45_AMBTC]	True	1		25.1	6.51				-	-	3		-	-	1			-	-	W1PJ45			-	-	1004		-	-	Y			-	-	1(3)				-	-	-	-	-				-	-
1442	W1NXQ1	Uncharacterized protein OS=Amborella trichopoda GN=AMTR_s00131p00113720 PE=4 SV=1 - [W1NXQ1_AMBTC]	True	1		68.5	4.83				-	12	15		-	12	15			-	W1NXQ1	W1NXQ1			-	1048	1005		-	Y	Y			-	12(12)	15(15)				-	-	-	-	-				1	0
1443	W1PYI4	Uncharacterized protein OS=Amborella trichopoda GN=AMTR_s00025p00212870 PE=3 SV=1 - [W1PYI4_AMBTC]	True	1		63.1	6.05				-	15	10		-	5	10			-	W1PYI4	W1PYI4			-	1005	1252		-	Y	Y			-	5(15)	10(10)				-	-	-	-	-				0	0
1444	W1PMN8	Uncharacterized protein OS=Amborella trichopoda GN=AMTR_s00150p00030620 PE=4 SV=1 - [W1PMN8_AMBTC]	True	1		211.4	8.81				-	23	37		-	21	36			-	W1PMN8	W1PMN8			-	1225	1006		-	Y	Y			-	21(23)	36(37)				-	-	-	-	-				0	0
1445	U5DCG0	Uncharacterized protein OS=Amborella trichopoda GN=AMTR_s00066p00137430 PE=4 SV=1 - [U5DCG0_AMBTC]	True	1		38.5	6.87				-	4	-		-	1	-			-	U5DCG0	-			-	1006	-		-	Y	-			-	1(4)	-				-	-	-	-	-				4	4
1446	W1PXY0	Uncharacterized protein OS=Amborella trichopoda GN=AMTR_s00040p00179700 PE=4 SV=1 - [W1PXY0_AMBTC]	True	1		70.1	7.31				-	-	1		-	-	1			-	-	W1PXY0			-	-	1007		-	-	Y			-	-	1(1)				-	-	-	-	-				-	-
1447	W1Q0N2	Uncharacterized protein OS=Amborella trichopoda GN=AMTR_s00021p00185830 PE=4 SV=1 - [W1Q0N2_AMBTC]	True	1		73.1	6.98				-	1	2		-	1	1			-	W1Q0N2	W1Q0N2			-	2792	1008		-	Y	Y			-	1(1)	1(2)				-	-	-	-	-				0	0
1448	W1PFT1	Uncharacterized protein OS=Amborella trichopoda GN=AMTR_s00005p00204930 PE=4 SV=1 - [W1PFT1_AMBTC]	True	1		68.2	6.09				-	1	-		-	1	-			-	W1PFT1	-			-	1008	-		-	Y	-			-	1(1)	-				-	-	-	-	-				0	0
1449	U5D7V7	Proline iminopeptidase OS=Amborella trichopoda GN=AMTR_s00065p00054920 PE=3 SV=1 - [U5D7V7_AMBTC]	True	1		44.4	6.6				-	9	14		-	9	14			-	U5D7V7	U5D7V7			-	1610	1009		-	Y	Y			-	9(9)	14(14)				-	-	-	-	-				1	1
1450	W1P5U9	Golgi apparatus membrane protein TVP23 OS=Amborella trichopoda GN=AMTR_s00003p00212990 PE=3 SV=1 - [W1P5U9_AMBTC]	True	1		21	8.95				-	1	1		-	1	1			-	W1P5U9	W1P5U9			-	1009	1526		-	Y	Y			-	1(1)	1(1)				-	-	-	-	-				0	0
1451	U5D005	Uncharacterized protein OS=Amborella trichopoda GN=AMTR_s00039p00081330 PE=3 SV=1 - [U5D005_AMBTC]	True	1		65.7	6.47				-	15	15		-	15	15			-	U5D005	U5D005			-	1032	1010		-	Y	Y			-	15(15)	15(15)				-	-	-	-	-				5	6
1452	U5DCM3	Uncharacterized protein OS=Amborella trichopoda GN=AMTR_s00066p00171460 PE=4 SV=1 - [U5DCM3_AMBTC]	True	1		30.1	6.62				-	9	6		-	9	6			-	U5DCM3	U5DCM3			-	1010	1624		-	Y	Y			-	9(9)	6(6)				-	-	-	-	-				0	0
1453	W1PCJ0	Uncharacterized protein OS=Amborella trichopoda GN=AMTR_s00186p00045730 PE=4 SV=1 - [W1PCJ0_AMBTC]	True	1		21	7.58				-	7	5		-	2	1			-	W1PCJ0	W1PCJ0			-	1012	2039		-	Y	Y			-	2(7)	1(5)				-	-	-	-	-				0	0
1454	W1P333	Uncharacterized protein OS=Amborella trichopoda GN=AMTR_s00077p00156290 PE=4 SV=1 - [W1P333_AMBTC]	True	1		24.8	6.73				-	-	2		-	-	2			-	-	W1P333			-	-	1012		-	-	Y			-	-	2(2)				-	-	-	-	-				-	-
1455	W1PL29	Uncharacterized protein OS=Amborella trichopoda GN=AMTR_s00152p00020750 PE=3 SV=1 - [W1PL29_AMBTC]	True	1		21.8	9.31				-	5	5		-	5	5			-	W1PL29	W1PL29			-	1014	1544		-	Y	Y			-	5(5)	5(5)				-	-	-	-	-				0	0
1456	W1PMP0	Uncharacterized protein OS=Amborella trichopoda GN=AMTR_s00149p00098120 PE=4 SV=1 - [W1PMP0_AMBTC]	True	1		48.5	5.36				-	14	10		-	14	10			-	W1PMP0	W1PMP0			-	1015	1323		-	Y	Y			-	14(14)	10(10)				-	-	-	-	-				1	1
1457	W1PQF6	Purple acid phosphatase OS=Amborella trichopoda GN=AMTR_s00013p00197230 PE=3 SV=1 - [W1PQF6_AMBTC]	True	1		69.1	6.28				-	3	12		-	3	12			-	W1PQF6	W1PQF6			-	2460	1015		-	Y	Y			-	3(3)	12(12)				-	-	-	-	-				0	0
1458	W1NJ30	Uncharacterized protein OS=Amborella trichopoda GN=AMTR_s00009p00267130 PE=4 SV=1 - [W1NJ30_AMBTC]	True	1		27.9	6.84				-	12	10		-	12	10			-	W1NJ30	W1NJ30			-	1016	1234		-	Y	Y			-	12(12)	10(10)				-	-	-	-	-				0	0
1459	W1NF89	Uncharacterized protein OS=Amborella trichopoda GN=AMTR_s00138p00051570 PE=4 SV=1 - [W1NF89_AMBTC]	True	1		14.9	8.79				-	3	2		-	3	2			-	W1NF89	W1NF89			-	1299	1016		-	Y	Y			-	3(3)	2(2)				-	-	-	-	-				1	1
1460	W1PCQ3	Uncharacterized protein OS=Amborella trichopoda GN=AMTR_s00007p00225690 PE=4 SV=1 - [W1PCQ3_AMBTC]	True	1		24.5	5.07				-	3	5		-	3	5			-	W1PCQ3	W1PCQ3			-	2329	1017		-	Y	Y			-	3(3)	5(5)				-	-	-	-	-				1	3
1461	U5CMN2	Uncharacterized protein OS=Amborella trichopoda GN=AMTR_s00033p00236580 PE=4 SV=1 - [U5CMN2_AMBTC]	True	1		22.3	7.61				-	2	3		-	2	3			-	U5CMN2	U5CMN2			-	1017	1503		-	Y	Y			-	2(2)	3(3)				-	-	-	-	-				0	0
1462	W1NW02	Uncharacterized protein OS=Amborella trichopoda GN=AMTR_s00089p00034850 PE=4 SV=1 - [W1NW02_AMBTC]	True	1		109.6	5.43				-	17	14		-	17	14			-	W1NW02	W1NW02			-	1312	1018		-	Y	Y			-	17(17)	14(14)				-	-	-	-	-				3	2
1463	W1Q0B1	Uncharacterized protein OS=Amborella trichopoda GN=AMTR_s00041p00116460 PE=4 SV=1 - [W1Q0B1_AMBTC]	True	1		27.1	8.47				-	3	-		-	3	-			-	W1Q0B1	-			-	1019	-		-	Y	-			-	3(3)	-				-	-	-	-	-				0	0
1464	W1NR05	Uncharacterized protein OS=Amborella trichopoda GN=AMTR_s00252p00018000 PE=4 SV=1 - [W1NR05_AMBTC]	True	2		102.9	6.84				-	-	1		-	-	1			-	-	W1P1J5			-	-	1020		-	-	Y			-	-	1(1)				-	-	-	-	-				-	-
1464	W1P1J5	Uncharacterized protein OS=Amborella trichopoda GN=AMTR_s00002p00270710 PE=4 SV=1 - [W1P1J5_AMBTC]	False			100.4	6.16				-	-	1		-	-	1			-	-	W1P1J5			-	-	1020							-	-	1(1)				-	-	-	-	-				-	-
1465	W1PQB3	Uncharacterized protein OS=Amborella trichopoda GN=AMTR_s00029p00047980 PE=3 SV=1 - [W1PQB3_AMBTC]	True	1		45.5	8.66				-	-	4		-	-	4			-	-	W1PQB3			-	-	1022		-	-	Y			-	-	4(4)				-	-	-	-	-				-	-
1466	W1Q012	Glycerol-3-phosphate dehydrogenase [NAD(+)] OS=Amborella trichopoda GN=AMTR_s00049p00131690 PE=3 SV=1 - [W1Q012_AMBTC]	True	1		42.6	5.24				-	14	9		-	14	9			-	W1Q012	W1Q012			-	1023	1657		-	Y	Y			-	14(14)	9(9)				-	-	-	-	-				0	1
1467	U5CYE5	Uncharacterized protein OS=Amborella trichopoda GN=AMTR_s00055p00213440 PE=4 SV=1 - [U5CYE5_AMBTC]	True	1		13.6	8.85				-	5	4		-	5	4			-	U5CYE5	U5CYE5			-	1024	1507		-	Y	Y			-	5(5)	4(4)				-	-	-	-	-				0	0
1468	W1PP03	Uncharacterized protein OS=Amborella trichopoda GN=AMTR_s00022p00235920 PE=4 SV=1 - [W1PP03_AMBTC]	True	1		16	4.59				-	1	3		-	1	3			-	W1PP03	W1PP03			-	2283	1025		-	Y	Y			-	1(1)	3(3)				-	-	-	-	-				0	0
1469	W1NWE1	Uncharacterized protein OS=Amborella trichopoda GN=AMTR_s00045p00049310 PE=4 SV=1 - [W1NWE1_AMBTC]	True	1		36.6	4.69				-	13	12		-	13	12			-	W1NWE1	W1NWE1			-	1182	1026		-	Y	Y			-	13(13)	12(12)				-	-	-	-	-				3	3
1470	W1PPJ7	Uncharacterized protein OS=Amborella trichopoda GN=AMTR_s00013p00226690 PE=3 SV=1 - [W1PPJ7_AMBTC]	True	1		129.8	5.83				-	19	11		-	19	11			-	W1PPJ7	W1PPJ7			-	1027	2466		-	Y	Y			-	19(19)	11(11)				-	-	-	-	-				0	0
1471	U5DCG1	Uncharacterized protein OS=Amborella trichopoda GN=AMTR_s00061p00133330 PE=3 SV=1 - [U5DCG1_AMBTC]	True	1		36.6	5.34				-	9	14		-	9	14			-	U5DCG1	U5DCG1			-	1970	1027		-	Y	Y			-	9(9)	14(14)				-	-	-	-	-				0	0
1472	W1P0U3	Uncharacterized protein OS=Amborella trichopoda GN=AMTR_s00002p00271640 PE=4 SV=1 - [W1P0U3_AMBTC]	True	1		33.7	8.43				-	10	8		-	10	8			-	W1P0U3	W1P0U3			-	1028	1506		-	Y	Y			-	10(10)	8(8)				-	-	-	-	-				0	0
1473	W1NES2	Uncharacterized protein OS=Amborella trichopoda GN=AMTR_s00137p00047050 PE=3 SV=1 - [W1NES2_AMBTC]	True	1		109.6	6.49				-	27	19		-	27	19			-	W1NES2	W1NES2			-	1029	1617		-	Y	Y			-	27(27)	19(19)				-	-	-	-	-				0	0
1474	W1NGY6	Uncharacterized protein OS=Amborella trichopoda GN=AMTR_s00011p00240280 PE=4 SV=1 - [W1NGY6_AMBTC]	True	1		72.3	5.55				-	-	2		-	-	2			-	-	W1NGY6			-	-	1029		-	-	Y			-	-	2(2)				-	-	-	-	-				-	-
1475	W1NPW5	Uncharacterized protein OS=Amborella trichopoda GN=AMTR_s00116p00046640 PE=4 SV=1 - [W1NPW5_AMBTC]	True	1		29.7	5.62				-	9	4		-	9	4			-	W1NPW5	W1NPW5			-	1030	2146		-	Y	Y			-	9(9)	4(4)				-	-	-	-	-				5	8
1476	W1NIB4	Uncharacterized protein OS=Amborella trichopoda GN=AMTR_s00009p00268110 PE=4 SV=1 - [W1NIB4_AMBTC]	True	1		34.9	6.3				-	3	3		-	2	2			-	W1NIB4	W1NIB4			-	1663	1030		-	Y	Y			-	2(3)	2(3)				-	-	-	-	-				1	2
1477	W1PHT9	Uncharacterized protein OS=Amborella trichopoda GN=AMTR_s00019p00202640 PE=3 SV=1 - [W1PHT9_AMBTC]	True	1		49.5	6.33				-	13	10		-	13	10			-	W1PHT9	W1PHT9			-	1031	1493		-	Y	Y			-	13(13)	10(10)				-	-	-	-	-				3	0
1478	U5D186	Uncharacterized protein OS=Amborella trichopoda GN=AMTR_s00030p00237270 PE=4 SV=1 - [U5D186_AMBTC]	True	1		16.6	6.52				-	6	5		-	2	2			-	U5D186	U5D186			-	1043	1032		-	Y	Y			-	2(6)	2(5)				-	-	-	-	-				4	4
1479	W1NDH2	Uncharacterized protein (Fragment) OS=Amborella trichopoda GN=AMTR_s00004p00055230 PE=4 SV=1 - [W1NDH2_AMBTC]	True	1		28.2	8.73				-	9	7		-	6	5			-	W1NDH2	W1NDH2			-	1195	1034		-	Y	Y			-	6(9)	5(7)				-	-	-	-	-				2	2
1480	W1NFL7	Glycosyltransferase OS=Amborella trichopoda GN=AMTR_s00136p00071150 PE=3 SV=1 - [W1NFL7_AMBTC]	True	2		52.7	5.31				-	3	4		-	3	4			-	W1NFL7	W1NFL7			-	2464	1036		-	Y	Y			-	3(3)	4(4)				-	-	-	-	-				3	2
1480	W1NFN9	Glycosyltransferase OS=Amborella trichopoda GN=AMTR_s00136p00072610 PE=3 SV=1 - [W1NFN9_AMBTC]	False			52.8	5.31				-	3	-		-	3	-			-	W1NFL7	-			-	2464	-							-	3(3)	-				-	-	-	-	-				3	2
1481	U5CZ55	Uncharacterized protein OS=Amborella trichopoda GN=AMTR_s00036p00228690 PE=4 SV=1 - [U5CZ55_AMBTC]	True	1		25	5.62				-	1	1		-	1	1			-	U5CZ55	U5CZ55			-	1036	1521		-	Y	Y			-	1(1)	1(1)				-	-	-	-	-				1	0
1482	W1PSW7	Uncharacterized protein OS=Amborella trichopoda GN=AMTR_s00040p00173680 PE=4 SV=1 - [W1PSW7_AMBTC]	True	1		8.5	6.61				-	5	3		-	5	3			-	W1PSW7	W1PSW7			-	1038	1088		-	Y	Y			-	5(5)	3(3)				-	-	-	-	-				3	3
1483	W1P5H0	40S ribosomal protein S21 OS=Amborella trichopoda GN=AMTR_s00045p00200410 PE=3 SV=1 - [W1P5H0_AMBTC]	True	1		9.1	7.39				-	1	1		-	1	1			-	W1P5H0	W1P5H0			-	1083	1038		-	Y	Y			-	1(1)	1(1)				-	-	-	-	-				1	1
1484	W1P1H1	Uncharacterized protein OS=Amborella trichopoda GN=AMTR_s00002p00265420 PE=4 SV=1 - [W1P1H1_AMBTC]	True	1		22	7.65				-	4	4		-	4	4			-	W1P1H1	W1P1H1			-	1503	1041		-	Y	Y			-	4(4)	4(4)				-	-	-	-	-				3	1
1485	W1P273	Ribulose bisphosphate carboxylase small chain OS=Amborella trichopoda GN=AMTR_s00079p00061090 PE=3 SV=1 - [W1P273_AMBTC]	True	1		20.8	8.88				-	8	7		-	8	7			-	W1P273	W1P273			-	2008	1042		-	Y	Y			-	8(8)	7(7)				-	-	-	-	-				7	4
1486	U5D3I5	Uncharacterized protein OS=Amborella trichopoda GN=AMTR_s00057p00207100 PE=4 SV=1 - [U5D3I5_AMBTC]	True	1		74	5.08				-	20	20		-	20	19			-	U5D3I5	U5D3I5			-	1044	1198		-	Y	Y			-	20(20)	19(20)				-	-	-	-	-				3	0
1487	U5CX38	Uncharacterized protein (Fragment) OS=Amborella trichopoda GN=AMTR_s05215p00000460 PE=4 SV=1 - [U5CX38_AMBTC]	True	1		27.2	5.02				-	5	2		-	5	2			-	U5CX38	U5CX38			-	1227	1044		-	Y	Y			-	5(5)	2(2)				-	-	-	-	-				2	4
1488	W1Q0T3	Uncharacterized protein OS=Amborella trichopoda GN=AMTR_s00021p00245460 PE=4 SV=1 - [W1Q0T3_AMBTC]	True	1		211.2	7.31				-	-	1		-	-	1			-	-	W1Q0T3			-	-	1045		-	-	Y			-	-	1(1)				-	-	-	-	-				-	-
1489	W1NTH3	Uncharacterized protein OS=Amborella trichopoda GN=AMTR_s00106p00151600 PE=3 SV=1 - [W1NTH3_AMBTC]	True	1		25.4	6.02				-	1	-		-	1	-			-	W1NTH3	-			-	1045	-		-	Y	-			-	1(1)	-				-	-	-	-	-				1	1
1490	W1P795	Uncharacterized protein OS=Amborella trichopoda GN=AMTR_s00086p00163160 PE=4 SV=1 - [W1P795_AMBTC]	True	1		7.9	9.19				-	1	1		-	1	1			-	W1P795	W1P795			-	1198	1046		-	Y	Y			-	1(1)	1(1)				-	-	-	-	-				1	1
1491	W1P0F0	Uncharacterized protein OS=Amborella trichopoda GN=AMTR_s00003p00232080 PE=4 SV=1 - [W1P0F0_AMBTC]	True	1		46.7	6.84				-	13	13		-	13	13			-	W1P0F0	W1P0F0			-	1047	1684		-	Y	Y			-	13(13)	13(13)				-	-	-	-	-				0	0
1492	W1NHW6	Uncharacterized protein OS=Amborella trichopoda GN=AMTR_s00009p00251110 PE=4 SV=1 - [W1NHW6_AMBTC]	True	1		143.9	6.42				-	43	42		-	43	42			-	W1NHW6	W1NHW6			-	1507	1049		-	Y	Y			-	43(43)	42(42)				-	-	-	-	-				6	8
1493	U5D433	Uncharacterized protein OS=Amborella trichopoda GN=AMTR_s00044p00158440 PE=4 SV=1 - [U5D433_AMBTC]	True	2		113.1	7.99				-	3	1		-	3	1			-	U5D433	W1NTQ9			-	1049	1550		-	Y	Y			-	3(3)	1(1)				-	-	-	-	-				0	0
1493	W1NTQ9	Uncharacterized protein OS=Amborella trichopoda GN=AMTR_s00002p00064320 PE=4 SV=1 - [W1NTQ9_AMBTC]	False			18.3	9.45				-	-	1		-	-	1			-	-	W1NTQ9			-	-	1550							-	-	1(1)				-	-	-	-	-				-	-
1494	W1NMF1	Uncharacterized protein OS=Amborella trichopoda GN=AMTR_s00122p00119310 PE=4 SV=1 - [W1NMF1_AMBTC]	True	1		157	7.94				-	18	13		-	15	11			-	W1NMF1	W1NMF1			-	1050	1831		-	Y	Y			-	15(18)	11(13)				-	-	-	-	-				0	0
1495	U5CZR5	Uncharacterized protein OS=Amborella trichopoda GN=AMTR_s00067p00137560 PE=4 SV=1 - [U5CZR5_AMBTC]	True	1		10.6	9.25				-	5	1		-	5	1			-	U5CZR5	U5CZR5			-	1051	2498		-	Y	Y			-	5(5)	1(1)				-	-	-	-	-				0	1
1496	W1NTD0	Sucrose synthase OS=Amborella trichopoda GN=AMTR_s00106p00019920 PE=3 SV=1 - [W1NTD0_AMBTC]	True	1		92.5	6.6				-	23	23		-	23	23			-	W1NTD0	W1NTD0			-	1593	1053		-	Y	Y			-	23(23)	23(23)				-	-	-	-	-				9	11
1497	U5D4H5	Uncharacterized protein OS=Amborella trichopoda GN=AMTR_s00044p00104590 PE=4 SV=1 - [U5D4H5_AMBTC]	True	1		62.9	5.74				-	12	7		-	12	7			-	U5D4H5	U5D4H5			-	1054	1394		-	Y	Y			-	12(12)	7(7)				-	-	-	-	-				0	0
1498	W1PWX0	Uncharacterized protein OS=Amborella trichopoda GN=AMTR_s00025p00047830 PE=4 SV=1 - [W1PWX0_AMBTC]	True	1		21.7	8.56				-	1	5		-	1	5			-	W1PWX0	W1PWX0			-	1518	1055		-	Y	Y			-	1(1)	5(5)				-	-	-	-	-				0	0
1499	U5CYW4	Uncharacterized protein OS=Amborella trichopoda GN=AMTR_s00033p00204130 PE=4 SV=1 - [U5CYW4_AMBTC]	True	1		118.8	6.27				-	7	4		-	4	1			-	U5CYW4	U5CYW4			-	1055	1961		-	Y	Y			-	4(7)	1(4)				-	-	-	-	-				0	0
1500	W1PZI0	Uncharacterized protein OS=Amborella trichopoda GN=AMTR_s00040p00072630 PE=3 SV=1 - [W1PZI0_AMBTC]	True	1		39.1	7.44				-	18	21		-	17	20			-	W1PZI0	W1PZI0			-	1058	2153		-	Y	Y			-	17(18)	20(21)				-	-	-	-	-				2	2
1501	W1PV74	Uncharacterized protein OS=Amborella trichopoda GN=AMTR_s00024p00196370 PE=4 SV=1 - [W1PV74_AMBTC]	True	1		29.5	9.5				-	6	4		-	5	4			-	W1PV74	W1PV74			-	1154	1059		-	Y	Y			-	5(6)	4(4)				-	-	-	-	-				1	0
1502	W1PBV2	Acyl carrier protein OS=Amborella trichopoda GN=AMTR_s00053p00140290 PE=3 SV=1 - [W1PBV2_AMBTC]	True	1		14.3	6.52				-	1	1		-	1	1			-	W1PBV2	W1PBV2			-	1207	1060		-	Y	Y			-	1(1)	1(1)				-	-	-	-	-				0	0
1503	W1PC86	Uncharacterized protein OS=Amborella trichopoda GN=AMTR_s00007p00266480 PE=4 SV=1 - [W1PC86_AMBTC]	True	1		42.7	6.71				-	9	9		-	8	8			-	W1PC86	W1PC86			-	1492	1061		-	Y	Y			-	8(9)	8(9)				-	-	-	-	-				1	2
1504	W1PP27	Uncharacterized protein OS=Amborella trichopoda GN=AMTR_s00029p00247020 PE=4 SV=1 - [W1PP27_AMBTC]	True	2		18.8	5.02				-	5	5		-	5	5			-	W1PP27	U5D9W4			-	1061	2503		-	Y	Y			-	5(5)	5(5)				-	-	-	-	-				0	0
1504	U5D9W4	Uncharacterized protein OS=Amborella trichopoda GN=AMTR_s00044p00143900 PE=4 SV=1 - [U5D9W4_AMBTC]	False			15	4.92				-	-	5		-	-	5			-	-	U5D9W4			-	-	2503							-	-	5(5)				-	-	-	-	-				-	-
1505	U5D2M1	ATP-dependent Clp protease proteolytic subunit OS=Amborella trichopoda GN=AMTR_s00048p00200340 PE=3 SV=1 - [U5D2M1_AMBTC]	True	1		17.4	5.07				-	3	3		-	3	3			-	U5D2M1	U5D2M1			-	2278	1062		-	Y	Y			-	3(3)	3(3)				-	-	-	-	-				1	1
1506	U5CZM9	Uncharacterized protein OS=Amborella trichopoda GN=AMTR_s00036p00226440 PE=4 SV=1 - [U5CZM9_AMBTC]	True	1		53.7	6.06				-	19	17		-	19	17			-	U5CZM9	U5CZM9			-	1063	1135		-	Y	Y			-	19(19)	17(17)				-	-	-	-	-				0	1
1507	W1NNE7	Uncharacterized protein OS=Amborella trichopoda GN=AMTR_s00119p00130720 PE=4 SV=1 - [W1NNE7_AMBTC]	True	1		24.9	8.82				-	5	5		-	2	2			-	W1NNE7	W1NNE7			-	1145	1063		-	Y	Y			-	2(5)	2(5)				-	-	-	-	-				1	1
1508	U5D0I5	Uncharacterized protein OS=Amborella trichopoda GN=AMTR_s00061p00131900 PE=4 SV=1 - [U5D0I5_AMBTC]	True	1		151.7	5.95				-	6	4		-	6	4			-	U5D0I5	U5D0I5			-	1064	2584		-	Y	Y			-	6(6)	4(4)				-	-	-	-	-				0	0
1509	W1NDW2	Uncharacterized protein OS=Amborella trichopoda GN=AMTR_s00137p00092920 PE=4 SV=1 - [W1NDW2_AMBTC]	True	1		49.7	9.07				-	6	4		-	6	4			-	W1NDW2	W1NDW2			-	1259	1065		-	Y	Y			-	6(6)	4(4)				-	-	-	-	-				0	0
1510	W1PYQ9	Uncharacterized protein OS=Amborella trichopoda GN=AMTR_s00040p00224300 PE=4 SV=1 - [W1PYQ9_AMBTC]	True	1		11.9	4.75				-	1	-		-	1	-			-	W1PYQ9	-			-	1065	-		-	Y	-			-	1(1)	-				-	-	-	-	-				0	0
1511	U5CYW5	Uncharacterized protein OS=Amborella trichopoda GN=AMTR_s00036p00173790 PE=3 SV=1 - [U5CYW5_AMBTC]	True	1		132.2	5.99				-	25	20		-	25	20			-	U5CYW5	U5CYW5			-	1066	1808		-	Y	Y			-	25(25)	20(20)				-	-	-	-	-				0	0
1512	W1PCC5	Uncharacterized protein OS=Amborella trichopoda GN=AMTR_s00076p00094880 PE=4 SV=1 - [W1PCC5_AMBTC]	True	1		9.9	9.04				-	2	4		-	2	4			-	W1PCC5	W1PCC5			-	1468	1066		-	Y	Y			-	2(2)	4(4)				-	-	-	-	-				1	1
1513	W1PLM5	Uncharacterized protein OS=Amborella trichopoda GN=AMTR_s00012p00262860 PE=4 SV=1 - [W1PLM5_AMBTC]	True	1		35.7	7.46				-	7	9		-	7	9			-	W1PLM5	W1PLM5			-	2559	1067		-	Y	Y			-	7(7)	9(9)				-	-	-	-	-				1	2
1514	U5DA55	Uncharacterized protein OS=Amborella trichopoda GN=AMTR_s00069p00146030 PE=4 SV=1 - [U5DA55_AMBTC]	True	1		37.8	8.59				-	4	4		-	4	4			-	U5DA55	U5DA55			-	1067	1653		-	Y	Y			-	4(4)	4(4)				-	-	-	-	-				0	0
1515	W1Q0B8	Uncharacterized protein OS=Amborella trichopoda GN=AMTR_s00021p00254410 PE=4 SV=1 - [W1Q0B8_AMBTC]	True	1		47.6	7.75				-	13	4		-	13	4			-	W1Q0B8	W1Q0B8			-	1068	1656		-	Y	Y			-	13(13)	4(4)				-	-	-	-	-				11	11
1516	W1NFJ5	Uncharacterized protein OS=Amborella trichopoda GN=AMTR_s00136p00050090 PE=4 SV=1 - [W1NFJ5_AMBTC]	True	1		53.4	6.47				-	2	10		-	2	10			-	W1NFJ5	W1NFJ5			-	2672	1070		-	Y	Y			-	2(2)	10(10)				-	-	-	-	-				1	1
1517	U5D8V2	Uncharacterized protein OS=Amborella trichopoda GN=AMTR_s00047p00205870 PE=3 SV=1 - [U5D8V2_AMBTC]	True	1		41.5	7.96				-	13	12		-	13	12			-	U5D8V2	U5D8V2			-	1071	1950		-	Y	Y			-	13(13)	12(12)				-	-	-	-	-				2	1
1518	W1NK36	Uncharacterized protein OS=Amborella trichopoda GN=AMTR_s00001p00049640 PE=4 SV=1 - [W1NK36_AMBTC]	True	1		25.3	7.18				-	6	3		-	6	3			-	W1NK36	W1NK36			-	1778	1071		-	Y	Y			-	6(6)	3(3)				-	-	-	-	-				2	3
1519	W1PJB9	Uncharacterized protein OS=Amborella trichopoda GN=AMTR_s00018p00024220 PE=4 SV=1 - [W1PJB9_AMBTC]	True	1		24.4	4.39				-	3	2		-	3	2			-	W1PJB9	W1PJB9			-	1939	1072		-	Y	Y			-	3(3)	2(2)				-	-	-	-	-				1	1
1520	W1PSW2	Uncharacterized protein OS=Amborella trichopoda GN=AMTR_s00024p00171890 PE=4 SV=1 - [W1PSW2_AMBTC]	True	1		39.2	5.73				-	15	12		-	15	12			-	W1PSW2	W1PSW2			-	1136	1073		-	Y	Y			-	15(15)	12(12)				-	-	-	-	-				0	1
1521	W1Q0J3	Uncharacterized protein OS=Amborella trichopoda GN=AMTR_s00021p00221210 PE=4 SV=1 - [W1Q0J3_AMBTC]	True	1		12.2	7.84				-	4	-		-	1	-			-	W1Q0J3	-			-	1073	-		-	Y	-			-	1(4)	-				-	-	-	-	-				1	2
1522	W1NQ92	Uncharacterized protein OS=Amborella trichopoda GN=AMTR_s00119p00138850 PE=4 SV=1 - [W1NQ92_AMBTC]	True	1		57.6	7.31				-	18	19		-	18	19			-	W1NQ92	W1NQ92			-	1074	1158		-	Y	Y			-	18(18)	19(19)				-	-	-	-	-				1	1
1523	W1PND3	Uncharacterized protein OS=Amborella trichopoda GN=AMTR_s00014p00253070 PE=4 SV=1 - [W1PND3_AMBTC]	True	1		45.7	7.56				-	2	4		-	2	4			-	W1PND3	W1PND3			-	1680	1076		-	Y	Y			-	2(2)	4(4)				-	-	-	-	-				0	0
1524	U5CV98	Uncharacterized protein (Fragment) OS=Amborella trichopoda GN=AMTR_s05553p00004300 PE=4 SV=1 - [U5CV98_AMBTC]	True	1		26.2	8.02				-	4	7		-	4	7			-	U5CV98	U5CV98			-	2387	1078		-	Y	Y			-	4(4)	7(7)				-	-	-	-	-				2	3
1525	U5DAK9	Uncharacterized protein OS=Amborella trichopoda GN=AMTR_s00062p00043120 PE=3 SV=1 - [U5DAK9_AMBTC]	True	1		61.4	7.14				-	8	14		-	7	14			-	U5DAK9	U5DAK9			-	1625	1079		-	Y	Y			-	7(8)	14(14)				-	-	-	-	-				0	0
1526	W1P0E4	Uncharacterized protein OS=Amborella trichopoda GN=AMTR_s00100p00050800 PE=3 SV=1 - [W1P0E4_AMBTC]	True	1		11.4	4.46				-	1	1		-	1	1			-	W1P0E4	W1P0E4			-	1079	1179		-	Y	Y			-	1(1)	1(1)				-	-	-	-	-				0	0
1527	W1PVK9	Uncharacterized protein OS=Amborella trichopoda GN=AMTR_s00022p00234830 PE=4 SV=1 - [W1PVK9_AMBTC]	True	1		96.3	6.15				-	2	12		-	2	9			-	W1PVK9	W1PVK9			-	2525	1080		-	Y	Y			-	2(2)	9(12)				-	-	-	-	-				0	0
1528	U5DA13	Uncharacterized protein OS=Amborella trichopoda GN=AMTR_s00061p00059490 PE=4 SV=1 - [U5DA13_AMBTC]	True	1		31.4	8.69				-	7	3		-	7	3			-	U5DA13	U5DA13			-	1080	1302		-	Y	Y			-	7(7)	3(3)				-	-	-	-	-				6	3
1529	W1PML0	Uncharacterized protein OS=Amborella trichopoda GN=AMTR_s00148p00085230 PE=4 SV=1 - [W1PML0_AMBTC]	True	1		67.5	5.55				-	9	6		-	9	6			-	W1PML0	W1PML0			-	1081	1762		-	Y	Y			-	9(9)	6(6)				-	-	-	-	-				0	0
1530	U5D3T2	Uncharacterized protein OS=Amborella trichopoda GN=AMTR_s00044p00082740 PE=4 SV=1 - [U5D3T2_AMBTC]	True	1		77.2	6.81				-	14	10		-	4	3			-	U5D3T2	U5D3T2			-	1082	1596		-	Y	Y			-	4(14)	3(10)				-	-	-	-	-				0	0
1531	W1NW73	Uncharacterized protein OS=Amborella trichopoda GN=AMTR_s00114p00123360 PE=4 SV=1 - [W1NW73_AMBTC]	True	1		61.9	7.03				-	4	1		-	4	1			-	W1NW73	W1NW73			-	1918	1083		-	Y	Y			-	4(4)	1(1)				-	-	-	-	-				0	0
1532	W1PRL1	Uncharacterized protein OS=Amborella trichopoda GN=AMTR_s00025p00240500 PE=4 SV=1 - [W1PRL1_AMBTC]	True	1		37.9	8.05				-	7	5		-	4	2			-	W1PRL1	W1PRL1			-	1084	1263		-	Y	Y			-	4(7)	2(5)				-	-	-	-	-				2	1
1533	W1PEP0	40S ribosomal protein S21 OS=Amborella trichopoda GN=AMTR_s00016p00256280 PE=3 SV=1 - [W1PEP0_AMBTC]	True	1		9.2	7.28				-	3	3		-	3	3			-	W1PEP0	W1PEP0			-	1085	1381		-	Y	Y			-	3(3)	3(3)				-	-	-	-	-				1	1
1534	U5DAK4	Eukaryotic translation initiation factor 3 subunit M OS=Amborella trichopoda GN=AMTR_s00037p00233460 PE=3 SV=1 - [U5DAK4_AMBTC]	True	1		46.4	5.31				-	14	15		-	6	6			-	U5DAK4	U5DAK4			-	1087	1176		-	Y	Y			-	6(14)	6(15)				-	-	-	-	-				0	1
1535	U5D3L1	Uncharacterized protein OS=Amborella trichopoda GN=AMTR_s00030p00033750 PE=4 SV=1 - [U5D3L1_AMBTC]	True	1		9.9	7.56				-	3	3		-	3	3			-	U5D3L1	U5D3L1			-	1709	1087		-	Y	Y			-	3(3)	3(3)				-	-	-	-	-				2	1
1536	W1NW27	Uncharacterized protein OS=Amborella trichopoda GN=AMTR_s00088p00087630 PE=4 SV=1 - [W1NW27_AMBTC]	True	1		96.8	7.05				-	18	12		-	18	12			-	W1NW27	W1NW27			-	1089	1471		-	Y	Y			-	18(18)	12(12)				-	-	-	-	-				0	0
1537	Q70XZ4	Acetyl-coenzyme A carboxylase carboxyl transferase subunit beta. chloroplastic OS=Amborella trichopoda GN=accD PE=3 SV=1 - [ACCD_AMBTC]	True	1		60.5	5.12				-	14	8		-	14	8			-	Q70XZ4	Q70XZ4			-	1090	1691		-	Y	Y			-	14(14)	8(8)				-	-	-	-	-				0	1
1538	W1NU40	Uncharacterized protein OS=Amborella trichopoda GN=AMTR_s00095p00092040 PE=3 SV=1 - [W1NU40_AMBTC]	True	1		81.5	7.87				-	-	1		-	-	1			-	-	W1NU40			-	-	1090		-	-	Y			-	-	1(1)				-	-	-	-	-				-	-
1539	W1P1C7	Plasma membrane ATPase OS=Amborella trichopoda GN=AMTR_s00002p00260210 PE=3 SV=1 - [W1P1C7_AMBTC]	True	1		104.9	6.73				-	25	19		-	15	9			-	W1P1C7	W1P1C7			-	1091	1222		-	Y	Y			-	15(25)	9(19)				-	-	-	-	-				11	10
1540	U5CWR7	Uncharacterized protein OS=Amborella trichopoda GN=AMTR_s00033p00236370 PE=4 SV=1 - [U5CWR7_AMBTC]	True	1		47	6.52				-	4	3		-	4	3			-	U5CWR7	U5CWR7			-	1092	1667		-	Y	Y			-	4(4)	3(3)				-	-	-	-	-				0	0
1541	W1NUK4	Pectate lyase OS=Amborella trichopoda GN=AMTR_s00484p00010160 PE=3 SV=1 - [W1NUK4_AMBTC]	True	1		41.2	7.75				-	10	13		-	10	13			-	W1NUK4	W1NUK4			-	1093	1390		-	Y	Y			-	10(10)	13(13)				-	-	-	-	-				1	0
1542	W1Q086	Uncharacterized protein OS=Amborella trichopoda GN=AMTR_s00021p00099040 PE=4 SV=1 - [W1Q086_AMBTC]	True	1		45.6	6.96				-	13	10		-	13	10			-	W1Q086	W1Q086			-	1094	1473		-	Y	Y			-	13(13)	10(10)				-	-	-	-	-				2	4
1543	W1NLJ7	Uncharacterized protein OS=Amborella trichopoda GN=AMTR_s00001p00026840 PE=4 SV=1 - [W1NLJ7_AMBTC]	True	1		60.9	5.15				-	11	13		-	11	13			-	W1NLJ7	W1NLJ7			-	1664	1095		-	Y	Y			-	11(11)	13(13)				-	-	-	-	-				3	5
1544	W1PL06	Uncharacterized protein OS=Amborella trichopoda GN=AMTR_s00148p00044300 PE=4 SV=1 - [W1PL06_AMBTC]	True	1		64.1	6.02				-	16	20		-	16	20			-	W1PL06	W1PL06			-	1921	1096		-	Y	Y			-	16(16)	20(20)				-	-	-	-	-				4	3
1545	W1PLS3	Uncharacterized protein OS=Amborella trichopoda GN=AMTR_s00017p00222180 PE=4 SV=1 - [W1PLS3_AMBTC]	True	1		62	6.15				-	14	11		-	14	11			-	W1PLS3	W1PLS3			-	1097	1542		-	Y	Y			-	14(14)	11(11)				-	-	-	-	-				0	0
1546	W1PUN5	Uncharacterized protein OS=Amborella trichopoda GN=AMTR_s00024p00049240 PE=3 SV=1 - [W1PUN5_AMBTC]	True	1		88.5	6.58				-	3	3		-	2	2			-	W1PUN5	W1PUN5			-	1463	1097		-	Y	Y			-	2(3)	2(3)				-	-	-	-	-				0	0
1547	W1NR72	Uncharacterized protein OS=Amborella trichopoda GN=AMTR_s00125p00097350 PE=4 SV=1 - [W1NR72_AMBTC]	True	2		20.9	4.51				-	6	9		-	6	9			-	W1NR72	W1NR72			-	1740	1098		-	Y	Y			-	6(6)	9(9)				-	-	-	-	-				1	0
1547	W1PPG4	Uncharacterized protein OS=Amborella trichopoda GN=AMTR_s00020p00233960 PE=4 SV=1 - [W1PPG4_AMBTC]	False			20.9	4.51				-	6	-		-	6	-			-	W1NR72	-			-	1740	-							-	6(6)	-				-	-	-	-	-				1	0
1548	U5CQD1	Uncharacterized protein OS=Amborella trichopoda GN=AMTR_s00036p00194520 PE=4 SV=1 - [U5CQD1_AMBTC]	True	1		9.1	11.31				-	1	-		-	1	-			-	U5CQD1	-			-	1098	-		-	Y	-			-	1(1)	-				-	-	-	-	-				0	0
1549	W1PP40	Uncharacterized protein OS=Amborella trichopoda GN=AMTR_s00029p00161320 PE=4 SV=1 - [W1PP40_AMBTC]	True	1		33.5	5.36				-	6	5		-	6	5			-	W1PP40	W1PP40			-	1574	1099		-	Y	Y			-	6(6)	5(5)				-	-	-	-	-				1	2
1550	U5DC32	Uncharacterized protein OS=Amborella trichopoda GN=AMTR_s00071p00195650 PE=4 SV=1 - [U5DC32_AMBTC]	True	1		42	6.24				-	21	14		-	14	9			-	U5DC32	U5DC32			-	1372	1100		-	Y	Y			-	14(21)	9(14)				-	-	-	-	-				14	16
1551	U5DFT0	Uncharacterized protein OS=Amborella trichopoda GN=AMTR_s00066p00191020 PE=4 SV=1 - [U5DFT0_AMBTC]	True	1		32.7	7.8				-	11	7		-	11	7			-	U5DFT0	U5DFT0			-	1100	1106		-	Y	Y			-	11(11)	7(7)				-	-	-	-	-				0	0
1552	W1NUV1	Uncharacterized protein OS=Amborella trichopoda GN=AMTR_s00072p00130550 PE=4 SV=1 - [W1NUV1_AMBTC]	True	1		68.3	6.9				-	6	6		-	6	6			-	W1NUV1	W1NUV1			-	1102	1798		-	Y	Y			-	6(6)	6(6)				-	-	-	-	-				1	0
1553	W1NVW5	Uncharacterized protein OS=Amborella trichopoda GN=AMTR_s00131p00043500 PE=4 SV=1 - [W1NVW5_AMBTC]	True	1		213.3	5.86				-	41	29		-	40	28			-	W1NVW5	W1NVW5			-	1103	1476		-	Y	Y			-	40(41)	28(29)				-	-	-	-	-				0	1
1554	W1P2M1	Uncharacterized protein OS=Amborella trichopoda GN=AMTR_s00002p00226510 PE=4 SV=1 - [W1P2M1_AMBTC]	True	1		47.4	8.75				-	14	12		-	14	12			-	W1P2M1	W1P2M1			-	1104	1482		-	Y	Y			-	14(14)	12(12)				-	-	-	-	-				4	3
1555	U5D9G5	Uncharacterized protein OS=Amborella trichopoda GN=AMTR_s00067p00148060 PE=4 SV=1 - [U5D9G5_AMBTC]	True	1		24.4	8.68				-	6	6		-	3	3			-	U5D9G5	U5D9G5			-	1374	1105		-	Y	Y			-	3(6)	3(6)				-	-	-	-	-				1	1
1556	W1PB57	Uncharacterized protein OS=Amborella trichopoda GN=AMTR_s00080p00126880 PE=4 SV=1 - [W1PB57_AMBTC]	True	1		42.6	8.41				-	3	1		-	3	1			-	W1PB57	W1PB57			-	1106	2334		-	Y	Y			-	3(3)	1(1)				-	-	-	-	-				0	0
1557	U5CVN0	Uncharacterized protein OS=Amborella trichopoda GN=AMTR_s00033p00012450 PE=4 SV=1 - [U5CVN0_AMBTC]	True	1		23	9.35				-	-	3		-	-	3			-	-	U5CVN0			-	-	1107		-	-	Y			-	-	3(3)				-	-	-	-	-				-	-
1558	W1PFM8	Uncharacterized protein OS=Amborella trichopoda GN=AMTR_s00058p00085120 PE=4 SV=1 - [W1PFM8_AMBTC]	True	1		173.7	8.66				-	56	36		-	56	25			-	W1PFM8	W1PFM8			-	1155	1108		-	Y	Y			-	56(56)	25(36)				-	-	-	-	-				1	0
1559	W1PYH9	Terpene cyclase/mutase family member OS=Amborella trichopoda GN=AMTR_s00025p00210690 PE=3 SV=1 - [W1PYH9_AMBTC]	True	1		86.8	6.95				-	19	13		-	19	13			-	W1PYH9	W1PYH9			-	1108	2271		-	Y	Y			-	19(19)	13(13)				-	-	-	-	-				0	0
1560	W1PPH1	Uncharacterized protein OS=Amborella trichopoda GN=AMTR_s00013p00210840 PE=4 SV=1 - [W1PPH1_AMBTC]	True	1		22.8	7.42				-	11	10		-	7	5			-	W1PPH1	W1PPH1			-	1109	1277		-	Y	Y			-	7(11)	5(10)				-	-	-	-	-				0	2
1561	U5D8H9	Uncharacterized protein OS=Amborella trichopoda GN=AMTR_s00067p00073150 PE=4 SV=1 - [U5D8H9_AMBTC]	True	1		22.1	9.54				-	4	4		-	4	4			-	U5D8H9	U5D8H9			-	1479	1109		-	Y	Y			-	4(4)	4(4)				-	-	-	-	-				0	0
1562	U5CZG1	Xyloglucan endotransglucosylase/hydrolase OS=Amborella trichopoda GN=AMTR_s00048p00113910 PE=3 SV=1 - [U5CZG1_AMBTC]	True	1		33.8	8.68				-	4	5		-	4	5			-	U5CZG1	U5CZG1			-	1110	2134		-	Y	Y			-	4(4)	5(5)				-	-	-	-	-				0	0
1563	W1PHW2	Protein YIPF OS=Amborella trichopoda GN=AMTR_s00019p00216980 PE=3 SV=1 - [W1PHW2_AMBTC]	True	1		30	8				-	1	-		-	1	-			-	W1PHW2	-			-	1111	-		-	Y	-			-	1(1)	-				-	-	-	-	-				0	0
1564	U5DCY5	Uncharacterized protein OS=Amborella trichopoda GN=AMTR_s00071p00196220 PE=4 SV=1 - [U5DCY5_AMBTC]	True	1		38.9	6.7				-	12	9		-	6	4			-	U5DCY5	U5DCY5			-	1167	1113		-	Y	Y			-	6(12)	4(9)				-	-	-	-	-				7	9
1565	W1PBS8	Uncharacterized protein OS=Amborella trichopoda GN=AMTR_s00053p00195030 PE=4 SV=1 - [W1PBS8_AMBTC]	True	2		15.9	8.12				-	1	1		-	1	1			-	W1PU84	W1PU84			-	1113	1407		-	Y	Y			-	1(1)	1(1)				-	-	-	-	-				0	0
1565	W1PU84	Uncharacterized protein (Fragment) OS=Amborella trichopoda GN=AMTR_s01203p00002490 PE=4 SV=1 - [W1PU84_AMBTC]	False			13.6	7.17				-	1	1		-	1	1			-	W1PU84	W1PU84			-	1113	1407							-	1(1)	1(1)				-	-	-	-	-				0	0
1566	W1PVK8	Uncharacterized protein OS=Amborella trichopoda GN=AMTR_s00021p00218440 PE=4 SV=1 - [W1PVK8_AMBTC]	True	1		30.6	5.07				-	12	14		-	12	14			-	W1PVK8	W1PVK8			-	1440	1114		-	Y	Y			-	12(12)	14(14)				-	-	-	-	-				4	4
1567	W1P114	Uncharacterized protein OS=Amborella trichopoda GN=AMTR_s00002p00256790 PE=4 SV=1 - [W1P114_AMBTC]	True	1		48.5	6.67				-	10	6		-	10	6			-	W1P114	W1P114			-	1115	1417		-	Y	Y			-	10(10)	6(6)				-	-	-	-	-				0	0
1568	W1PMJ8	Uncharacterized protein OS=Amborella trichopoda GN=AMTR_s00148p00072380 PE=4 SV=1 - [W1PMJ8_AMBTC]	True	1		29.8	5.59				-	1	1		-	1	1			-	W1PMJ8	W1PMJ8			-	2678	1115		-	Y	Y			-	1(1)	1(1)				-	-	-	-	-				0	0
1569	W1P7B3	Uncharacterized protein OS=Amborella trichopoda GN=AMTR_s00078p00116560 PE=4 SV=1 - [W1P7B3_AMBTC]	True	1		77.1	5.71				-	15	12		-	15	12			-	W1P7B3	W1P7B3			-	1116	1797		-	Y	Y			-	15(15)	12(12)				-	-	-	-	-				0	1
1570	W1NM41	Uncharacterized protein OS=Amborella trichopoda GN=AMTR_s00001p00270490 PE=4 SV=1 - [W1NM41_AMBTC]	True	1		24.1	9.22				-	4	3		-	4	3			-	W1NM41	W1NM41			-	1117	1516		-	Y	Y			-	4(4)	3(3)				-	-	-	-	-				0	0
1571	W1NYP0	Uncharacterized protein OS=Amborella trichopoda GN=AMTR_s00106p00135890 PE=4 SV=1 - [W1NYP0_AMBTC]	True	1		29.8	8.09				-	-	2		-	-	2			-	-	W1NYP0			-	-	1118		-	-	Y			-	-	2(2)				-	-	-	-	-				-	-
1572	U5D0N1	Uncharacterized protein OS=Amborella trichopoda GN=AMTR_s00175p00061780 PE=4 SV=1 - [U5D0N1_AMBTC]	True	1		54.5	7.47				-	6	2		-	5	2			-	U5D0N1	U5D0N1			-	1119	2435		-	Y	Y			-	5(6)	2(2)				-	-	-	-	-				0	0
1573	W1NJP1	Uncharacterized protein OS=Amborella trichopoda GN=AMTR_s00129p00051020 PE=4 SV=1 - [W1NJP1_AMBTC]	True	1		118.8	5.85				-	17	13		-	17	13			-	W1NJP1	W1NJP1			-	1120	1791		-	Y	Y			-	17(17)	13(13)				-	-	-	-	-				0	0
1574	W1PH04	Uncharacterized protein OS=Amborella trichopoda GN=AMTR_s00019p00187710 PE=4 SV=1 - [W1PH04_AMBTC]	True	1		10.9	4.54				-	3	4		-	3	4			-	W1PH04	W1PH04			-	1121	1170		-	Y	Y			-	3(3)	4(4)				-	-	-	-	-				1	2
1575	U5DA56	Uncharacterized protein OS=Amborella trichopoda GN=AMTR_s00061p00109710 PE=4 SV=1 - [U5DA56_AMBTC]	True	1		201.9	6.68				-	30	22		-	30	22			-	U5DA56	U5DA56			-	1123	2511		-	Y	Y			-	30(30)	22(22)				-	-	-	-	-				0	0
1576	U5DAU7	Uncharacterized protein OS=Amborella trichopoda GN=AMTR_s00069p00124460 PE=4 SV=1 - [U5DAU7_AMBTC]	True	1		52.2	8.97				-	6	5		-	6	5			-	U5DAU7	U5DAU7			-	1125	1569		-	Y	Y			-	6(6)	5(5)				-	-	-	-	-				0	0
1577	U5DHX5	Uncharacterized protein OS=Amborella trichopoda GN=AMTR_s00066p00082970 PE=4 SV=1 - [U5DHX5_AMBTC]	True	1		38.2	5.06				-	2	2		-	2	2			-	U5DHX5	U5DHX5			-	2465	1127		-	Y	Y			-	2(2)	2(2)				-	-	-	-	-				0	0
1578	U5D584	Uncharacterized protein OS=Amborella trichopoda GN=AMTR_s00037p00207940 PE=4 SV=1 - [U5D584_AMBTC]	True	1		51.3	7.94				-	1	1		-	1	1			-	U5D584	U5D584			-	1127	1182		-	Y	Y			-	1(1)	1(1)				-	-	-	-	-				1	0
1579	U5D3Z4	Uncharacterized protein OS=Amborella trichopoda GN=AMTR_s00056p00019050 PE=4 SV=1 - [U5D3Z4_AMBTC]	True	1		19.2	7.49				-	4	4		-	1	1			-	U5D3Z4	U5D3Z4			-	2798	1128		-	Y	Y			-	1(4)	1(4)				-	-	-	-	-				4	2
1580	W1PQF3	Uncharacterized protein OS=Amborella trichopoda GN=AMTR_s00034p00227920 PE=4 SV=1 - [W1PQF3_AMBTC]	True	1		76.9	5.21				-	23	19		-	23	19			-	W1PQF3	W1PQF3			-	1129	2339		-	Y	Y			-	23(23)	19(19)				-	-	-	-	-				1	0
1581	U5D535	Uncharacterized protein OS=Amborella trichopoda GN=AMTR_s00036p00239170 PE=4 SV=1 - [U5D535_AMBTC]	True	1		33.8	7.78				-	10	11		-	10	11			-	U5D535	U5D535			-	1797	1129		-	Y	Y			-	10(10)	11(11)				-	-	-	-	-				0	0
1582	W1PIZ6	Uncharacterized protein OS=Amborella trichopoda GN=AMTR_s00013p00202390 PE=4 SV=1 - [W1PIZ6_AMBTC]	True	1		38.1	6.92				-	10	6		-	10	6			-	W1PIZ6	W1PIZ6			-	1130	2427		-	Y	Y			-	10(10)	6(6)				-	-	-	-	-				0	0
1583	W1NWI9	Uncharacterized protein OS=Amborella trichopoda GN=AMTR_s00099p00018620 PE=4 SV=1 - [W1NWI9_AMBTC]	True	1		55.3	6.34				-	16	14		-	16	14			-	W1NWI9	W1NWI9			-	1242	1131		-	Y	Y			-	16(16)	14(14)				-	-	-	-	-				0	0
1584	W1Q094	Uncharacterized protein OS=Amborella trichopoda GN=AMTR_s00021p00105410 PE=4 SV=1 - [W1Q094_AMBTC]	True	1		47.2	8.88				-	6	3		-	6	3			-	W1Q094	W1Q094			-	1238	1132		-	Y	Y			-	6(6)	3(3)				-	-	-	-	-				0	0
1585	W1NUF6	Uncharacterized protein (Fragment) OS=Amborella trichopoda GN=AMTR_s01385p00008180 PE=4 SV=1 - [W1NUF6_AMBTC]	True	1		12.8	6.15				-	4	5		-	2	3			-	W1NUF6	W1NUF6			-	1886	1133		-	Y	Y			-	2(4)	3(5)				-	-	-	-	-				0	0
1586	U5DDH5	Peroxidase OS=Amborella trichopoda GN=AMTR_s00711p00000040 PE=3 SV=1 - [U5DDH5_AMBTC]	True	2		18.6	6.51				-	2	-		-	1	-			-	W1P8U2	-			-	1133	-		-	Y	-			-	1(2)	-				-	-	-	-	-				2	2
1586	W1P8U2	Peroxidase (Fragment) OS=Amborella trichopoda GN=AMTR_s00077p00013260 PE=3 SV=1 - [W1P8U2_AMBTC]	False			14.2	6.27				-	2	-		-	1	-			-	W1P8U2	-			-	1133	-							-	1(2)	-				-	-	-	-	-				2	2
1587	W1NZA1	Eukaryotic translation initiation factor 3 subunit K OS=Amborella trichopoda GN=AMTR_s00106p00025830 PE=3 SV=1 - [W1NZA1_AMBTC]	True	1		26.6	6.15				-	9	7		-	9	7			-	W1NZA1	W1NZA1			-	1134	1143		-	Y	Y			-	9(9)	7(7)				-	-	-	-	-				0	0
1588	W1PLB3	Uncharacterized protein OS=Amborella trichopoda GN=AMTR_s00012p00241760 PE=4 SV=1 - [W1PLB3_AMBTC]	True	1		31.3	6.27				-	6	6		-	6	6			-	W1PLB3	W1PLB3			-	1902	1134		-	Y	Y			-	6(6)	6(6)				-	-	-	-	-				0	0
1589	W1NVZ2	Uncharacterized protein OS=Amborella trichopoda GN=AMTR_s00131p00084690 PE=3 SV=1 - [W1NVZ2_AMBTC]	True	1		47.6	6.65				-	19	16		-	12	2			-	W1NVZ2	W1NVZ2			-	1137	1942		-	Y	Y			-	12(19)	2(16)				-	-	-	-	-				3	0
1590	W1NU23	Uncharacterized protein OS=Amborella trichopoda GN=AMTR_s00101p00097020 PE=4 SV=1 - [W1NU23_AMBTC]	True	1		58.2	7.93				-	13	11		-	13	11			-	W1NU23	W1NU23			-	1904	1138		-	Y	Y			-	13(13)	11(11)				-	-	-	-	-				0	0
1591	W1PBZ8	Uncharacterized protein OS=Amborella trichopoda GN=AMTR_s00019p00251080 PE=4 SV=1 - [W1PBZ8_AMBTC]	True	1		18.4	9.79				-	3	2		-	3	2			-	W1PBZ8	W1PBZ8			-	1138	1612		-	Y	Y			-	3(3)	2(2)				-	-	-	-	-				0	0
1592	W1P5H9	Uncharacterized protein OS=Amborella trichopoda GN=AMTR_s00045p00206880 PE=4 SV=1 - [W1P5H9_AMBTC]	True	1		27.8	5.35				-	8	4		-	8	4			-	W1P5H9	W1P5H9			-	1139	2093		-	Y	Y			-	8(8)	4(4)				-	-	-	-	-				1	1
1593	Q70XY2	ATP-dependent Clp protease proteolytic subunit OS=Amborella trichopoda GN=clpP PE=3 SV=1 - [CLPP_AMBTC]	True	1		22.5	4.65				-	3	4		-	3	4			-	Q70XY2	Q70XY2			-	1989	1139		-	Y	Y			-	3(3)	4(4)				-	-	-	-	-				1	2
1594	U5D8I7	Uncharacterized protein OS=Amborella trichopoda GN=AMTR_s00067p00082350 PE=4 SV=1 - [U5D8I7_AMBTC]	True	1		33.1	6.6				-	1	1		-	1	1			-	U5D8I7	U5D8I7			-	1140	2476		-	Y	Y			-	1(1)	1(1)				-	-	-	-	-				0	0
1595	W1PBQ3	Uncharacterized protein OS=Amborella trichopoda GN=AMTR_s00007p00203740 PE=4 SV=1 - [W1PBQ3_AMBTC]	True	1		56.5	9.19				-	-	1		-	-	1			-	-	W1PBQ3			-	-	1140		-	-	Y			-	-	1(1)				-	-	-	-	-				-	-
1596	W1NGV8	Uncharacterized protein OS=Amborella trichopoda GN=AMTR_s00011p00228520 PE=4 SV=1 - [W1NGV8_AMBTC]	True	1		22.3	9.6				-	3	-		-	3	-			-	W1NGV8	-			-	1142	-		-	Y	-			-	3(3)	-				-	-	-	-	-				0	0
1597	W1P765	Uncharacterized protein OS=Amborella trichopoda GN=AMTR_s00086p00128700 PE=4 SV=1 - [W1P765_AMBTC]	True	1		49.9	6.76				-	1	2		-	1	2			-	W1P765	W1P765			-	1143	2024		-	Y	Y			-	1(1)	2(2)				-	-	-	-	-				0	0
1598	W1PMD7	Uncharacterized protein OS=Amborella trichopoda GN=AMTR_s00015p00192230 PE=3 SV=1 - [W1PMD7_AMBTC]	True	1		48.5	6.13				-	8	11		-	5	7			-	W1PMD7	W1PMD7			-	1764	1145		-	Y	Y			-	5(8)	7(11)				-	-	-	-	-				0	1
1599	U5DBG0	Uncharacterized protein OS=Amborella trichopoda GN=AMTR_s00062p00037290 PE=3 SV=1 - [U5DBG0_AMBTC]	True	1		50.4	6.77				-	9	9		-	9	9			-	U5DBG0	U5DBG0			-	1146	1301		-	Y	Y			-	9(9)	9(9)				-	-	-	-	-				0	1
1600	U5D0B4	Uncharacterized protein OS=Amborella trichopoda GN=AMTR_s00061p00053330 PE=4 SV=1 - [U5D0B4_AMBTC]	True	1		47.8	8				-	7	6		-	7	6			-	U5D0B4	U5D0B4			-	1301	1146		-	Y	Y			-	7(7)	6(6)				-	-	-	-	-				6	6
1601	W1NYJ3	Uncharacterized protein OS=Amborella trichopoda GN=AMTR_s00106p00084420 PE=4 SV=1 - [W1NYJ3_AMBTC]	True	1		26.2	8.07				-	6	7		-	6	7			-	W1NYJ3	W1NYJ3			-	1550	1147		-	Y	Y			-	6(6)	7(7)				-	-	-	-	-				0	1
1602	W1NE22	Uncharacterized protein OS=Amborella trichopoda GN=AMTR_s00136p00114090 PE=3 SV=1 - [W1NE22_AMBTC]	True	1		44	4.5				-	2	3		-	1	2			-	W1NE22	W1NE22			-	1284	1148		-	Y	Y			-	1(2)	2(3)				-	-	-	-	-				0	0
1603	W1P6M6	Uncharacterized protein OS=Amborella trichopoda GN=AMTR_s00003p00237720 PE=4 SV=1 - [W1P6M6_AMBTC]	True	1		9.4	4.06				-	2	3		-	2	3			-	W1P6M6	W1P6M6			-	1945	1149		-	Y	Y			-	2(2)	3(3)				-	-	-	-	-				0	0
1604	W1P836	Peroxidase OS=Amborella trichopoda GN=AMTR_s00077p00017160 PE=3 SV=1 - [W1P836_AMBTC]	True	1		11.8	8.92				-	2	-		-	1	-			-	W1P836	-			-	1149	-		-	Y	-			-	1(2)	-				-	-	-	-	-				1	2
1605	W1PP93	Uncharacterized protein OS=Amborella trichopoda GN=AMTR_s00020p00051620 PE=4 SV=1 - [W1PP93_AMBTC]	True	2		14.1	6.54				-	1	2		-	1	2			-	W1PGL4	W1PP93			-	1150	1225		-	Y	Y			-	1(1)	2(2)				-	-	-	-	-				0	0
1605	W1PGL4	Uncharacterized protein OS=Amborella trichopoda GN=AMTR_s00005p00235700 PE=4 SV=1 - [W1PGL4_AMBTC]	False			9.6	4.28				-	1	-		-	1	-			-	W1PGL4	-			-	1150	-							-	1(1)	-				-	-	-	-	-				0	0
1606	W1NWF3	Uncharacterized protein OS=Amborella trichopoda GN=AMTR_s00101p00044120 PE=4 SV=1 - [W1NWF3_AMBTC]	True	1		37	7.78				-	5	5		-	5	4			-	W1NWF3	W1NWF3			-	1151	1151		-	Y	Y			-	5(5)	4(5)				-	-	-	-	-				0	0
1607	W1PVX1	Uncharacterized protein OS=Amborella trichopoda GN=AMTR_s00034p00201690 PE=4 SV=1 - [W1PVX1_AMBTC]	True	1		10.6	11.5				-	4	4		-	4	4			-	W1PVX1	W1PVX1			-	1152	1218		-	Y	Y			-	4(4)	4(4)				-	-	-	-	-				0	0
1608	W1PZS3	Uncharacterized protein OS=Amborella trichopoda GN=AMTR_s00021p00126310 PE=4 SV=1 - [W1PZS3_AMBTC]	True	1		20.8	8				-	2	2		-	2	2			-	W1PZS3	W1PZS3			-	1985	1153		-	Y	Y			-	2(2)	2(2)				-	-	-	-	-				0	1
1609	W1NFB4	Uncharacterized protein OS=Amborella trichopoda GN=AMTR_s00137p00018220 PE=4 SV=1 - [W1NFB4_AMBTC]	True	1		97.8	6.99				-	6	-		-	1	-			-	W1NFB4	-			-	1153	-		-	Y	-			-	1(6)	-				-	-	-	-	-				0	0
1610	W1PUF9	Potassium transporter OS=Amborella trichopoda GN=AMTR_s00022p00094080 PE=3 SV=1 - [W1PUF9_AMBTC]	True	1		80.4	8.09				-	1	9		-	1	9			-	W1PUF9	W1PUF9			-	2900	1154		-	Y	Y			-	1(1)	9(9)				-	-	-	-	-				1	0
1611	U5DB05	Uncharacterized protein OS=Amborella trichopoda GN=AMTR_s00062p00194620 PE=3 SV=1 - [U5DB05_AMBTC]	True	1		56.6	7.15				-	13	15		-	13	15			-	U5DB05	U5DB05			-	1882	1155		-	Y	Y			-	13(13)	15(15)				-	-	-	-	-				4	4
1612	W1NI03	Uncharacterized protein OS=Amborella trichopoda GN=AMTR_s00009p00258320 PE=3 SV=1 - [W1NI03_AMBTC]	True	1		99.2	6.65				-	7	10		-	5	9			-	W1NI03	W1NI03			-	1156	1239		-	Y	Y			-	5(7)	9(10)				-	-	-	-	-				0	0
1613	W1PCQ6	Uncharacterized protein OS=Amborella trichopoda GN=AMTR_s00006p00242820 PE=4 SV=1 - [W1PCQ6_AMBTC]	True	1		95.9	5.38				-	28	22		-	19	13			-	W1PCQ6	W1PCQ6			-	1158	1157		-	Y	Y			-	19(28)	13(22)				-	-	-	-	-				2	6
1614	U5DBT4	Uncharacterized protein OS=Amborella trichopoda GN=AMTR_s00062p00172210 PE=4 SV=1 - [U5DBT4_AMBTC]	True	1		26.5	5.83				-	12	11		-	12	11			-	U5DBT4	U5DBT4			-	1157	2185		-	Y	Y			-	12(12)	11(11)				-	-	-	-	-				0	0
1615	W1NEZ1	Uncharacterized protein OS=Amborella trichopoda GN=AMTR_s00010p00021340 PE=4 SV=1 - [W1NEZ1_AMBTC]	True	1		75.8	6.37				-	17	17		-	17	17			-	W1NEZ1	W1NEZ1			-	1159	2144		-	Y	Y			-	17(17)	17(17)				-	-	-	-	-				1	0
1616	U5DGZ6	Uncharacterized protein OS=Amborella trichopoda GN=AMTR_s00062p00198130 PE=4 SV=1 - [U5DGZ6_AMBTC]	True	1		36.3	5.47				-	5	8		-	5	8			-	U5DGZ6	U5DGZ6			-	2165	1159		-	Y	Y			-	5(5)	8(8)				-	-	-	-	-				4	5
1617	W1PTH1	Uncharacterized protein OS=Amborella trichopoda GN=AMTR_s00024p00175750 PE=4 SV=1 - [W1PTH1_AMBTC]	True	1		19.9	9.88				-	2	2		-	2	2			-	W1PTH1	W1PTH1			-	1161	1828		-	Y	Y			-	2(2)	2(2)				-	-	-	-	-				0	0
1618	U5D4S3	Eukaryotic translation initiation factor 3 subunit B OS=Amborella trichopoda GN=AMTR_s00037p00235640 PE=3 SV=1 - [U5D4S3_AMBTC]	True	1		82.4	5.16				-	21	21		-	6	8			-	U5D4S3	U5D4S3			-	1162	1226		-	Y	Y			-	6(21)	8(21)				-	-	-	-	-				0	0
1619	W1PII4	Uncharacterized protein OS=Amborella trichopoda GN=AMTR_s00012p00159180 PE=3 SV=1 - [W1PII4_AMBTC]	True	1		18.9	5.34				-	2	3		-	2	3			-	W1PII4	W1PII4			-	1163	2170		-	Y	Y			-	2(2)	3(3)				-	-	-	-	-				1	1
1620	W1PXP6	Uncharacterized protein OS=Amborella trichopoda GN=AMTR_s00034p00165780 PE=4 SV=1 - [W1PXP6_AMBTC]	True	1		11	8.13				-	1	1		-	1	1			-	W1PXP6	W1PXP6			-	2954	1163		-	Y	Y			-	1(1)	1(1)				-	-	-	-	-				0	0
1621	W1PY17	Uncharacterized protein OS=Amborella trichopoda GN=AMTR_s00025p00097820 PE=4 SV=1 - [W1PY17_AMBTC]	True	1		55.3	5.76				-	10	8		-	10	8			-	W1PY17	W1PY17			-	1164	1769		-	Y	Y			-	10(10)	8(8)				-	-	-	-	-				0	0
1622	W1PVM5	Starch synthase. chloroplastic/amyloplastic OS=Amborella trichopoda GN=AMTR_s00021p00224370 PE=3 SV=1 - [W1PVM5_AMBTC]	True	1		70.3	6.65				-	12	8		-	12	8			-	W1PVM5	W1PVM5			-	1417	1165		-	Y	Y			-	12(12)	8(8)				-	-	-	-	-				1	0
1623	W1PVJ6	Uncharacterized protein OS=Amborella trichopoda GN=AMTR_s00024p00246360 PE=4 SV=1 - [W1PVJ6_AMBTC]	True	1		39.5	7.61				-	7	8		-	5	4			-	W1PVJ6	W1PVJ6			-	1165	1921		-	Y	Y			-	5(7)	4(8)				-	-	-	-	-				0	1
1624	W1P551	Peptidyl-prolyl cis-trans isomerase OS=Amborella trichopoda GN=AMTR_s00045p00158000 PE=3 SV=1 - [W1P551_AMBTC]	True	1		27.7	8.03				-	5	5		-	3	3			-	W1P551	W1P551			-	2707	1166		-	Y	Y			-	3(5)	3(5)				-	-	-	-	-				1	1
1625	W1PWB9	Uncharacterized protein OS=Amborella trichopoda GN=AMTR_s00025p00142080 PE=4 SV=1 - [W1PWB9_AMBTC]	True	1		14.5	6.89				-	10	7		-	10	7			-	W1PWB9	W1PWB9			-	1168	1665		-	Y	Y			-	10(10)	7(7)				-	-	-	-	-				4	5
1626	W1NW15	Uncharacterized protein OS=Amborella trichopoda GN=AMTR_s00089p00065300 PE=4 SV=1 - [W1NW15_AMBTC]	True	1		100.1	5.45				-	1	1		-	1	1			-	W1NW15	W1NW15			-	1621	1168		-	Y	Y			-	1(1)	1(1)				-	-	-	-	-				1	1
1627	U5DAC6	Uncharacterized protein OS=Amborella trichopoda GN=AMTR_s00069p00184200 PE=4 SV=1 - [U5DAC6_AMBTC]	True	1		178.6	5.06				-	21	14		-	21	14			-	U5DAC6	U5DAC6			-	1169	1821		-	Y	Y			-	21(21)	14(14)				-	-	-	-	-				0	0
1628	W1PFM7	Uncharacterized protein OS=Amborella trichopoda GN=AMTR_s00016p00258810 PE=4 SV=1 - [W1PFM7_AMBTC]	True	1		33.6	5.17				-	-	1		-	-	1			-	-	W1PFM7			-	-	1169		-	-	Y			-	-	1(1)				-	-	-	-	-				-	-
1629	W1NZS2	Uncharacterized protein OS=Amborella trichopoda GN=AMTR_s00103p00041210 PE=4 SV=1 - [W1NZS2_AMBTC]	True	1		22.1	9.8				-	10	1		-	10	1			-	W1NZS2	W1NZS2			-	1170	2377		-	Y	Y			-	10(10)	1(1)				-	-	-	-	-				8	9
1630	W1PU66	Uncharacterized protein OS=Amborella trichopoda GN=AMTR_s00049p00017460 PE=4 SV=1 - [W1PU66_AMBTC]	True	1		96.2	6.95				-	5	11		-	5	11			-	W1PU66	W1PU66			-	1620	1171		-	Y	Y			-	5(5)	11(11)				-	-	-	-	-				0	0
1631	W1P6K6	Uncharacterized protein OS=Amborella trichopoda GN=AMTR_s00003p00155190 PE=4 SV=1 - [W1P6K6_AMBTC]	True	1		85.5	8.59				-	13	15		-	9	14			-	W1P6K6	W1P6K6			-	1172	2288		-	Y	Y			-	9(13)	14(15)				-	-	-	-	-				0	0
1632	W1NFK7	Uncharacterized protein OS=Amborella trichopoda GN=AMTR_s00011p00081420 PE=4 SV=1 - [W1NFK7_AMBTC]	True	1		57.6	6.87				-	5	10		-	5	10			-	W1NFK7	W1NFK7			-	1751	1172		-	Y	Y			-	5(5)	10(10)				-	-	-	-	-				0	1
1633	W1PZF5	Uncharacterized protein OS=Amborella trichopoda GN=AMTR_s00049p00186630 PE=4 SV=1 - [W1PZF5_AMBTC]	True	1		25.2	6.57				-	9	10		-	9	10			-	W1PZF5	W1PZF5			-	1961	1173		-	Y	Y			-	9(9)	10(10)				-	-	-	-	-				4	5
1634	W1NDQ7	Uncharacterized protein OS=Amborella trichopoda GN=AMTR_s00138p00074300 PE=3 SV=1 - [W1NDQ7_AMBTC]	True	1		37.5	6.02				-	6	5		-	6	5			-	W1NDQ7	W1NDQ7			-	1173	1738		-	Y	Y			-	6(6)	5(5)				-	-	-	-	-				0	0
1635	U5D963	Uncharacterized protein OS=Amborella trichopoda GN=AMTR_s00057p00188300 PE=3 SV=1 - [U5D963_AMBTC]	True	1		44.9	6.18				-	11	12		-	11	12			-	U5D963	U5D963			-	1175	1349		-	Y	Y			-	11(11)	12(12)				-	-	-	-	-				0	0
1636	W1PV83	Uncharacterized protein OS=Amborella trichopoda GN=AMTR_s00022p00234410 PE=4 SV=1 - [W1PV83_AMBTC]	True	1		96.9	6.13				-	-	5		-	-	2			-	-	W1PV83			-	-	1175		-	-	Y			-	-	2(5)				-	-	-	-	-				-	-
1637	W1P349	Uncharacterized protein OS=Amborella trichopoda GN=AMTR_s00096p00023730 PE=4 SV=1 - [W1P349_AMBTC]	True	1		12.7	5.87				-	6	6		-	6	6			-	W1P349	W1P349			-	1177	1386		-	Y	Y			-	6(6)	6(6)				-	-	-	-	-				5	5
1638	U5CLE6	Uncharacterized protein (Fragment) OS=Amborella trichopoda GN=AMTR_s02769p00008890 PE=4 SV=1 - [U5CLE6_AMBTC]	True	1		7.8	10.24				-	1	1		-	1	1			-	U5CLE6	U5CLE6			-	1392	1177		-	Y	Y			-	1(1)	1(1)				-	-	-	-	-				0	0
1639	W1PE22	Uncharacterized protein OS=Amborella trichopoda GN=AMTR_s00018p00150330 PE=4 SV=1 - [W1PE22_AMBTC]	True	1		42.3	8.92				-	14	13		-	14	13			-	W1PE22	W1PE22			-	1178	2040		-	Y	Y			-	14(14)	13(13)				-	-	-	-	-				0	0
1640	W1PKH2	Uncharacterized protein OS=Amborella trichopoda GN=AMTR_s00157p00080130 PE=4 SV=1 - [W1PKH2_AMBTC]	True	1		32.8	7.18				-	5	4		-	5	4			-	W1PKH2	W1PKH2			-	1179	2273		-	Y	Y			-	5(5)	4(4)				-	-	-	-	-				0	0
1641	U5D2I6	Uncharacterized protein OS=Amborella trichopoda GN=AMTR_s00038p00088230 PE=3 SV=1 - [U5D2I6_AMBTC]	True	1		125.1	6.37				-	23	14		-	23	14			-	U5D2I6	U5D2I6			-	1180	2174		-	Y	Y			-	23(23)	14(14)				-	-	-	-	-				0	0
1642	W1P556	Uncharacterized protein OS=Amborella trichopoda GN=AMTR_s00086p00072360 PE=4 SV=1 - [W1P556_AMBTC]	True	1		21	8.87				-	4	3		-	4	3			-	W1P556	W1P556			-	1645	1180		-	Y	Y			-	4(4)	3(3)				-	-	-	-	-				1	1
1643	W1NKJ5	Uncharacterized protein OS=Amborella trichopoda GN=AMTR_s00023p00223110 PE=4 SV=1 - [W1NKJ5_AMBTC]	True	1		12.6	5.21				-	7	7		-	7	7			-	W1NKJ5	W1NKJ5			-	1181	1329		-	Y	Y			-	7(7)	7(7)				-	-	-	-	-				4	3
1644	U5D991	Uncharacterized protein OS=Amborella trichopoda GN=AMTR_s00067p00089010 PE=4 SV=1 - [U5D991_AMBTC]	True	1		35.5	6.39				-	3	2		-	3	2			-	U5D991	U5D991			-	1477	1181		-	Y	Y			-	3(3)	2(2)				-	-	-	-	-				0	0
1645	W1PPL1	Uncharacterized protein OS=Amborella trichopoda GN=AMTR_s00013p00234340 PE=4 SV=1 - [W1PPL1_AMBTC]	True	1		89.9	6.68				-	2	4		-	2	4			-	W1PPL1	W1PPL1			-	2540	1183		-	Y	Y			-	2(2)	4(4)				-	-	-	-	-				0	0
1646	W1NRX6	Aspartate aminotransferase OS=Amborella trichopoda GN=AMTR_s00170p00032930 PE=3 SV=1 - [W1NRX6_AMBTC]	True	1		49.3	8.05				-	10	9		-	10	9			-	W1NRX6	W1NRX6			-	2342	1184		-	Y	Y			-	10(10)	9(9)				-	-	-	-	-				5	9
1647	U5DB07	Uncharacterized protein OS=Amborella trichopoda GN=AMTR_s00059p00134630 PE=3 SV=1 - [U5DB07_AMBTC]	True	1		20.9	8.54				-	1	-		-	1	-			-	U5DB07	-			-	1185	-		-	Y	-			-	1(1)	-				-	-	-	-	-				0	0
1648	W1PRN3	Uncharacterized protein OS=Amborella trichopoda GN=AMTR_s00025p00243250 PE=4 SV=1 - [W1PRN3_AMBTC]	True	1		76.5	7.61				-	11	11		-	11	11			-	W1PRN3	W1PRN3			-	1187	1193		-	Y	Y			-	11(11)	11(11)				-	-	-	-	-				0	0
1649	W1PKU2	Dolichyl-diphosphooligosaccharide--protein glycosyltransferase subunit 1 OS=Amborella trichopoda GN=AMTR_s00148p00056840 PE=3 SV=1 - [W1PKU2_AMBTC]	True	1		53.8	8.84				-	9	9		-	8	9			-	W1PKU2	W1PKU2			-	1188	2190		-	Y	Y			-	8(9)	9(9)				-	-	-	-	-				0	1
1650	U5D0H5	Uncharacterized protein OS=Amborella trichopoda GN=AMTR_s00039p00070110 PE=3 SV=1 - [U5D0H5_AMBTC]	True	1		40.8	6.55				-	-	7		-	-	7			-	-	U5D0H5			-	-	1188		-	-	Y			-	-	7(7)				-	-	-	-	-				-	-
1651	U5CWI8	Uncharacterized protein OS=Amborella trichopoda GN=AMTR_s00033p00197360 PE=3 SV=1 - [U5CWI8_AMBTC]	True	1		51.1	5.96				-	13	13		-	13	13			-	U5CWI8	U5CWI8			-	1189	1878		-	Y	Y			-	13(13)	13(13)				-	-	-	-	-				1	0
1652	W1PEL7	Uncharacterized protein OS=Amborella trichopoda GN=AMTR_s00016p00253110 PE=3 SV=1 - [W1PEL7_AMBTC]	True	1		41.8	6.39				-	1	5		-	1	5			-	W1PEL7	W1PEL7			-	2081	1189		-	Y	Y			-	1(1)	5(5)				-	-	-	-	-				0	0
1653	U5D8X0	Uncharacterized protein OS=Amborella trichopoda GN=AMTR_s00057p00124520 PE=4 SV=1 - [U5D8X0_AMBTC]	True	1		46	5.21				-	9	7		-	9	7			-	U5D8X0	U5D8X0			-	1357	1190		-	Y	Y			-	9(9)	7(7)				-	-	-	-	-				0	0
1654	U5CNZ2	Uncharacterized protein OS=Amborella trichopoda GN=AMTR_s00032p00161990 PE=4 SV=1 - [U5CNZ2_AMBTC]	True	1		7.5	6.09				-	1	-		-	1	-			-	U5CNZ2	-			-	1193	-		-	Y	-			-	1(1)	-				-	-	-	-	-				0	0
1655	W1PTH5	Uncharacterized protein OS=Amborella trichopoda GN=AMTR_s00041p00090940 PE=4 SV=1 - [W1PTH5_AMBTC]	True	1		50.5	5.92				-	13	13		-	13	13			-	W1PTH5	W1PTH5			-	1368	1194		-	Y	Y			-	13(13)	13(13)				-	-	-	-	-				2	1
1656	W1PUT3	Uncharacterized protein OS=Amborella trichopoda GN=AMTR_s00020p00040210 PE=4 SV=1 - [W1PUT3_AMBTC]	True	1		38.6	7.43				-	10	9		-	7	7			-	W1PUT3	W1PUT3			-	1777	1195		-	Y	Y			-	7(10)	7(9)				-	-	-	-	-				6	6
1657	W1P6M1	Uncharacterized protein OS=Amborella trichopoda GN=AMTR_s00007p00263960 PE=4 SV=1 - [W1P6M1_AMBTC]	True	1		23	9.38				-	1	3		-	1	3			-	W1P6M1	W1P6M1			-	2750	1196		-	Y	Y			-	1(1)	3(3)				-	-	-	-	-				1	1
1658	U5D1W4	Uncharacterized protein OS=Amborella trichopoda GN=AMTR_s00036p00195200 PE=4 SV=1 - [U5D1W4_AMBTC]	True	1		67	5.43				-	9	4		-	9	4			-	U5D1W4	U5D1W4			-	1197	1737		-	Y	Y			-	9(9)	4(4)				-	-	-	-	-				0	1
1659	W1PH21	Uncharacterized protein OS=Amborella trichopoda GN=AMTR_s00149p00076580 PE=4 SV=1 - [W1PH21_AMBTC]	True	1		41.8	8.38				-	2	9		-	2	9			-	W1PH21	W1PH21			-	2416	1199		-	Y	Y			-	2(2)	9(9)				-	-	-	-	-				0	0
1660	W1P679	Uncharacterized protein OS=Amborella trichopoda GN=AMTR_s00003p00261520 PE=4 SV=1 - [W1P679_AMBTC]	True	1		32.6	8.87				-	3	2		-	3	2			-	W1P679	W1P679			-	1199	1244		-	Y	Y			-	3(3)	2(2)				-	-	-	-	-				0	0
1661	U5CXS1	Uncharacterized protein OS=Amborella trichopoda GN=AMTR_s00032p00030570 PE=3 SV=1 - [U5CXS1_AMBTC]	True	1		48.6	5.21				-	10	9		-	6	4			-	U5CXS1	U5CXS1			-	1200	1410		-	Y	Y			-	6(10)	4(9)				-	-	-	-	-				0	0
1662	U5DHB6	Uncharacterized protein OS=Amborella trichopoda GN=AMTR_s00071p00016000 PE=4 SV=1 - [U5DHB6_AMBTC]	True	1		21.2	9.38				-	5	2		-	4	1			-	U5DHB6	U5DHB6			-	2142	1200		-	Y	Y			-	4(5)	1(2)				-	-	-	-	-				2	3
1663	W1PAK5	Uncharacterized protein OS=Amborella trichopoda GN=AMTR_s00080p00170250 PE=4 SV=1 - [W1PAK5_AMBTC]	True	1		16.4	4.86				-	1	4		-	1	4			-	W1PAK5	W1PAK5			-	2061	1201		-	Y	Y			-	1(1)	4(4)				-	-	-	-	-				1	0
1664	W1Q0Y9	Uncharacterized protein OS=Amborella trichopoda GN=AMTR_s00021p00100960 PE=4 SV=1 - [W1Q0Y9_AMBTC]	True	1		43.8	7.4				-	4	4		-	3	3			-	W1Q0Y9	W1Q0Y9			-	1201	2150		-	Y	Y			-	3(4)	3(4)				-	-	-	-	-				0	0
1665	W1PNR4	Uncharacterized protein OS=Amborella trichopoda GN=AMTR_s00029p00214340 PE=3 SV=1 - [W1PNR4_AMBTC]	True	1		62.9	8.02				-	3	9		-	3	9			-	W1PNR4	W1PNR4			-	2160	1202		-	Y	Y			-	3(3)	9(9)				-	-	-	-	-				0	0
1666	W1PCA2	Uncharacterized protein OS=Amborella trichopoda GN=AMTR_s00076p00078090 PE=4 SV=1 - [W1PCA2_AMBTC]	True	1		50.9	7.2				-	2	-		-	1	-			-	W1PCA2	-			-	1202	-		-	Y	-			-	1(2)	-				-	-	-	-	-				0	0
1667	W1PXM0	Uncharacterized protein OS=Amborella trichopoda GN=AMTR_s00025p00235380 PE=4 SV=1 - [W1PXM0_AMBTC]	True	1		37.2	9				-	9	6		-	9	6			-	W1PXM0	W1PXM0			-	1204	1658		-	Y	Y			-	9(9)	6(6)				-	-	-	-	-				2	2
1668	U5DBI1	Endoglucanase OS=Amborella trichopoda GN=AMTR_s00071p00064260 PE=3 SV=1 - [U5DBI1_AMBTC]	True	1		68.3	9.07				-	-	3		-	-	1			-	-	U5DBI1			-	-	1205		-	-	Y			-	-	1(3)				-	-	-	-	-				-	-
1669	W1NFD8	Uncharacterized protein OS=Amborella trichopoda GN=AMTR_s00010p00265700 PE=4 SV=1 - [W1NFD8_AMBTC]	True	1		58.6	7.17				-	14	15		-	14	15			-	W1NFD8	W1NFD8			-	1206	1356		-	Y	Y			-	14(14)	15(15)				-	-	-	-	-				0	0
1670	U5CV85	Uncharacterized protein OS=Amborella trichopoda GN=AMTR_s00044p00191980 PE=3 SV=1 - [U5CV85_AMBTC]	True	1		27.6	8.94				-	6	6		-	6	6			-	U5CV85	U5CV85			-	2386	1206		-	Y	Y			-	6(6)	6(6)				-	-	-	-	-				3	4
1671	W1P3G7	Uncharacterized protein OS=Amborella trichopoda GN=AMTR_s00045p00172340 PE=4 SV=1 - [W1P3G7_AMBTC]	True	1		11.2	8.38				-	2	1		-	2	1			-	W1P3G7	W1P3G7			-	1707	1207		-	Y	Y			-	2(2)	1(1)				-	-	-	-	-				1	0
1672	W1NTV8	Uncharacterized protein OS=Amborella trichopoda GN=AMTR_s00002p00135270 PE=3 SV=1 - [W1NTV8_AMBTC]	True	1		43.3	5.99				-	12	-		-	2	-			-	W1NTV8	-			-	1208	-		-	Y	-			-	2(12)	-				-	-	-	-	-				0	1
1673	W1PBS6	Uncharacterized protein (Fragment) OS=Amborella trichopoda GN=AMTR_s00053p00104520 PE=4 SV=1 - [W1PBS6_AMBTC]	True	1		14.5	4.92				-	6	7		-	2	2			-	W1PBS6	W1PBS6			-	1370	1210		-	Y	Y			-	2(6)	2(7)				-	-	-	-	-				0	0
1674	W1PA01	Serine/threonine-protein phosphatase OS=Amborella trichopoda GN=AMTR_s00133p00104740 PE=3 SV=1 - [W1PA01_AMBTC]	True	1		35.6	5.52				-	7	6		-	5	4			-	W1PA01	W1PA01			-	1342	1211		-	Y	Y			-	5(7)	4(6)				-	-	-	-	-				1	0
1675	U5DDY6	Uncharacterized protein OS=Amborella trichopoda GN=AMTR_s00065p00159700 PE=4 SV=1 - [U5DDY6_AMBTC]	True	1		33.6	9.25				-	2	1		-	2	1			-	U5DDY6	U5DDY6			-	1211	2544		-	Y	Y			-	2(2)	1(1)				-	-	-	-	-				0	0
1676	W1NQZ1	Uncharacterized protein OS=Amborella trichopoda GN=AMTR_s00095p00142550 PE=4 SV=1 - [W1NQZ1_AMBTC]	True	1		28.9	9.58				-	11	11		-	10	11			-	W1NQZ1	W1NQZ1			-	1212	1470		-	Y	Y			-	10(11)	11(11)				-	-	-	-	-				6	3
1677	U5DC20	Uncharacterized protein OS=Amborella trichopoda GN=AMTR_s00064p00084600 PE=3 SV=1 - [U5DC20_AMBTC]	True	1		15.3	6.29				-	-	3		-	-	3			-	-	U5DC20			-	-	1212		-	-	Y			-	-	3(3)				-	-	-	-	-				-	-
1678	U5D502	Uncharacterized protein OS=Amborella trichopoda GN=AMTR_s00031p00053820 PE=4 SV=1 - [U5D502_AMBTC]	True	1		16.2	5.11				-	4	3		-	4	3			-	U5D502	U5D502			-	1525	1213		-	Y	Y			-	4(4)	3(3)				-	-	-	-	-				4	4
1679	W1P2U3	Peroxidase OS=Amborella trichopoda GN=AMTR_s00339p00005540 PE=3 SV=1 - [W1P2U3_AMBTC]	True	2		7.3	8.57				-	3	-		-	2	-			-	W1P666	-			-	1213	-		-	Y	-			-	2(3)	-				-	-	-	-	-				3	3
1679	W1P666	Peroxidase (Fragment) OS=Amborella trichopoda GN=AMTR_s00342p00015160 PE=3 SV=1 - [W1P666_AMBTC]	False			7.2	8.57				-	3	-		-	2	-			-	W1P666	-			-	1213	-							-	2(3)	-				-	-	-	-	-				3	3
1680	U5CNY3	Uncharacterized protein OS=Amborella trichopoda GN=AMTR_s00032p00156270 PE=4 SV=1 - [U5CNY3_AMBTC]	True	1		16.3	9.92				-	1	2		-	1	2			-	U5CNY3	U5CNY3			-	1393	1214		-	Y	Y			-	1(1)	2(2)				-	-	-	-	-				0	0
1681	W1PUK2	Uncharacterized protein OS=Amborella trichopoda GN=AMTR_s00176p00051440 PE=3 SV=1 - [W1PUK2_AMBTC]	True	1		68.4	7.65				-	26	22		-	11	10			-	W1PUK2	W1PUK2			-	1395	1215		-	Y	Y			-	11(26)	10(22)				-	-	-	-	-				1	1
1682	W1PMG6	Uncharacterized protein OS=Amborella trichopoda GN=AMTR_s00024p00207140 PE=4 SV=1 - [W1PMG6_AMBTC]	True	1		74.7	6.67				-	9	11		-	9	11			-	W1PMG6	W1PMG6			-	1215	1247		-	Y	Y			-	9(9)	11(11)				-	-	-	-	-				0	0
1683	W1P698	Uncharacterized protein OS=Amborella trichopoda GN=AMTR_s00007p00221730 PE=3 SV=1 - [W1P698_AMBTC]	True	1		52	7.43				-	13	15		-	13	15			-	W1P698	W1P698			-	1714	1216		-	Y	Y			-	13(13)	15(15)				-	-	-	-	-				3	1
1684	W1NW37	Uncharacterized protein (Fragment) OS=Amborella trichopoda GN=AMTR_s00114p00054010 PE=4 SV=1 - [W1NW37_AMBTC]	True	1		20.4	9.73				-	4	2		-	4	2			-	W1NW37	W1NW37			-	1216	2018		-	Y	Y			-	4(4)	2(2)				-	-	-	-	-				1	1
1685	W1PUQ4	Adenylosuccinate synthetase OS=Amborella trichopoda GN=AMTR_s00022p00251070 PE=3 SV=1 - [W1PUQ4_AMBTC]	True	1		54.9	8.18				-	15	10		-	15	10			-	W1PUQ4	W1PUQ4			-	1217	1490		-	Y	Y			-	15(15)	10(10)				-	-	-	-	-				0	0
1686	W1P2K3	Uncharacterized protein OS=Amborella trichopoda GN=AMTR_s00204p00036990 PE=4 SV=1 - [W1P2K3_AMBTC]	True	1		47.4	6.37				-	13	13		-	13	13			-	W1P2K3	W1P2K3			-	1292	1217		-	Y	Y			-	13(13)	13(13)				-	-	-	-	-				0	1
1687	U5DD23	Uncharacterized protein OS=Amborella trichopoda GN=AMTR_s00066p00043610 PE=3 SV=1 - [U5DD23_AMBTC]	True	1		68	6.8				-	15	13		-	15	13			-	U5DD23	U5DD23			-	1239	1219		-	Y	Y			-	15(15)	13(13)				-	-	-	-	-				0	0
1688	W1PDW3	Uncharacterized protein OS=Amborella trichopoda GN=AMTR_s00007p00081670 PE=4 SV=1 - [W1PDW3_AMBTC]	True	1		29.9	8.38				-	7	7		-	7	7			-	W1PDW3	W1PDW3			-	1221	1434		-	Y	Y			-	7(7)	7(7)				-	-	-	-	-				7	6
1689	U5D3F3	Uncharacterized protein OS=Amborella trichopoda GN=AMTR_s00175p00021990 PE=4 SV=1 - [U5D3F3_AMBTC]	True	1		71.1	6.16				-	-	1		-	-	1			-	-	U5D3F3			-	-	1223		-	-	Y			-	-	1(1)				-	-	-	-	-				-	-
1690	W1PQQ4	Uncharacterized protein OS=Amborella trichopoda GN=AMTR_s00025p00094750 PE=4 SV=1 - [W1PQQ4_AMBTC]	True	1		27.9	8.07				-	4	4		-	4	4			-	W1PQQ4	W1PQQ4			-	1598	1224		-	Y	Y			-	4(4)	4(4)				-	-	-	-	-				1	1
1691	W1NR58	Uncharacterized protein (Fragment) OS=Amborella trichopoda GN=AMTR_s00131p00085180 PE=4 SV=1 - [W1NR58_AMBTC]	True	1		14.8	4.82				-	8	7		-	2	1			-	W1NR58	W1NR58			-	1226	1827		-	Y	Y			-	2(8)	1(7)				-	-	-	-	-				1	0
1692	U5D637	Eukaryotic translation initiation factor 3 subunit M OS=Amborella trichopoda GN=AMTR_s00047p00229860 PE=3 SV=1 - [U5D637_AMBTC]	True	1		45.8	5.68				-	17	19		-	9	10			-	U5D637	U5D637			-	1236	1227		-	Y	Y			-	9(17)	10(19)				-	-	-	-	-				0	1
1693	U5CUL6	Uncharacterized protein OS=Amborella trichopoda GN=AMTR_s00057p00212890 PE=4 SV=1 - [U5CUL6_AMBTC]	True	1		73.4	5.57				-	11	11		-	2	2			-	U5CUL6	U5CUL6			-	1228	1361		-	Y	Y			-	2(11)	2(11)				-	-	-	-	-				1	2
1694	U5DDA2	Uncharacterized protein OS=Amborella trichopoda GN=AMTR_s00069p00158470 PE=4 SV=1 - [U5DDA2_AMBTC]	True	1		34.5	6.67				-	8	10		-	6	4			-	U5DDA2	U5DDA2			-	1323	1229		-	Y	Y			-	6(8)	4(10)				-	-	-	-	-				0	2
1695	W1PUC2	Uncharacterized protein OS=Amborella trichopoda GN=AMTR_s00022p00213490 PE=4 SV=1 - [W1PUC2_AMBTC]	True	1		40.5	6.19				-	4	3		-	4	3			-	W1PUC2	W1PUC2			-	1229	1741		-	Y	Y			-	4(4)	3(3)				-	-	-	-	-				0	1
1696	U5DFR5	Uncharacterized protein OS=Amborella trichopoda GN=AMTR_s00066p00182490 PE=4 SV=1 - [U5DFR5_AMBTC]	True	1		75.4	8.18				-	11	9		-	11	9			-	U5DFR5	U5DFR5			-	1350	1230		-	Y	Y			-	11(11)	9(9)				-	-	-	-	-				0	0
1697	W1PHA9	Uncharacterized protein OS=Amborella trichopoda GN=AMTR_s00019p00068750 PE=4 SV=1 - [W1PHA9_AMBTC]	True	1		19.2	8.41				-	5	4		-	5	4			-	W1PHA9	W1PHA9			-	1230	1959		-	Y	Y			-	5(5)	4(4)				-	-	-	-	-				1	1
[truncated: 1,868 more rows]
[truncated: 160 more columns]

## Sheet: S2_Zea mays proteome
Supplemetary Table S2. Zea mays proteome: Identification of proteins expressed in Zea mays (PG), pollen tube (PT) and secreted proteins (SEC) by Mass Spectrometry. Protein accession numbers (UniProtKB) are indicated. Additional information can be found by hovering on the small red trinagles on the upper-right corner of many cells. N, no; Y, yes.
[truncated: 3,984 more rows]
[truncated: 120 more columns]

[truncated: 11 more sheets: S3a_Tobacco proteome, S3b_UniProt tobacco, S4a_Strategy, S4b_Unch_A.trichopoda, S4c_Unch_Z.mays, S4d_Unch_N.tabacum, S5a_GO terms_A.trichopoda, S5b_GO terms_Z.mays, S5c_GO terms_N.tabacum, S6a_Amborella -omic data, S6b_Maize -omic data]
